# Supplementary material for: Optical signatures of interlayer electron coherence in a bilayer semiconductor
Source: Nat Phys. 2025 Aug 20;21(10):1563–9. doi: 10.1038/s41567-025-02971-0 (PMC12518136; doi:10.1038/s41567-025-02971-0)
Supplement: Supplementary file 2 — Unprocessed source data. [file 41567_2025_2971_MOESM2_ESM.xlsx]

## Sheet: Fig1c
VTG (V)	Energy (meV)	Reflectance
-2	2053.58	0.0925303
-2	2053.49	0.0922313
-2	2053.41	0.0921106
-2	2053.32	0.089929
-2	2053.24	0.0843325
-2	2053.15	0.0852863
-2	2053.07	0.08672
-2	2052.99	0.0895285
-2	2052.9	0.0964224
-2	2052.82	0.0913369
-2	2052.73	0.0910676
-2	2052.65	0.0922282
-2	2052.56	0.0882575
-2	2052.48	0.0868239
-2	2052.4	0.0823508
-2	2052.31	0.0889874
-2	2052.23	0.0859713
-2	2052.14	0.088868
-2	2052.06	0.0885254
-2	2051.98	0.086984
-2	2051.89	0.0904019
-2	2051.81	0.0926674
-2	2051.72	0.0891077
-2	2051.64	0.0881178
-2	2051.56	0.0902195
-2	2051.47	0.086766
-2	2051.39	0.0898191
-2	2051.3	0.0916372
-2	2051.22	0.0923856
-2	2051.14	0.0913569
-2	2051.05	0.0933747
-2	2050.97	0.0877961
-2	2050.88	0.0886048
-2	2050.8	0.0854842
-2	2050.72	0.0907155
-2	2050.63	0.0873724
-2	2050.55	0.0939703
-2	2050.46	0.0915246
-2	2050.38	0.0943923
-2	2050.3	0.0914473
-2	2050.21	0.0915208
-2	2050.13	0.0881122
-2	2050.05	0.0849155
-2	2049.96	0.0863584
-2	2049.88	0.0907006
-2	2049.79	0.0928433
-2	2049.71	0.0904848
-2	2049.63	0.0862195
-2	2049.54	0.0872094
-2	2049.46	0.0878539
-2	2049.38	0.0849916
-2	2049.29	0.0866149
-2	2049.21	0.0865689
-2	2049.12	0.0885826
-2	2049.04	0.0889395
-2	2048.96	0.0873034
-2	2048.87	0.0858401
-2	2048.79	0.0861924
-2	2048.71	0.0835317
-2	2048.62	0.0860327
-2	2048.54	0.0820581
-2	2048.46	0.0813157
-2	2048.37	0.0869161
-2	2048.29	0.0843537
-2	2048.21	0.0850963
-2	2048.12	0.087598
-2	2048.04	0.087438
-2	2047.96	0.0853998
-2	2047.87	0.0843035
-2	2047.79	0.0828177
-2	2047.7	0.0819545
-2	2047.62	0.079208
-2	2047.54	0.0856784
-2	2047.45	0.0838541
-2	2047.37	0.0900058
-2	2047.29	0.089037
-2	2047.2	0.0851025
-2	2047.12	0.0813223
-2	2047.04	0.0791867
-2	2046.95	0.0779982
-2	2046.87	0.080423
-2	2046.79	0.0813297
-2	2046.7	0.0812813
-2	2046.62	0.0805996
-2	2046.54	0.0826257
-2	2046.45	0.080089
-2	2046.37	0.0787495
-2	2046.29	0.0782238
-2	2046.21	0.0775086
-2	2046.12	0.0771387
-2	2046.04	0.0737907
-2	2045.96	0.0776741
-2	2045.87	0.0795769
-2	2045.79	0.0784742
-2	2045.71	0.0788526
-2	2045.62	0.0793262
-2	2045.54	0.0771784
-2	2045.46	0.0771076
-2	2045.37	0.0755051
-2	2045.29	0.074892
-2	2045.21	0.0750546
-2	2045.12	0.0747845
-2	2045.04	0.0766945
-2	2044.96	0.0823083
-2	2044.88	0.0824455
-2	2044.79	0.0807697
-2	2044.71	0.0824585
-2	2044.63	0.0778364
-2	2044.54	0.0749774
-2	2044.46	0.0801642
-2	2044.38	0.0797134
-2	2044.3	0.0783827
-2	2044.21	0.0834283
-2	2044.13	0.0849491
-2	2044.05	0.0784853
-2	2043.96	0.0776185
-2	2043.88	0.0733158
-2	2043.8	0.0755456
-2	2043.72	0.0728408
-2	2043.63	0.0754069
-2	2043.55	0.0787949
-2	2043.47	0.0786425
-2	2043.38	0.0789619
-2	2043.3	0.0752861
-2	2043.22	0.0781175
-2	2043.14	0.0747769
-2	2043.05	0.0739148
-2	2042.97	0.068
-2	2042.89	0.0699495
-2	2042.81	0.0724987
-2	2042.72	0.0749577
-2	2042.64	0.0723982
-2	2042.56	0.0714802
-2	2042.47	0.0714977
-2	2042.39	0.0706193
-2	2042.31	0.0669433
-2	2042.23	0.0701496
-2	2042.14	0.06696
-2	2042.06	0.0694009
-2	2041.98	0.0707124
-2	2041.9	0.0720366
-2	2041.81	0.0746217
-2	2041.73	0.0716654
-2	2041.65	0.0719151
-2	2041.57	0.0694208
-2	2041.48	0.0663153
-2	2041.4	0.0654354
-2	2041.32	0.0729367
-2	2041.24	0.0700331
-2	2041.15	0.069271
-2	2041.07	0.0681088
-2	2040.99	0.0652781
-2	2040.91	0.0669376
-2	2040.83	0.0623231
-2	2040.74	0.0618467
-2	2040.66	0.0612991
-2	2040.58	0.0604511
-2	2040.5	0.0627029
-2	2040.41	0.0715296
-2	2040.33	0.0725221
-2	2040.25	0.0716
-2	2040.17	0.0682406
-2	2040.08	0.0714077
-2	2040	0.064967
-2	2039.92	0.0658346
-2	2039.84	0.0677136
-2	2039.76	0.0673892
-2	2039.67	0.0641679
-2	2039.59	0.0687449
-2	2039.51	0.0703793
-2	2039.43	0.0613511
-2	2039.34	0.063245
-2	2039.26	0.0615814
-2	2039.18	0.062494
-2	2039.1	0.0622667
-2	2039.02	0.0611052
-2	2038.93	0.0590755
-2	2038.85	0.0600526
-2	2038.77	0.0667616
-2	2038.69	0.0658272
-2	2038.61	0.0629937
-2	2038.52	0.0584715
-2	2038.44	0.0636009
-2	2038.36	0.059649
-2	2038.28	0.0626324
-2	2038.2	0.0615371
-2	2038.11	0.0654865
-2	2038.03	0.0636823
-2	2037.95	0.0669569
-2	2037.87	0.0678268
-2	2037.79	0.0656518
-2	2037.7	0.06478
-2	2037.62	0.0616323
-2	2037.54	0.0638513
-2	2037.46	0.0621637
-2	2037.38	0.0621771
-2	2037.3	0.0626311
-2	2037.21	0.0627772
-2	2037.13	0.0602942
-2	2037.05	0.0618466
-2	2036.97	0.0603841
-2	2036.89	0.0595932
-2	2036.8	0.0594797
-2	2036.72	0.0578851
-2	2036.64	0.0576183
-2	2036.56	0.0573984
-2	2036.48	0.0612378
-2	2036.4	0.0580239
-2	2036.31	0.0527343
-2	2036.23	0.0543122
-2	2036.15	0.0506308
-2	2036.07	0.0554661
-2	2035.99	0.0553089
-2	2035.91	0.0576872
-2	2035.82	0.0634626
-2	2035.74	0.0613345
-2	2035.66	0.0634204
-2	2035.58	0.0614086
-2	2035.5	0.0586657
-2	2035.42	0.0534883
-2	2035.34	0.0513472
-2	2035.25	0.0522384
-2	2035.17	0.0534049
-2	2035.09	0.0543821
-2	2035.01	0.0551151
-2	2034.93	0.0541407
-2	2034.85	0.0487371
-2	2034.77	0.0488245
-2	2034.68	0.0497897
-2	2034.6	0.0491792
-2	2034.52	0.0468023
-2	2034.44	0.0483823
-2	2034.36	0.0518941
-2	2034.28	0.0524571
-2	2034.2	0.0552575
-2	2034.11	0.0536042
-2	2034.03	0.0541359
-2	2033.95	0.0520391
-2	2033.87	0.0517339
-2	2033.79	0.0527482
-2	2033.71	0.0520026
-2	2033.63	0.0518892
-2	2033.55	0.0513849
-2	2033.46	0.0535615
-2	2033.38	0.0520142
-2	2033.3	0.0561987
-2	2033.22	0.0532828
-2	2033.14	0.0486588
-2	2033.06	0.0480507
-2	2032.98	0.0500949
-2	2032.9	0.0456713
-2	2032.82	0.0463356
-2	2032.73	0.050208
-2	2032.65	0.0490844
-2	2032.57	0.0504858
-2	2032.49	0.0490665
-2	2032.41	0.0482861
-2	2032.33	0.0479169
-2	2032.25	0.0427749
-2	2032.17	0.0436017
-2	2032.09	0.0450942
-2	2032	0.0441161
-2	2031.92	0.0467144
-2	2031.84	0.0478597
-2	2031.76	0.0524386
-2	2031.68	0.0481099
-2	2031.6	0.0512541
-2	2031.52	0.0463334
-2	2031.44	0.0412313
-2	2031.36	0.0409239
-2	2031.28	0.043291
-2	2031.2	0.0435075
-2	2031.11	0.0421203
-2	2031.03	0.0426306
-2	2030.95	0.0434077
-2	2030.87	0.0432033
-2	2030.79	0.0386779
-2	2030.71	0.0355284
-2	2030.63	0.0365091
-2	2030.55	0.0338559
-2	2030.47	0.0364305
-2	2030.39	0.0389413
-2	2030.31	0.0407761
-2	2030.23	0.0404056
-2	2030.15	0.0433354
-2	2030.06	0.04275
-2	2029.98	0.0408977
-2	2029.9	0.039893
-2	2029.82	0.0370865
-2	2029.74	0.0347785
-2	2029.66	0.0369441
-2	2029.58	0.0333911
-2	2029.5	0.0366231
-2	2029.42	0.0348383
-2	2029.34	0.0364546
-2	2029.26	0.0356048
-2	2029.18	0.0333832
-2	2029.1	0.0301692
-2	2029.02	0.0281346
-2	2028.94	0.0328957
-2	2028.86	0.0334148
-2	2028.78	0.0352335
-2	2028.69	0.0348932
-2	2028.61	0.0326707
-2	2028.53	0.0329914
-2	2028.45	0.0307402
-2	2028.37	0.0266261
-2	2028.29	0.024885
-2	2028.21	0.0303836
-2	2028.13	0.029432
-2	2028.05	0.029707
-2	2027.97	0.0355747
-2	2027.89	0.0336125
-2	2027.81	0.0296791
-2	2027.73	0.0298177
-2	2027.65	0.0277838
-2	2027.57	0.0271014
-2	2027.49	0.0229743
-2	2027.41	0.0228613
-2	2027.33	0.0252442
-2	2027.25	0.0250631
-2	2027.17	0.025087
-2	2027.09	0.0239029
-2	2027.01	0.0278698
-2	2026.93	0.0272541
-2	2026.85	0.0266675
-2	2026.77	0.0252382
-2	2026.69	0.0241455
-2	2026.61	0.0226241
-2	2026.53	0.0226249
-2	2026.45	0.0226589
-2	2026.37	0.0233013
-2	2026.29	0.0243646
-2	2026.21	0.0215724
-2	2026.13	0.0212752
-2	2026.05	0.0207268
-2	2025.97	0.0168306
-2	2025.89	0.0140926
-2	2025.81	0.0110161
-2	2025.73	0.0176841
-2	2025.65	0.0185068
-2	2025.57	0.0180712
-2	2025.49	0.0146045
-2	2025.41	0.0180766
-2	2025.33	0.0123352
-2	2025.25	0.0107035
-2	2025.17	0.00944314
-2	2025.09	0.00883627
-2	2025.01	0.0046025
-2	2024.93	0.00880024
-2	2024.85	0.00554784
-2	2024.77	0.0108274
-2	2024.69	0.0088342
-2	2024.61	0.00788719
-2	2024.53	0.00782051
-2	2024.45	0.00499596
-2	2024.37	0.00362803
-2	2024.29	0.00303033
-2	2024.21	0.00327125
-2	2024.13	0.00454208
-2	2024.05	0.00755316
-2	2023.97	0.00977558
-2	2023.89	0.00621387
-2	2023.81	0.00725687
-2	2023.73	0.00254108
-2	2023.65	0.000860485
-2	2023.57	0.000226251
-2	2023.49	0.00419934
-2	2023.41	3.58928e-07
-2	2023.33	0.00611635
-2	2023.25	0.00297009
-2	2023.17	0.00508061
-2	2023.09	0.00155807
-2	2023.01	0.0020942
-2	2022.93	0.000303782
-2	2022.85	-0.00496713
-2	2022.77	-0.00297714
-2	2022.69	-0.00540599
-2	2022.62	-0.00459473
-2	2022.54	-0.00506333
-2	2022.46	-0.00468113
-2	2022.38	-0.000772892
-2	2022.3	-0.00288844
-2	2022.22	-0.003037
-2	2022.14	-0.00613578
-2	2022.06	-0.00900894
-2	2021.98	-0.0113594
-2	2021.9	-0.0136124
-2	2021.82	-0.0111183
-2	2021.74	-0.0138104
-2	2021.66	-0.0131831
-2	2021.58	-0.0110031
-2	2021.5	-0.0105965
-2	2021.42	-0.0188061
-2	2021.34	-0.020584
-2	2021.27	-0.022226
-2	2021.19	-0.0189522
-2	2021.11	-0.0174497
-2	2021.03	-0.0208256
-2	2020.95	-0.0192464
-2	2020.87	-0.0135026
-2	2020.79	-0.0101003
-2	2020.71	-0.0153349
-2	2020.63	-0.0152999
-2	2020.55	-0.0217446
-2	2020.47	-0.0230518
-2	2020.39	-0.0246589
-2	2020.31	-0.031493
-2	2020.24	-0.0282702
-2	2020.16	-0.0302212
-2	2020.08	-0.0273127
-2	2020	-0.0295056
-2	2019.92	-0.0322338
-2	2019.84	-0.029413
-2	2019.76	-0.0335406
-2	2019.68	-0.0340052
-2	2019.6	-0.034941
-2	2019.52	-0.0328204
-2	2019.44	-0.0348074
-2	2019.37	-0.0357035
-2	2019.29	-0.0334848
-2	2019.21	-0.0352242
-2	2019.13	-0.0314761
-2	2019.05	-0.0335699
-2	2018.97	-0.0346535
-2	2018.89	-0.034153
-2	2018.81	-0.0344265
-2	2018.73	-0.0374157
-2	2018.66	-0.0343137
-2	2018.58	-0.031146
-2	2018.5	-0.0331499
-2	2018.42	-0.0376911
-2	2018.34	-0.0359248
-2	2018.26	-0.0401739
-2	2018.18	-0.0445152
-2	2018.1	-0.0472023
-2	2018.02	-0.0482781
-2	2017.95	-0.0476062
-2	2017.87	-0.0460972
-2	2017.79	-0.0462469
-2	2017.71	-0.048461
-2	2017.63	-0.0485689
-2	2017.55	-0.0513553
-2	2017.47	-0.0527872
-2	2017.39	-0.0512883
-2	2017.32	-0.0510176
-2	2017.24	-0.0513926
-2	2017.16	-0.049372
-2	2017.08	-0.0556884
-2	2017	-0.0572969
-2	2016.92	-0.0585527
-2	2016.84	-0.0604508
-2	2016.77	-0.0639967
-2	2016.69	-0.0636098
-2	2016.61	-0.0669512
-2	2016.53	-0.0693586
-2	2016.45	-0.0682902
-2	2016.37	-0.0680003
-2	2016.29	-0.0677972
-2	2016.22	-0.0671397
-2	2016.14	-0.0641303
-2	2016.06	-0.0648442
-2	2015.98	-0.067511
-2	2015.9	-0.0675063
-2	2015.82	-0.0702593
-2	2015.74	-0.0696151
-2	2015.67	-0.0714706
-2	2015.59	-0.0687343
-2	2015.51	-0.0693114
-2	2015.43	-0.0683167
-2	2015.35	-0.0669048
-2	2015.27	-0.0704015
-2	2015.2	-0.0710754
-2	2015.12	-0.0687949
-2	2015.04	-0.068783
-2	2014.96	-0.0716897
-2	2014.88	-0.0712838
-2	2014.8	-0.0734981
-2	2014.73	-0.0713147
-2	2014.65	-0.0737262
-2	2014.57	-0.0730781
-2	2014.49	-0.0737202
-2	2014.41	-0.0782699
-2	2014.33	-0.0771089
-2	2014.26	-0.0780144
-2	2014.18	-0.0789809
-2	2014.1	-0.0774508
-2	2014.02	-0.0728377
-2	2013.94	-0.0760304
-2	2013.87	-0.0730969
-2	2013.79	-0.0738777
-2	2013.71	-0.0740439
-2	2013.63	-0.0742988
-2	2013.55	-0.0698917
-2	2013.48	-0.0679281
-2	2013.4	-0.0685885
-2	2013.32	-0.0702409
-2	2013.24	-0.0667939
-2	2013.16	-0.0689493
-2	2013.08	-0.0716129
-2	2013.01	-0.0671691
-2	2012.93	-0.0648008
-2	2012.85	-0.0654155
-2	2012.77	-0.0662693
-2	2012.69	-0.0671616
-2	2012.62	-0.065351
-2	2012.54	-0.0631027
-2	2012.46	-0.0630507
-2	2012.38	-0.0614987
-2	2012.31	-0.0622091
-2	2012.23	-0.0592129
-2	2012.15	-0.0604813
-2	2012.07	-0.06109
-2	2011.99	-0.059763
-2	2011.92	-0.0619005
-2	2011.84	-0.055935
-2	2011.76	-0.0549024
-2	2011.68	-0.0516772
-2	2011.6	-0.0521769
-2	2011.53	-0.0472033
-2	2011.45	-0.0503247
-2	2011.37	-0.0455856
-2	2011.29	-0.0458278
-2	2011.22	-0.0468846
-2	2011.14	-0.0472157
-2	2011.06	-0.0455236
-2	2010.98	-0.0425496
-2	2010.91	-0.0398233
-2	2010.83	-0.0361854
-2	2010.75	-0.0360464
-2	2010.67	-0.0364116
-2	2010.59	-0.0378776
-2	2010.52	-0.0365222
-2	2010.44	-0.0340351
-2	2010.36	-0.0325114
-2	2010.28	-0.0307311
-2	2010.21	-0.0307788
-2	2010.13	-0.0284527
-2	2010.05	-0.026829
-2	2009.97	-0.0276672
-2	2009.9	-0.025442
-2	2009.82	-0.0243837
-2	2009.74	-0.0223413
-2	2009.66	-0.0207632
-2	2009.59	-0.0203689
-2	2009.51	-0.0204865
-2	2009.43	-0.0203831
-2	2009.35	-0.0138483
-2	2009.28	-0.0165591
-2	2009.2	-0.0153268
-2	2009.12	-0.0151066
-2	2009.04	-0.0154243
-2	2008.97	-0.0122664
-2	2008.89	-0.011908
-2	2008.81	-0.0143696
-2	2008.74	-0.00901841
-2	2008.66	-0.0116383
-2	2008.58	-0.0102881
-2	2008.5	-0.00854896
-2	2008.43	-0.0101063
-2	2008.35	-0.00820201
-2	2008.27	-0.00302965
-2	2008.19	-0.00668647
-2	2008.12	-0.00463803
-2	2008.04	-0.00231204
-2	2007.96	-0.00165807
-2	2007.89	-0.00176044
-2	2007.81	-0.00398312
-2	2007.73	-0.0023848
-2	2007.65	-0.000500264
-2	2007.58	-0.00216184
-2	2007.5	-9.85468e-06
-2	2007.42	0.00244123
-2	2007.35	0.00197385
-2	2007.27	0.00115741
-2	2007.19	0.000375998
-2	2007.11	0.00404579
-2	2007.04	-0.00019236
-2	2006.96	0.0116119
-2	2006.88	0.00992053
-2	2006.81	0.0109623
-2	2006.73	0.0110756
-2	2006.65	0.0103425
-2	2006.58	0.0105578
-2	2006.5	0.00823521
-2	2006.42	0.0103209
-2	2006.34	0.00939834
-2	2006.27	0.0126816
-2	2006.19	0.0144634
-2	2006.11	0.0124987
-2	2006.04	0.0150623
-2	2005.96	0.0154983
-2	2005.88	0.0199592
-2	2005.81	0.0199257
-2	2005.73	0.0190329
-2	2005.65	0.0124949
-2	2005.58	0.0133291
-2	2005.5	0.0172313
-2	2005.42	0.0151995
-2	2005.35	0.0153917
-2	2005.27	0.017011
-2	2005.19	0.0182954
-2	2005.11	0.0195305
-2	2005.04	0.0161927
-2	2004.96	0.0186076
-2	2004.88	0.0223749
-2	2004.81	0.0207606
-2	2004.73	0.021972
-2	2004.65	0.0212823
-2	2004.58	0.023911
-2	2004.5	0.0144401
-2	2004.42	0.0166977
-2	2004.35	0.0199535
-2	2004.27	0.0160881
-2	2004.19	0.0171502
-2	2004.12	0.0187052
-2	2004.04	0.0179904
-2	2003.96	0.019287
-2	2003.89	0.0156719
-2	2003.81	0.0183354
-2	2003.74	0.0196759
-2	2003.66	0.0220971
-2	2003.58	0.016199
-2	2003.51	0.0223006
-2	2003.43	0.0222953
-2	2003.35	0.0224953
-2	2003.28	0.0220882
-2	2003.2	0.0193771
-2	2003.12	0.0231304
-2	2003.05	0.0227186
-2	2002.97	0.0243838
-2	2002.89	0.0224368
-2	2002.82	0.0230918
-2	2002.74	0.0232945
-2	2002.67	0.0246172
-2	2002.59	0.0217291
-2	2002.51	0.0259774
-2	2002.44	0.0292253
-2	2002.36	0.0252785
-2	2002.28	0.0252656
-2	2002.21	0.026776
-2	2002.13	0.0252391
-2	2002.05	0.0272838
-2	2001.98	0.0239026
-2	2001.9	0.0237085
-2	2001.83	0.0269024
-2	2001.75	0.0236229
-2	2001.67	0.0250683
-2	2001.6	0.0266957
-2	2001.52	0.0230449
-2	2001.44	0.0241153
-2	2001.37	0.0236817
-2	2001.29	0.0281715
-2	2001.22	0.027311
-2	2001.14	0.0237958
-2	2001.06	0.0233125
-2	2000.99	0.0241221
-2	2000.91	0.0269767
-2	2000.84	0.0204837
-2	2000.76	0.0262555
-2	2000.68	0.0248312
-2	2000.61	0.0233372
-2	2000.53	0.02304
-2	2000.46	0.0264675
-2	2000.38	0.024491
-2	2000.3	0.0280507
-2	2000.23	0.0263826
-2	2000.15	0.0247525
-2	2000.08	0.0278616
-2	2000	0.0282145
-2	1999.92	0.0264908
-2	1999.85	0.0224923
-2	1999.77	0.0255347
-2	1999.7	0.0251512
-2	1999.62	0.0232842
-2	1999.54	0.0243974
-2	1999.47	0.0236901
-2	1999.39	0.0228562
-2	1999.32	0.0272737
-2	1999.24	0.0272618
-2	1999.17	0.0292345
-2	1999.09	0.0239562
-2	1999.01	0.0249853
-2	1998.94	0.0244823
-2	1998.86	0.0245705
-2	1998.79	0.0234031
-2	1998.71	0.0273145
-2	1998.64	0.024674
-2	1998.56	0.0289127
-2	1998.48	0.0304612
-2	1998.41	0.0293767
-2	1998.33	0.0252899
-2	1998.26	0.0276345
-2	1998.18	0.0297635
-2	1998.11	0.0271795
-2	1998.03	0.0278878
-2	1997.95	0.0290413
-2	1997.88	0.0278384
-2	1997.8	0.0279969
-2	1997.73	0.0272154
-2	1997.65	0.0238986
-2	1997.58	0.0230002
-2	1997.5	0.0268943
-2	1997.43	0.0265331
-2	1997.35	0.0265675
-2	1997.27	0.0269699
-2	1997.2	0.0244346
-2	1997.12	0.0259386
-2	1997.05	0.0280811
-2	1996.97	0.0318541
-2	1996.9	0.0292644
-2	1996.82	0.0305253
-2	1996.75	0.0305698
-2	1996.67	0.0299355
-2	1996.6	0.0300348
-2	1996.52	0.0280324
-2	1996.44	0.0300825
-2	1996.37	0.0297425
-2	1996.29	0.0292948
-2	1996.22	0.0309034
-2	1996.14	0.027989
-2	1996.07	0.0249518
-2	1995.99	0.0245778
-2	1995.92	0.0226379
-2	1995.84	0.0217803
-2	1995.77	0.0181752
-2	1995.69	0.0203107
-2	1995.62	0.0218132
-2	1995.54	0.0233345
-2	1995.47	0.0213365
-2	1995.39	0.0212932
-2	1995.32	0.0244976
-2	1995.24	0.0212141
-2	1995.17	0.0239978
-2	1995.09	0.0256035
-2	1995.01	0.0230616
-2	1994.94	0.0200651
-2	1994.86	0.0243351
-2	1994.79	0.0254642
-2	1994.71	0.0242369
-2	1994.64	0.0227691
-2	1994.56	0.0268729
-2	1994.49	0.0235415
-2	1994.41	0.0200063
-2	1994.34	0.0255892
-2	1994.26	0.026863
-2	1994.19	0.0259224
-2	1994.11	0.0277643
-2	1994.04	0.0303524
-2	1993.96	0.0278523
-2	1993.89	0.0282877
-2	1993.81	0.024162
-2	1993.74	0.0211776
-2	1993.66	0.0205535
-2	1993.59	0.0176785
-2	1993.51	0.0195021
-2	1993.44	0.0208853
-2	1993.36	0.0235228
-2	1993.29	0.0229332
-2	1993.22	0.0213518
-2	1993.14	0.017987
-2	1993.07	0.019899
-2	1992.99	0.0169653
-2	1992.92	0.0187484
-2	1992.84	0.0198101
-2	1992.77	0.0160413
-2	1992.69	0.019497
-2	1992.62	0.0196892
-2	1992.54	0.0210708
-2	1992.47	0.0236644
-2	1992.39	0.0233294
-2	1992.32	0.0225615
-2	1992.24	0.0210371
-2	1992.17	0.0218085
-2	1992.09	0.0193166
-2	1992.02	0.0181751
-2	1991.94	0.0166673
-2	1991.87	0.015758
-2	1991.8	0.0179446
-2	1991.72	0.0190159
-2	1991.65	0.0188324
-2	1991.57	0.0215305
-2	1991.5	0.0198764
-2	1991.42	0.0178874
-2	1991.35	0.0148511
-2	1991.27	0.0142372
-2	1991.2	0.0155041
-2	1991.12	0.0135257
-2	1991.05	0.0158914
-2	1990.98	0.0169587
-2	1990.9	0.0168628
-2	1990.83	0.0198613
-2	1990.75	0.0181987
-2	1990.68	0.0150521
-2	1990.6	0.0186272
-2	1990.53	0.0172018
-2	1990.45	0.0180311
-2	1990.38	0.0184872
-2	1990.31	0.0159198
-2	1990.23	0.0141235
-2	1990.16	0.0181458
-2	1990.08	0.0183006
-2	1990.01	0.0147662
-2	1989.93	0.0154254
-2	1989.86	0.0107429
-2	1989.79	0.0147356
-2	1989.71	0.0078166
-2	1989.64	0.0111329
-2	1989.56	0.0164827
-2	1989.49	0.0163953
-2	1989.41	0.0171248
-2	1989.34	0.017755
-2	1989.27	0.0162424
-2	1989.19	0.0175115
-2	1989.12	0.0117746
-2	1989.04	0.012761
-2	1988.97	0.0115126
-2	1988.89	0.00817043
-2	1988.82	0.0114434
-2	1988.75	0.00710711
-2	1988.67	0.00979265
-2	1988.6	0.00973364
-2	1988.52	0.00878533
-2	1988.45	0.00809047
-2	1988.38	0.00611515
-2	1988.3	0.00672555
-2	1988.23	0.00283909
-2	1988.15	0.00452141
-2	1988.08	0.00591848
-2	1988.01	0.00600539
-2	1987.93	0.00508308
-2	1987.86	0.0114819
-2	1987.78	0.00952332
-2	1987.71	0.0143508
-2	1987.64	0.0143782
-2	1987.56	0.0140945
-2	1987.49	0.0147685
-2	1987.41	0.0109012
-2	1987.34	0.00750132
-2	1987.27	0.00750718
-2	1987.19	0.00806022
-2	1987.12	0.0112546
-2	1987.04	0.0137266
-2	1986.97	0.0108089
-2	1986.9	0.0132027
-2	1986.82	0.0127078
-2	1986.75	0.00765538
-2	1986.68	0.00412722
-2	1986.6	0.00651747
-2	1986.53	0.00934475
-2	1986.45	0.00953779
-2	1986.38	0.00986072
-2	1986.31	0.00951556
-2	1986.23	0.0101376
-2	1986.16	0.0120958
-2	1986.09	0.00681669
-2	1986.01	0.00634193
-2	1985.94	0.00310594
-2	1985.86	0.000418827
-2	1985.79	0.000443247
-2	1985.72	0.000195083
-2	1985.64	0.00133552
-2	1985.57	0.00396184
-2	1985.5	0.00525429
-2	1985.42	0.00606522
-2	1985.35	0.005065
-2	1985.28	0.00556464
-2	1985.2	0.00371161
-2	1985.13	-0.00122729
-2	1985.06	0.00289606
-2	1984.98	0.000372248
-2	1984.91	0.00198086
-2	1984.83	0.00302795
-2	1984.76	0.00501073
-2	1984.69	0.0103283
-2	1984.61	0.00564116
-2	1984.54	0.00511614
-2	1984.47	0.00366752
-2	1984.39	0.00479881
-2	1984.32	-0.00419912
-2	1984.25	-0.00274013
-2	1984.17	-0.00488244
-2	1984.1	-0.00550089
-2	1984.03	-0.000647237
-2	1983.95	-0.00398725
-2	1983.88	-0.00492175
-2	1983.81	-0.00806929
-2	1983.73	-0.00507262
-2	1983.66	-0.00311307
-2	1983.59	-0.00968972
-2	1983.51	-0.00951763
-2	1983.44	-0.00703271
-2	1983.37	-0.00728549
-2	1983.29	-0.0092502
-2	1983.22	-0.00642637
-2	1983.15	-0.00939755
-2	1983.07	-0.0030444
-2	1983	-0.00177127
-2	1982.93	-0.00463413
-2	1982.85	-0.00579752
-2	1982.78	-0.00495919
-2	1982.71	-0.00811918
-2	1982.64	-0.00686329
-2	1982.56	-0.00972909
-2	1982.49	-0.0121055
-2	1982.42	-0.00972851
-2	1982.34	-0.0100254
-2	1982.27	-0.00918035
-2	1982.2	-0.010333
-2	1982.12	-0.0131201
-2	1982.05	-0.012854
-2	1981.98	-0.0144045
-2	1981.9	-0.0138055
-2	1981.83	-0.0144981
-2	1981.76	-0.0139556
-2	1981.69	-0.017349
-2	1981.61	-0.0142872
-2	1981.54	-0.0164605
-2	1981.47	-0.0163351
-2	1981.39	-0.0172765
-2	1981.32	-0.0197675
-2	1981.25	-0.019557
-2	1981.18	-0.0193622
-2	1981.1	-0.0205847
-2	1981.03	-0.0228143
-2	1980.96	-0.0244799
-2	1980.88	-0.0215678
-2	1980.81	-0.018294
-2	1980.74	-0.0165089
-2	1980.67	-0.0205762
-2	1980.59	-0.0256627
-2	1980.52	-0.0255672
-2	1980.45	-0.0313007
-2	1980.37	-0.0311234
-2	1980.3	-0.0290323
-2	1980.23	-0.029179
-2	1980.16	-0.0272141
-2	1980.08	-0.0253518
-2	1980.01	-0.0252894
-2	1979.94	-0.0269636
-2	1979.87	-0.0268137
-2	1979.79	-0.0262331
-2	1979.72	-0.0275433
-2	1979.65	-0.0336242
-2	1979.57	-0.0359995
-2	1979.5	-0.0346289
-2	1979.43	-0.0324954
-2	1979.36	-0.0314767
-2	1979.28	-0.032227
-2	1979.21	-0.0303614
-2	1979.14	-0.0334204
-2	1979.07	-0.0339973
-2	1978.99	-0.0357845
-2	1978.92	-0.0391527
-2	1978.85	-0.040808
-2	1978.78	-0.0415438
-2	1978.7	-0.0447151
-2	1978.63	-0.0415742
-2	1978.56	-0.0452726
-2	1978.49	-0.038146
-2	1978.41	-0.0435501
-2	1978.34	-0.043953
-2	1978.27	-0.0464118
-2	1978.2	-0.0476044
-2	1978.12	-0.0495
-2	1978.05	-0.0484494
-2	1977.98	-0.049108
-2	1977.91	-0.0496158
-2	1977.83	-0.0518921
-2	1977.76	-0.0489405
-2	1977.69	-0.0429481
-2	1977.62	-0.046518
-2	1977.55	-0.0454623
-2	1977.47	-0.0470069
-2	1977.4	-0.0505154
-2	1977.33	-0.0499611
-2	1977.26	-0.0490236
-2	1977.18	-0.0504252
-2	1977.11	-0.0529627
-2	1977.04	-0.0521953
-2	1976.97	-0.0524889
-2	1976.9	-0.047823
-2	1976.82	-0.0504654
-2	1976.75	-0.050569
-2	1976.68	-0.052794
-2	1976.61	-0.0561874
-2	1976.53	-0.0565047
-2	1976.46	-0.0606229
-2	1976.39	-0.0604586
-2	1976.32	-0.0615358
-2	1976.25	-0.0558079
-2	1976.17	-0.0561798
-2	1976.1	-0.0581331
-2	1976.03	-0.0590913
-2	1975.96	-0.059464
-2	1975.89	-0.0567132
-2	1975.81	-0.0642283
-2	1975.74	-0.0675227
-2	1975.67	-0.0661375
-2	1975.6	-0.0646785
-2	1975.53	-0.0598814
-2	1975.45	-0.0592111
-2	1975.38	-0.0544824
-2	1975.31	-0.0557051
-2	1975.24	-0.0534637
-2	1975.17	-0.0548363
-2	1975.09	-0.0573568
-2	1975.02	-0.0624418
-2	1974.95	-0.0642983
-2	1974.88	-0.0677034
-2	1974.81	-0.0666848
-2	1974.73	-0.0641896
-2	1974.66	-0.0622556
-2	1974.59	-0.0662729
-2	1974.52	-0.0614739
-2	1974.45	-0.0632196
-2	1974.38	-0.0650922
-2	1974.3	-0.0650666
-2	1974.23	-0.060907
-2	1974.16	-0.0653747
-2	1974.09	-0.0620966
-2	1974.02	-0.0585289
-2	1973.95	-0.0606703
-2	1973.87	-0.0608911
-2	1973.8	-0.0556342
-2	1973.73	-0.0582788
-2	1973.66	-0.0572379
-2	1973.59	-0.0589325
-2	1973.52	-0.0586522
-2	1973.44	-0.0621264
-2	1973.37	-0.0609392
-2	1973.3	-0.0617867
-2	1973.23	-0.0597295
-2	1973.16	-0.057677
-2	1973.09	-0.0541824
-2	1973.01	-0.0578539
-2	1972.94	-0.0554093
-2	1972.87	-0.0548241
-2	1972.8	-0.0578365
-2	1972.73	-0.0604778
-2	1972.66	-0.0611974
-2	1972.58	-0.0616716
-2	1972.51	-0.0643521
-2	1972.44	-0.0610796
-2	1972.37	-0.0577253
-2	1972.3	-0.0608666
-2	1972.23	-0.0507075
-2	1972.16	-0.0533659
-2	1972.08	-0.0541567
-2	1972.01	-0.0582385
-2	1971.94	-0.0608928
-2	1971.87	-0.0592923
-2	1971.8	-0.0575155
-2	1971.73	-0.0571232
-2	1971.66	-0.0574993
-2	1971.58	-0.054393
-2	1971.51	-0.0567359
-2	1971.44	-0.0531246
-2	1971.37	-0.0561038
-2	1971.3	-0.0521122
-2	1971.23	-0.0510191
-2	1971.16	-0.0548456
-2	1971.09	-0.06035
-2	1971.01	-0.0570351
-2	1970.94	-0.0548208
-2	1970.87	-0.0531011
-2	1970.8	-0.0515665
-2	1970.73	-0.0506479
-2	1970.66	-0.0527781
-2	1970.59	-0.0495608
-2	1970.52	-0.0541773
-2	1970.45	-0.0528624
-2	1970.37	-0.0557044
-2	1970.3	-0.0566932
-2	1970.23	-0.0601336
-2	1970.16	-0.0577008
-2	1970.09	-0.0498408
-2	1970.02	-0.0469616
-2	1969.95	-0.0428882
-2	1969.88	-0.0390501
-2	1969.81	-0.0429561
-2	1969.73	-0.0385297
-2	1969.66	-0.0398814
-2	1969.59	-0.0440569
-2	1969.52	-0.0420087
-2	1969.45	-0.0492663
-2	1969.38	-0.0464763
-2	1969.31	-0.0460599
-2	1969.24	-0.0453844
-2	1969.17	-0.0445049
-2	1969.1	-0.0409012
-2	1969.02	-0.0385413
-2	1968.95	-0.0420384
-2	1968.88	-0.0425253
-2	1968.81	-0.0455548
-2	1968.74	-0.0454627
-2	1968.67	-0.0471938
-2	1968.6	-0.0431317
-2	1968.53	-0.0413044
-2	1968.46	-0.0344386
-2	1968.39	-0.0356082
-2	1968.32	-0.0371437
-2	1968.25	-0.0380551
-2	1968.17	-0.0366834
-2	1968.1	-0.0386508
-2	1968.03	-0.0421416
-2	1967.96	-0.0472701
-2	1967.89	-0.0458166
-2	1967.82	-0.046006
-2	1967.75	-0.0426945
-2	1967.68	-0.0406496
-2	1967.61	-0.04098
-2	1967.54	-0.0391952
-2	1967.47	-0.0363728
-2	1967.4	-0.0404128
-2	1967.33	-0.0372074
-2	1967.26	-0.0381113
-2	1967.19	-0.037518
-2	1967.11	-0.0398281
-2	1967.04	-0.0358393
-2	1966.97	-0.0345932
-2	1966.9	-0.0295535
-2	1966.83	-0.025106
-2	1966.76	-0.0219254
-2	1966.69	-0.0235961
-2	1966.62	-0.0246563
-2	1966.55	-0.0286522
-2	1966.48	-0.0312135
-2	1966.41	-0.03054
-2	1966.34	-0.0316628
-2	1966.27	-0.0275259
-2	1966.2	-0.0247863
-2	1966.13	-0.0228393
-2	1966.06	-0.0229367
-2	1965.99	-0.0184286
-2	1965.92	-0.0170436
-2	1965.85	-0.0213104
-2	1965.78	-0.0221615
-2	1965.71	-0.0217244
-2	1965.63	-0.0247677
-2	1965.56	-0.0212225
-2	1965.49	-0.0187005
-2	1965.42	-0.0161579
-2	1965.35	-0.0139043
-2	1965.28	-0.0133246
-2	1965.21	-0.0141447
-2	1965.14	-0.0135748
-2	1965.07	-0.0154175
-2	1965	-0.0165011
-2	1964.93	-0.0161505
-2	1964.86	-0.0201313
-2	1964.79	-0.0199095
-2	1964.72	-0.0201296
-2	1964.65	-0.0140404
-2	1964.58	-0.0115042
-2	1964.51	-0.00793359
-2	1964.44	-0.00579991
-2	1964.37	-0.00864858
-2	1964.3	-0.0106466
-2	1964.23	-0.0125752
-2	1964.16	-0.0117161
-2	1964.09	-0.0148845
-2	1964.02	-0.0133519
-2	1963.95	-0.0132398
-2	1963.88	-0.0139018
-2	1963.81	-0.00612619
-2	1963.74	-0.00757813
-2	1963.67	-0.00644861
-2	1963.6	-0.00435488
-2	1963.53	-0.0101218
-2	1963.46	-0.00727428
-2	1963.39	-0.0151338
-2	1963.32	-0.0151591
-2	1963.25	-0.0140787
-2	1963.18	-0.0136846
-2	1963.11	-0.00961056
-2	1963.04	-0.00838889
-2	1962.97	-0.00291388
-2	1962.9	-0.00740777
-2	1962.83	-0.00558771
-2	1962.76	-0.00930364
-2	1962.69	-0.0129769
-2	1962.62	-0.0134769
-2	1962.55	-0.0162337
-2	1962.48	-0.0109846
-2	1962.41	-0.00840194
-2	1962.34	-0.00482091
-2	1962.27	-0.00242803
-2	1962.2	-0.000241557
-2	1962.13	0.00675814
-2	1962.06	0.00518367
-2	1961.99	0.000718329
-2	1961.92	-0.00209407
-2	1961.85	-0.00524809
-2	1961.78	-0.00884784
-2	1961.71	-0.0113499
-2	1961.64	-0.00909229
-2	1961.57	-0.00712961
-2	1961.5	-0.00687173
-2	1961.43	-0.00603003
-2	1961.37	-0.00545261
-2	1961.3	-0.00514818
-2	1961.23	-0.00557871
-2	1961.16	-0.00819864
-2	1961.09	-0.010295
-2	1961.02	-0.00874479
-2	1960.95	-0.00964913
-2	1960.88	-0.0110284
-2	1960.81	-0.00842304
-2	1960.74	-0.00632731
-2	1960.67	-0.0048624
-2	1960.6	-0.00195974
-2	1960.53	-0.00484224
-2	1960.46	-0.00608323
-2	1960.39	-0.00827016
-2	1960.32	-0.0088111
-2	1960.25	-0.0133464
-2	1960.18	-0.0106626
-2	1960.11	-0.0113766
-2	1960.04	-0.0112477
-2	1959.97	-0.00953562
-2	1959.91	-0.00551194
-2	1959.84	-0.0036613
-2	1959.77	-0.00418831
-2	1959.7	-0.00639424
-2	1959.63	-0.0094368
-2	1959.56	-0.0107491
-2	1959.49	-0.0148679
-2	1959.42	-0.0184187
-2	1959.35	-0.0144972
-2	1959.28	-0.0118264
-2	1959.21	-0.00703691
-2	1959.14	-0.00551604
-2	1959.07	-0.00656422
-2	1959	-0.00419889
-2	1958.93	-0.00696359
-2	1958.87	-0.0106515
-2	1958.8	-0.0111921
-2	1958.73	-0.0116415
-2	1958.66	-0.0151374
-2	1958.59	-0.0112384
-2	1958.52	-0.0122925
-2	1958.45	-0.00919394
-2	1958.38	-0.00531008
-2	1958.31	-0.0074468
-2	1958.24	-0.0056059
-2	1958.17	-0.00913963
-2	1958.1	-0.0127891
-2	1958.04	-0.0148376
-2	1957.97	-0.0153611
-2	1957.9	-0.0189047
-2	1957.83	-0.0246272
-2	1957.76	-0.0183707
-2	1957.69	-0.0140871
-2	1957.62	-0.0135148
-2	1957.55	-0.0124722
-2	1957.48	-0.0111438
-2	1957.41	-0.0135388
-2	1957.35	-0.0161685
-2	1957.28	-0.0182488
-2	1957.21	-0.0232433
-2	1957.14	-0.0224802
-2	1957.07	-0.0228503
-2	1957	-0.0274877
-2	1956.93	-0.0219372
-2	1956.86	-0.0192637
-2	1956.79	-0.020416
-2	1956.73	-0.0145888
-2	1956.66	-0.0133156
-2	1956.59	-0.0167142
-2	1956.52	-0.0183409
-2	1956.45	-0.0224731
-2	1956.38	-0.0223391
-2	1956.31	-0.0232503
-2	1956.24	-0.0234361
-2	1956.17	-0.0236168
-2	1956.11	-0.0220191
-2	1956.04	-0.0205154
-2	1955.97	-0.0224626
-2	1955.9	-0.0183725
-2	1955.83	-0.0207103
-2	1955.76	-0.0234226
-2	1955.69	-0.0254079
-2	1955.62	-0.0241236
-2	1955.56	-0.0238895
-2	1955.49	-0.026562
-2	1955.42	-0.0265629
-2	1955.35	-0.0243636
-2	1955.28	-0.0200847
-2	1955.21	-0.016429
-2	1955.14	-0.0211773
-2	1955.08	-0.023227
-2	1955.01	-0.0270119
-2	1954.94	-0.0275116
-2	1954.87	-0.0314484
-2	1954.8	-0.03048
-2	1954.73	-0.0326921
-2	1954.66	-0.0285168
-2	1954.6	-0.024719
-2	1954.53	-0.0233667
-2	1954.46	-0.0217356
-2	1954.39	-0.0209932
-2	1954.32	-0.0233358
-2	1954.25	-0.0283467
-2	1954.18	-0.0281723
-2	1954.12	-0.0324696
-2	1954.05	-0.0348968
-2	1953.98	-0.031847
-2	1953.91	-0.0328571
-2	1953.84	-0.0316121
-2	1953.77	-0.0308484
-2	1953.71	-0.0293405
-2	1953.64	-0.0264917
-2	1953.57	-0.0272633
-2	1953.5	-0.0267477
-2	1953.43	-0.0308148
-2	1953.36	-0.0358864
-2	1953.3	-0.0329981
-2	1953.23	-0.0337357
-2	1953.16	-0.0351454
-2	1953.09	-0.0310364
-2	1953.02	-0.0294818
-2	1952.95	-0.0318354
-2	1952.89	-0.0277652
-2	1952.82	-0.0285255
-2	1952.75	-0.0342984
-2	1952.68	-0.0321219
-2	1952.61	-0.0393888
-2	1952.55	-0.0386398
-2	1952.48	-0.0407651
-2	1952.41	-0.0467041
-2	1952.34	-0.0453032
-2	1952.27	-0.0427261
-2	1952.2	-0.0411012
-2	1952.14	-0.0406031
-2	1952.07	-0.034699
-2	1952	-0.0357564
-2	1951.93	-0.0378262
-2	1951.86	-0.0426946
-2	1951.8	-0.0484194
-1.98	2053.58	0.0947849
-1.98	2053.49	0.0920712
-1.98	2053.41	0.0917744
-1.98	2053.32	0.0906519
-1.98	2053.24	0.0853806
-1.98	2053.15	0.0880196
-1.98	2053.07	0.0848809
-1.98	2052.99	0.0876471
-1.98	2052.9	0.0920265
-1.98	2052.82	0.0919185
-1.98	2052.73	0.0928644
-1.98	2052.65	0.0921171
-1.98	2052.56	0.0856313
-1.98	2052.48	0.0882434
-1.98	2052.4	0.0827841
-1.98	2052.31	0.0892196
-1.98	2052.23	0.0826308
-1.98	2052.14	0.0848131
-1.98	2052.06	0.086465
-1.98	2051.98	0.0866085
-1.98	2051.89	0.0883157
-1.98	2051.81	0.0908201
-1.98	2051.72	0.0896923
-1.98	2051.64	0.0902821
-1.98	2051.56	0.0902001
-1.98	2051.47	0.0856062
-1.98	2051.39	0.0904681
-1.98	2051.3	0.0913237
-1.98	2051.22	0.0939294
-1.98	2051.14	0.0946042
-1.98	2051.05	0.0942972
-1.98	2050.97	0.0889861
-1.98	2050.88	0.0917516
-1.98	2050.8	0.0894734
-1.98	2050.72	0.0850423
-1.98	2050.63	0.0888323
-1.98	2050.55	0.0933555
-1.98	2050.46	0.0898332
-1.98	2050.38	0.0943684
-1.98	2050.3	0.0959966
-1.98	2050.21	0.0916644
-1.98	2050.13	0.0894546
-1.98	2050.05	0.0890597
-1.98	2049.96	0.090459
-1.98	2049.88	0.0908007
-1.98	2049.79	0.0924507
-1.98	2049.71	0.0897132
-1.98	2049.63	0.0875378
-1.98	2049.54	0.0867988
-1.98	2049.46	0.086697
-1.98	2049.38	0.0876881
-1.98	2049.29	0.0868868
-1.98	2049.21	0.0854744
-1.98	2049.12	0.0883819
-1.98	2049.04	0.0874164
-1.98	2048.96	0.0883961
-1.98	2048.87	0.0861978
-1.98	2048.79	0.0848637
-1.98	2048.71	0.082678
-1.98	2048.62	0.0850738
-1.98	2048.54	0.0805821
-1.98	2048.46	0.0792981
-1.98	2048.37	0.0830969
-1.98	2048.29	0.0838536
-1.98	2048.21	0.0843767
-1.98	2048.12	0.0834393
-1.98	2048.04	0.0875714
-1.98	2047.96	0.0853951
-1.98	2047.87	0.083942
-1.98	2047.79	0.0843838
-1.98	2047.7	0.0795066
-1.98	2047.62	0.0799483
-1.98	2047.54	0.0816032
-1.98	2047.45	0.0876377
-1.98	2047.37	0.0858809
-1.98	2047.29	0.0865965
-1.98	2047.2	0.0857482
-1.98	2047.12	0.0819507
-1.98	2047.04	0.0802585
-1.98	2046.95	0.0784769
-1.98	2046.87	0.081374
-1.98	2046.79	0.0831307
-1.98	2046.7	0.0798005
-1.98	2046.62	0.0808115
-1.98	2046.54	0.0796337
-1.98	2046.45	0.0825631
-1.98	2046.37	0.0800626
-1.98	2046.29	0.0812865
-1.98	2046.21	0.0811634
-1.98	2046.12	0.0760359
-1.98	2046.04	0.0733197
-1.98	2045.96	0.0734564
-1.98	2045.87	0.0762772
-1.98	2045.79	0.079083
-1.98	2045.71	0.0796287
-1.98	2045.62	0.0793356
-1.98	2045.54	0.0813786
-1.98	2045.46	0.0785479
-1.98	2045.37	0.0742058
-1.98	2045.29	0.0731791
-1.98	2045.21	0.0748202
-1.98	2045.12	0.0774385
-1.98	2045.04	0.0787002
-1.98	2044.96	0.0836319
-1.98	2044.88	0.0799095
-1.98	2044.79	0.0783795
-1.98	2044.71	0.0829451
-1.98	2044.63	0.0744087
-1.98	2044.54	0.076694
-1.98	2044.46	0.0811999
-1.98	2044.38	0.0800175
-1.98	2044.3	0.0830373
-1.98	2044.21	0.0866463
-1.98	2044.13	0.0824654
-1.98	2044.05	0.0813542
-1.98	2043.96	0.0826655
-1.98	2043.88	0.0762331
-1.98	2043.8	0.0761385
-1.98	2043.72	0.0717849
-1.98	2043.63	0.0734341
-1.98	2043.55	0.0765821
-1.98	2043.47	0.0778003
-1.98	2043.38	0.0788178
-1.98	2043.3	0.075086
-1.98	2043.22	0.0768537
-1.98	2043.14	0.0744292
-1.98	2043.05	0.0725655
-1.98	2042.97	0.0683437
-1.98	2042.89	0.0708741
-1.98	2042.81	0.0700641
-1.98	2042.72	0.0706197
-1.98	2042.64	0.0733199
-1.98	2042.56	0.0716374
-1.98	2042.47	0.0714791
-1.98	2042.39	0.0685096
-1.98	2042.31	0.0658743
-1.98	2042.23	0.0709974
-1.98	2042.14	0.0662044
-1.98	2042.06	0.0695536
-1.98	2041.98	0.070898
-1.98	2041.9	0.0741735
-1.98	2041.81	0.0725629
-1.98	2041.73	0.0723111
-1.98	2041.65	0.0717444
-1.98	2041.57	0.0711538
-1.98	2041.48	0.0691229
-1.98	2041.4	0.0714441
-1.98	2041.32	0.0682612
-1.98	2041.24	0.0703421
-1.98	2041.15	0.0692895
-1.98	2041.07	0.0705474
-1.98	2040.99	0.0672933
-1.98	2040.91	0.07014
-1.98	2040.83	0.0624054
-1.98	2040.74	0.0645154
-1.98	2040.66	0.0645674
-1.98	2040.58	0.0599095
-1.98	2040.5	0.0671862
-1.98	2040.41	0.0661998
-1.98	2040.33	0.0743864
-1.98	2040.25	0.0714994
-1.98	2040.17	0.0699061
-1.98	2040.08	0.069271
-1.98	2040	0.0681599
-1.98	2039.92	0.0659848
-1.98	2039.84	0.0658108
-1.98	2039.76	0.0666907
-1.98	2039.67	0.0668428
-1.98	2039.59	0.0678241
-1.98	2039.51	0.0657862
-1.98	2039.43	0.061415
-1.98	2039.34	0.0630851
-1.98	2039.26	0.0600841
-1.98	2039.18	0.0593519
-1.98	2039.1	0.0609252
-1.98	2039.02	0.0606971
-1.98	2038.93	0.0570382
-1.98	2038.85	0.0622846
-1.98	2038.77	0.063595
-1.98	2038.69	0.0639773
-1.98	2038.61	0.0619231
-1.98	2038.52	0.0596576
-1.98	2038.44	0.0608043
-1.98	2038.36	0.064479
-1.98	2038.28	0.0611983
-1.98	2038.2	0.0602633
-1.98	2038.11	0.0640953
-1.98	2038.03	0.0660225
-1.98	2037.95	0.0675622
-1.98	2037.87	0.0654984
-1.98	2037.79	0.0648459
-1.98	2037.7	0.0641073
-1.98	2037.62	0.0618003
-1.98	2037.54	0.0612274
-1.98	2037.46	0.0618547
-1.98	2037.38	0.0589491
-1.98	2037.3	0.063427
-1.98	2037.21	0.0631904
-1.98	2037.13	0.0613407
-1.98	2037.05	0.0617514
-1.98	2036.97	0.0619934
-1.98	2036.89	0.0600602
-1.98	2036.8	0.0585304
-1.98	2036.72	0.0605583
-1.98	2036.64	0.0534686
-1.98	2036.56	0.0559325
-1.98	2036.48	0.0607134
-1.98	2036.4	0.0570636
-1.98	2036.31	0.0562956
-1.98	2036.23	0.0600896
-1.98	2036.15	0.0565336
-1.98	2036.07	0.0552543
-1.98	2035.99	0.0549133
-1.98	2035.91	0.0592113
-1.98	2035.82	0.0644537
-1.98	2035.74	0.0620969
-1.98	2035.66	0.0649281
-1.98	2035.58	0.0612818
-1.98	2035.5	0.0587737
-1.98	2035.42	0.0557006
-1.98	2035.34	0.0534238
-1.98	2035.25	0.0518925
-1.98	2035.17	0.0518021
-1.98	2035.09	0.055995
-1.98	2035.01	0.0527085
-1.98	2034.93	0.0498795
-1.98	2034.85	0.0498377
-1.98	2034.77	0.0487751
-1.98	2034.68	0.0483665
-1.98	2034.6	0.0516683
-1.98	2034.52	0.0488614
-1.98	2034.44	0.0498163
-1.98	2034.36	0.0513274
-1.98	2034.28	0.054454
-1.98	2034.2	0.0530406
-1.98	2034.11	0.0521429
-1.98	2034.03	0.0535335
-1.98	2033.95	0.0525816
-1.98	2033.87	0.0518238
-1.98	2033.79	0.0548972
-1.98	2033.71	0.0506883
-1.98	2033.63	0.0520951
-1.98	2033.55	0.0504639
-1.98	2033.46	0.0536961
-1.98	2033.38	0.0508427
-1.98	2033.3	0.0532501
-1.98	2033.22	0.0497381
-1.98	2033.14	0.0480604
-1.98	2033.06	0.0487095
-1.98	2032.98	0.0473179
-1.98	2032.9	0.0488982
-1.98	2032.82	0.0491056
-1.98	2032.73	0.0478378
-1.98	2032.65	0.0459363
-1.98	2032.57	0.047013
-1.98	2032.49	0.0498561
-1.98	2032.41	0.049325
-1.98	2032.33	0.0459214
-1.98	2032.25	0.0445305
-1.98	2032.17	0.0463957
-1.98	2032.09	0.0438825
-1.98	2032	0.0448571
-1.98	2031.92	0.0489332
-1.98	2031.84	0.0479442
-1.98	2031.76	0.0513909
-1.98	2031.68	0.0498043
-1.98	2031.6	0.0498881
-1.98	2031.52	0.0469668
-1.98	2031.44	0.0419334
-1.98	2031.36	0.0425388
-1.98	2031.28	0.0446372
-1.98	2031.2	0.0392066
-1.98	2031.11	0.0416401
-1.98	2031.03	0.0441828
-1.98	2030.95	0.041084
-1.98	2030.87	0.0406272
-1.98	2030.79	0.0386338
-1.98	2030.71	0.0340458
-1.98	2030.63	0.0359789
-1.98	2030.55	0.0370192
-1.98	2030.47	0.0416305
-1.98	2030.39	0.0380493
-1.98	2030.31	0.0425647
-1.98	2030.23	0.0406141
-1.98	2030.15	0.0428836
-1.98	2030.06	0.0375557
-1.98	2029.98	0.0379693
-1.98	2029.9	0.0425786
-1.98	2029.82	0.0368077
-1.98	2029.74	0.0394965
-1.98	2029.66	0.0385409
-1.98	2029.58	0.0346196
-1.98	2029.5	0.0354051
-1.98	2029.42	0.0345026
-1.98	2029.34	0.0371929
-1.98	2029.26	0.0356401
-1.98	2029.18	0.0312503
-1.98	2029.1	0.0276071
-1.98	2029.02	0.0275898
-1.98	2028.94	0.0295734
-1.98	2028.86	0.0305173
-1.98	2028.78	0.0347157
-1.98	2028.69	0.0348888
-1.98	2028.61	0.0339126
-1.98	2028.53	0.0289617
-1.98	2028.45	0.0301182
-1.98	2028.37	0.0301455
-1.98	2028.29	0.0251824
-1.98	2028.21	0.0313092
-1.98	2028.13	0.0287641
-1.98	2028.05	0.0308168
-1.98	2027.97	0.0303241
-1.98	2027.89	0.0367286
-1.98	2027.81	0.032982
-1.98	2027.73	0.0299629
-1.98	2027.65	0.0289207
-1.98	2027.57	0.0265585
-1.98	2027.49	0.0258725
-1.98	2027.41	0.0228744
-1.98	2027.33	0.0276021
-1.98	2027.25	0.0275927
-1.98	2027.17	0.0241612
-1.98	2027.09	0.0273985
-1.98	2027.01	0.0268149
-1.98	2026.93	0.0279422
-1.98	2026.85	0.0264497
-1.98	2026.77	0.0258895
-1.98	2026.69	0.0261617
-1.98	2026.61	0.0222576
-1.98	2026.53	0.0237595
-1.98	2026.45	0.0230654
-1.98	2026.37	0.0275114
-1.98	2026.29	0.02518
-1.98	2026.21	0.0231036
-1.98	2026.13	0.0299426
-1.98	2026.05	0.022146
-1.98	2025.97	0.0188079
-1.98	2025.89	0.0133908
-1.98	2025.81	0.0164877
-1.98	2025.73	0.0190131
-1.98	2025.65	0.018546
-1.98	2025.57	0.0158586
-1.98	2025.49	0.0139516
-1.98	2025.41	0.0166291
-1.98	2025.33	0.0142953
-1.98	2025.25	0.0146494
-1.98	2025.17	0.0162816
-1.98	2025.09	0.00750927
-1.98	2025.01	0.00751368
-1.98	2024.93	0.00609902
-1.98	2024.85	0.00628342
-1.98	2024.77	0.0119265
-1.98	2024.69	0.00893351
-1.98	2024.61	0.00652345
-1.98	2024.53	0.00714247
-1.98	2024.45	0.00764076
-1.98	2024.37	0.00380956
-1.98	2024.29	0.00310786
-1.98	2024.21	0.00425262
-1.98	2024.13	0.00803179
-1.98	2024.05	0.0101579
-1.98	2023.97	0.0111673
-1.98	2023.89	0.00890484
-1.98	2023.81	0.00629777
-1.98	2023.73	0.00420331
-1.98	2023.65	0.00714109
-1.98	2023.57	0.00521169
-1.98	2023.49	0.00390124
-1.98	2023.41	0.00438071
-1.98	2023.33	0.00429061
-1.98	2023.25	0.00189741
-1.98	2023.17	0.00412093
-1.98	2023.09	0.0020442
-1.98	2023.01	0.00300294
-1.98	2022.93	-0.000306647
-1.98	2022.85	-0.00195853
-1.98	2022.77	-0.00241765
-1.98	2022.69	-0.00628124
-1.98	2022.62	-0.00358503
-1.98	2022.54	-0.00256706
-1.98	2022.46	-0.00386171
-1.98	2022.38	-0.00483004
-1.98	2022.3	-0.00511869
-1.98	2022.22	-0.00506477
-1.98	2022.14	-0.00560937
-1.98	2022.06	-0.00763686
-1.98	2021.98	-0.013098
-1.98	2021.9	-0.0131493
-1.98	2021.82	-0.0147843
-1.98	2021.74	-0.0131249
-1.98	2021.66	-0.0122042
-1.98	2021.58	-0.0170087
-1.98	2021.5	-0.0118168
-1.98	2021.42	-0.016581
-1.98	2021.34	-0.0163432
-1.98	2021.27	-0.0182949
-1.98	2021.19	-0.0191232
-1.98	2021.11	-0.0156396
-1.98	2021.03	-0.0208938
-1.98	2020.95	-0.0145734
-1.98	2020.87	-0.014215
-1.98	2020.79	-0.0116098
-1.98	2020.71	-0.0138011
-1.98	2020.63	-0.0161077
-1.98	2020.55	-0.018083
-1.98	2020.47	-0.0241734
-1.98	2020.39	-0.0243815
-1.98	2020.31	-0.0246462
-1.98	2020.24	-0.0264206
-1.98	2020.16	-0.0278014
-1.98	2020.08	-0.0254408
-1.98	2020	-0.0310058
-1.98	2019.92	-0.0285775
-1.98	2019.84	-0.0302129
-1.98	2019.76	-0.0311895
-1.98	2019.68	-0.0330313
-1.98	2019.6	-0.0341721
-1.98	2019.52	-0.0316109
-1.98	2019.44	-0.0348924
-1.98	2019.37	-0.0329965
-1.98	2019.29	-0.0324759
-1.98	2019.21	-0.0335428
-1.98	2019.13	-0.0296514
-1.98	2019.05	-0.0344402
-1.98	2018.97	-0.0337801
-1.98	2018.89	-0.0350182
-1.98	2018.81	-0.0361475
-1.98	2018.73	-0.0382273
-1.98	2018.66	-0.0373688
-1.98	2018.58	-0.0358277
-1.98	2018.5	-0.0332009
-1.98	2018.42	-0.036281
-1.98	2018.34	-0.0361542
-1.98	2018.26	-0.0402884
-1.98	2018.18	-0.0422761
-1.98	2018.1	-0.044088
-1.98	2018.02	-0.0488867
-1.98	2017.95	-0.0452467
-1.98	2017.87	-0.0470813
-1.98	2017.79	-0.047809
-1.98	2017.71	-0.0448955
-1.98	2017.63	-0.0469538
-1.98	2017.55	-0.0506181
-1.98	2017.47	-0.0530243
-1.98	2017.39	-0.0528128
-1.98	2017.32	-0.051596
-1.98	2017.24	-0.0506787
-1.98	2017.16	-0.0522817
-1.98	2017.08	-0.0530861
-1.98	2017	-0.0572336
-1.98	2016.92	-0.0582081
-1.98	2016.84	-0.058032
-1.98	2016.77	-0.0601448
-1.98	2016.69	-0.0613688
-1.98	2016.61	-0.0648024
-1.98	2016.53	-0.0687774
-1.98	2016.45	-0.0660287
-1.98	2016.37	-0.0676769
-1.98	2016.29	-0.0636575
-1.98	2016.22	-0.0633493
-1.98	2016.14	-0.0661491
-1.98	2016.06	-0.06484
-1.98	2015.98	-0.067444
-1.98	2015.9	-0.0677916
-1.98	2015.82	-0.0675624
-1.98	2015.74	-0.0742042
-1.98	2015.67	-0.0702184
-1.98	2015.59	-0.069025
-1.98	2015.51	-0.0692904
-1.98	2015.43	-0.0661262
-1.98	2015.35	-0.0695924
-1.98	2015.27	-0.0683209
-1.98	2015.2	-0.0672919
-1.98	2015.12	-0.0671956
-1.98	2015.04	-0.0669621
-1.98	2014.96	-0.0707967
-1.98	2014.88	-0.0739656
-1.98	2014.8	-0.0738458
-1.98	2014.73	-0.0727674
-1.98	2014.65	-0.0729866
-1.98	2014.57	-0.0764328
-1.98	2014.49	-0.0747387
-1.98	2014.41	-0.0749182
-1.98	2014.33	-0.0756654
-1.98	2014.26	-0.0765307
-1.98	2014.18	-0.0782345
-1.98	2014.1	-0.0807453
-1.98	2014.02	-0.0767267
-1.98	2013.94	-0.0757799
-1.98	2013.87	-0.0761469
-1.98	2013.79	-0.0738485
-1.98	2013.71	-0.074545
-1.98	2013.63	-0.075895
-1.98	2013.55	-0.0732337
-1.98	2013.48	-0.0738384
-1.98	2013.4	-0.0723711
-1.98	2013.32	-0.0709979
-1.98	2013.24	-0.0696674
-1.98	2013.16	-0.0704177
-1.98	2013.08	-0.0718087
-1.98	2013.01	-0.0689005
-1.98	2012.93	-0.066487
-1.98	2012.85	-0.0678329
-1.98	2012.77	-0.06931
-1.98	2012.69	-0.069336
-1.98	2012.62	-0.0678416
-1.98	2012.54	-0.0665698
-1.98	2012.46	-0.0670025
-1.98	2012.38	-0.0666706
-1.98	2012.31	-0.0645959
-1.98	2012.23	-0.0601312
-1.98	2012.15	-0.0645676
-1.98	2012.07	-0.0624229
-1.98	2011.99	-0.0624677
-1.98	2011.92	-0.063335
-1.98	2011.84	-0.0606571
-1.98	2011.76	-0.0573309
-1.98	2011.68	-0.0567084
-1.98	2011.6	-0.0564849
-1.98	2011.53	-0.0529204
-1.98	2011.45	-0.0530981
-1.98	2011.37	-0.0501874
-1.98	2011.29	-0.0509292
-1.98	2011.22	-0.052312
-1.98	2011.14	-0.0485327
-1.98	2011.06	-0.0495087
-1.98	2010.98	-0.0476688
-1.98	2010.91	-0.0417516
-1.98	2010.83	-0.0423773
-1.98	2010.75	-0.0431806
-1.98	2010.67	-0.0414352
-1.98	2010.59	-0.0408688
-1.98	2010.52	-0.0394162
-1.98	2010.44	-0.0387879
-1.98	2010.36	-0.0373235
-1.98	2010.28	-0.0349247
-1.98	2010.21	-0.0349856
-1.98	2010.13	-0.0309392
-1.98	2010.05	-0.0284532
-1.98	2009.97	-0.031693
-1.98	2009.9	-0.0320121
-1.98	2009.82	-0.0279505
-1.98	2009.74	-0.0281087
-1.98	2009.66	-0.0259104
-1.98	2009.59	-0.028753
-1.98	2009.51	-0.0215211
-1.98	2009.43	-0.0255892
-1.98	2009.35	-0.0221707
-1.98	2009.28	-0.0201848
-1.98	2009.2	-0.0211805
-1.98	2009.12	-0.0193101
-1.98	2009.04	-0.0177719
-1.98	2008.97	-0.0150339
-1.98	2008.89	-0.0181373
-1.98	2008.81	-0.0131263
-1.98	2008.74	-0.0145067
-1.98	2008.66	-0.0149505
-1.98	2008.58	-0.0139322
-1.98	2008.5	-0.0106328
-1.98	2008.43	-0.00991418
-1.98	2008.35	-0.00983217
-1.98	2008.27	-0.00947529
-1.98	2008.19	-0.00991089
-1.98	2008.12	-0.00678715
-1.98	2008.04	-0.0058226
-1.98	2007.96	-0.00639032
-1.98	2007.89	-0.00315895
-1.98	2007.81	-0.00248958
-1.98	2007.73	-0.00250354
-1.98	2007.65	-0.00732652
-1.98	2007.58	-0.00358378
-1.98	2007.5	-0.0030682
-1.98	2007.42	0.000615667
-1.98	2007.35	0.000183899
-1.98	2007.27	-0.00130747
-1.98	2007.19	0.000187658
-1.98	2007.11	-0.000341778
-1.98	2007.04	0.00409743
-1.98	2006.96	0.00753595
-1.98	2006.88	0.00600609
-1.98	2006.81	0.0091906
-1.98	2006.73	0.0110961
-1.98	2006.65	0.00852035
-1.98	2006.58	0.00571101
-1.98	2006.5	0.00792465
-1.98	2006.42	0.00774476
-1.98	2006.34	0.00760455
-1.98	2006.27	0.00758889
-1.98	2006.19	0.00689136
-1.98	2006.11	0.00976567
-1.98	2006.04	0.0118102
-1.98	2005.96	0.0113309
-1.98	2005.88	0.0181681
-1.98	2005.81	0.0177834
-1.98	2005.73	0.0154141
-1.98	2005.65	0.0145416
-1.98	2005.58	0.0110166
-1.98	2005.5	0.0124275
-1.98	2005.42	0.0100754
-1.98	2005.35	0.0107986
-1.98	2005.27	0.0152283
-1.98	2005.19	0.0149972
-1.98	2005.11	0.0165398
-1.98	2005.04	0.0158552
-1.98	2004.96	0.0171679
-1.98	2004.88	0.0172746
-1.98	2004.81	0.0215178
-1.98	2004.73	0.0235374
-1.98	2004.65	0.0207262
-1.98	2004.58	0.0215304
-1.98	2004.5	0.0163332
-1.98	2004.42	0.0154123
-1.98	2004.35	0.0174922
-1.98	2004.27	0.0169467
-1.98	2004.19	0.0159639
-1.98	2004.12	0.0191449
-1.98	2004.04	0.0170767
-1.98	2003.96	0.01813
-1.98	2003.89	0.0155431
-1.98	2003.81	0.0195594
-1.98	2003.74	0.0140016
-1.98	2003.66	0.0165301
-1.98	2003.58	0.0130473
-1.98	2003.51	0.0221835
-1.98	2003.43	0.0177659
-1.98	2003.35	0.0197337
-1.98	2003.28	0.0195313
-1.98	2003.2	0.0189416
-1.98	2003.12	0.0224763
-1.98	2003.05	0.0212029
-1.98	2002.97	0.0243838
-1.98	2002.89	0.0240594
-1.98	2002.82	0.0213995
-1.98	2002.74	0.0226187
-1.98	2002.67	0.0237171
-1.98	2002.59	0.0205406
-1.98	2002.51	0.0261629
-1.98	2002.44	0.0278297
-1.98	2002.36	0.0268077
-1.98	2002.28	0.0278784
-1.98	2002.21	0.0271896
-1.98	2002.13	0.0262872
-1.98	2002.05	0.0240382
-1.98	2001.98	0.022671
-1.98	2001.9	0.0208504
-1.98	2001.83	0.0228499
-1.98	2001.75	0.0231141
-1.98	2001.67	0.0229201
-1.98	2001.6	0.0271902
-1.98	2001.52	0.0254961
-1.98	2001.44	0.0250884
-1.98	2001.37	0.0235814
-1.98	2001.29	0.023618
-1.98	2001.22	0.0268035
-1.98	2001.14	0.0283957
-1.98	2001.06	0.0216486
-1.98	2000.99	0.0264664
-1.98	2000.91	0.0257955
-1.98	2000.84	0.0234443
[truncated: 196,321 more rows]

## Sheet: Fig1d
Energy (meV)	Reflectance at VTG = -0.48 V	Reflectance at VTG = -1.5 V
2053.58	0.0908064	0.0965186
2053.49	0.0911203	0.0928571
2053.41	0.0921398	0.0960126
2053.32	0.0880173	0.0861395
2053.24	0.0869986	0.0875685
2053.15	0.0892848	0.0887294
2053.07	0.0899675	0.0902434
2052.99	0.0903403	0.0920223
2052.9	0.0939441	0.0973909
2052.82	0.0932706	0.0972689
2052.73	0.094729	0.0925641
2052.65	0.091692	0.0918949
2052.56	0.0870265	0.0849168
2052.48	0.0898657	0.0919226
2052.4	0.0880279	0.086747
2052.31	0.0887794	0.0939358
2052.23	0.0882032	0.0934028
2052.14	0.0901358	0.0947955
2052.06	0.0871984	0.0911311
2051.98	0.0894102	0.0906378
2051.89	0.0872943	0.0911053
2051.81	0.0871977	0.0892284
2051.72	0.0887962	0.0872771
2051.64	0.0838084	0.0857515
2051.56	0.0916189	0.0901808
2051.47	0.0816331	0.0882997
2051.39	0.085608	0.092218
2051.3	0.0866709	0.0897471
2051.22	0.092703	0.0939198
2051.14	0.0906161	0.0858583
2051.05	0.0918565	0.0890122
2050.97	0.0862509	0.081126
2050.88	0.0845512	0.0824933
2050.8	0.0879383	0.0854169
2050.72	0.0896077	0.0894015
2050.63	0.0896391	0.0907436
2050.55	0.0913623	0.0890065
2050.46	0.0900014	0.0883724
2050.38	0.091806	0.0887791
2050.3	0.0920504	0.0875992
2050.21	0.0913103	0.0864907
2050.13	0.0899354	0.0880455
2050.05	0.0861377	0.0884342
2049.96	0.0866787	0.0885855
2049.88	0.0847699	0.0916494
2049.79	0.0907894	0.0943848
2049.71	0.0874128	0.0875366
2049.63	0.0914497	0.0932552
2049.54	0.0888566	0.0879972
2049.46	0.0914579	0.087135
2049.38	0.0884586	0.0832415
2049.29	0.0870823	0.0846354
2049.21	0.0888768	0.0897
2049.12	0.0896007	0.0929801
2049.04	0.088252	0.0911022
2048.96	0.0875861	0.0904233
2048.87	0.0886681	0.091725
2048.79	0.0889966	0.0835113
2048.71	0.0892311	0.0803553
2048.62	0.0881699	0.0805417
2048.54	0.0889935	0.0824745
2048.46	0.0833996	0.0789658
2048.37	0.0888853	0.085109
2048.29	0.0860683	0.0853825
2048.21	0.0891281	0.0863783
2048.12	0.0847684	0.0827248
2048.04	0.0864563	0.0866373
2047.96	0.0869324	0.0792935
2047.87	0.0909618	0.0793572
2047.79	0.0915929	0.0801125
2047.7	0.0826945	0.0761622
2047.62	0.0808166	0.0788616
2047.54	0.0823537	0.0840826
2047.45	0.0849249	0.0868858
2047.37	0.0884721	0.0887102
2047.29	0.0861455	0.0876791
2047.2	0.088008	0.0820167
2047.12	0.0840911	0.077377
2047.04	0.0823785	0.0749987
2046.95	0.0835389	0.0744908
2046.87	0.0827698	0.0792827
2046.79	0.0811638	0.0815809
2046.7	0.0782631	0.082083
2046.62	0.0819608	0.0839343
2046.54	0.0818906	0.08002
2046.45	0.0823706	0.07915
2046.37	0.0836923	0.0747353
2046.29	0.0828108	0.0768543
2046.21	0.0825022	0.0756531
2046.12	0.0854124	0.0765568
2046.04	0.0818758	0.0764327
2045.96	0.0837398	0.083373
2045.87	0.0809298	0.0820187
2045.79	0.0846944	0.0816787
2045.71	0.0812655	0.0787209
2045.62	0.0845696	0.0763929
2045.54	0.0775829	0.0715248
2045.46	0.0781726	0.0719374
2045.37	0.0784226	0.0733991
2045.29	0.0784537	0.077121
2045.21	0.0813213	0.0810354
2045.12	0.0827086	0.0791308
2045.04	0.0831335	0.0794688
2044.96	0.0863072	0.0832846
2044.88	0.0833392	0.0769429
2044.79	0.0817566	0.0731548
2044.71	0.0834504	0.0797345
2044.63	0.0807044	0.0726552
2044.54	0.0771185	0.0772958
2044.46	0.0833836	0.0821652
2044.38	0.0822492	0.0804994
2044.3	0.0819046	0.0792375
2044.21	0.0841533	0.0785732
2044.13	0.0842955	0.0776382
2044.05	0.0812656	0.0734846
2043.96	0.0853008	0.071468
2043.88	0.0790389	0.0704821
2043.8	0.079943	0.0706253
2043.72	0.0791948	0.07432
2043.63	0.0760909	0.0730432
2043.55	0.0827769	0.0771423
2043.47	0.0814017	0.074948
2043.38	0.0840396	0.0755908
2043.3	0.0838678	0.0677329
2043.22	0.087415	0.0727091
2043.14	0.0801634	0.0676891
2043.05	0.0805411	0.0697601
2042.97	0.0798052	0.0702895
2042.89	0.081579	0.072333
2042.81	0.0846625	0.0795563
2042.72	0.0839355	0.0747672
2042.64	0.089138	0.0753169
2042.56	0.085223	0.0711428
2042.47	0.0819793	0.0698666
2042.39	0.0812462	0.0643918
2042.31	0.0790766	0.0709183
2042.23	0.0797179	0.072353
2042.14	0.0773225	0.0744888
2042.06	0.0796171	0.0751865
2041.98	0.0804336	0.0770092
2041.9	0.0827442	0.071699
2041.81	0.0801966	0.073317
2041.73	0.0817063	0.0669608
2041.65	0.0782221	0.0655435
2041.57	0.0743165	0.0628425
2041.48	0.0754298	0.065822
2041.4	0.0726927	0.0662847
2041.32	0.0749895	0.0709488
2041.24	0.0730868	0.0738203
2041.15	0.0779822	0.0735431
2041.07	0.0771085	0.0685045
2040.99	0.0786837	0.065564
2040.91	0.0729992	0.0610727
2040.83	0.0735146	0.062959
2040.74	0.0710272	0.0620751
2040.66	0.0748588	0.0670094
2040.58	0.0715471	0.0631409
2040.5	0.0708519	0.0681876
2040.41	0.071869	0.0728322
2040.33	0.0769578	0.0733257
2040.25	0.0705343	0.0672547
2040.17	0.0755659	0.0675726
2040.08	0.0752838	0.0640481
2040	0.0772812	0.0665086
2039.92	0.0754949	0.0664173
2039.84	0.0768933	0.0722668
2039.76	0.0767321	0.0721916
2039.67	0.0837576	0.0730215
2039.59	0.0774305	0.0734588
2039.51	0.082172	0.0742567
2039.43	0.0789493	0.0692552
2039.34	0.0786745	0.0698315
2039.26	0.076399	0.0661508
2039.18	0.0711096	0.0644338
2039.1	0.0741675	0.0675418
2039.02	0.072852	0.0698794
2038.93	0.0737878	0.0693395
2038.85	0.0735267	0.069755
2038.77	0.0727064	0.0704125
2038.69	0.0776896	0.0715369
2038.61	0.078579	0.0692533
2038.52	0.0746407	0.0587669
2038.44	0.0734299	0.0602349
2038.36	0.0687946	0.0648295
2038.28	0.0726755	0.0686244
2038.2	0.0700534	0.0658817
2038.11	0.0765198	0.0733622
2038.03	0.0757661	0.0724361
2037.95	0.0763821	0.0677488
2037.87	0.0754261	0.0665626
2037.79	0.0766523	0.0669358
2037.7	0.0720748	0.0608485
2037.62	0.0736542	0.0601296
2037.54	0.0728871	0.0668708
2037.46	0.0758013	0.0692347
2037.38	0.074579	0.0695572
2037.3	0.0770618	0.0718316
2037.21	0.0770219	0.0707646
2037.13	0.0752755	0.0646523
2037.05	0.0778418	0.0677343
2036.97	0.0731773	0.0638513
2036.89	0.0746549	0.0643131
2036.8	0.0704643	0.0637063
2036.72	0.0706248	0.0686505
2036.64	0.0697782	0.0664557
2036.56	0.0696366	0.0702384
2036.48	0.074646	0.0683307
2036.4	0.0736289	0.0672374
2036.31	0.0709476	0.0624556
2036.23	0.0722477	0.0647866
2036.15	0.0712658	0.059848
2036.07	0.0674811	0.0608992
2035.99	0.0662227	0.0619345
2035.91	0.0711458	0.0675732
2035.82	0.0713143	0.0719795
2035.74	0.0715983	0.0703576
2035.66	0.0702389	0.0665988
2035.58	0.068704	0.0654027
2035.5	0.0732872	0.0616647
2035.42	0.0666812	0.0561062
2035.34	0.0681213	0.0571957
2035.25	0.0644403	0.0573016
2035.17	0.0646383	0.0596547
2035.09	0.0672376	0.064762
2035.01	0.0680431	0.064431
2034.93	0.0678178	0.0648477
2034.85	0.0643387	0.0576722
2034.77	0.0705519	0.0620376
2034.68	0.0672032	0.0598323
2034.6	0.0676726	0.0589156
2034.52	0.0627593	0.0572548
2034.44	0.0644476	0.0581591
2034.36	0.0677121	0.0582537
2034.28	0.0677319	0.0637155
2034.2	0.0632841	0.0601994
2034.11	0.0647017	0.0612394
2034.03	0.0669978	0.05557
2033.95	0.0637271	0.0569887
2033.87	0.0659441	0.0566279
2033.79	0.0624525	0.053982
2033.71	0.0639303	0.0532676
2033.63	0.0610923	0.0566564
2033.55	0.0623022	0.0581644
2033.46	0.0639985	0.059603
2033.38	0.0659191	0.0618661
2033.3	0.0659915	0.0624325
2033.22	0.0659377	0.0602959
2033.14	0.0641777	0.0534194
2033.06	0.0611948	0.0521101
2032.98	0.0647519	0.054604
2032.9	0.060666	0.0518579
2032.82	0.0635184	0.0583627
2032.73	0.0600942	0.0594526
2032.65	0.0622849	0.061243
2032.57	0.0631157	0.0601065
2032.49	0.0641139	0.0592914
2032.41	0.0631212	0.0546981
2032.33	0.0642992	0.0557748
2032.25	0.0622413	0.0531531
2032.17	0.057195	0.0541259
2032.09	0.0614984	0.0540109
2032	0.0570288	0.0522852
2031.92	0.0614306	0.0583608
2031.84	0.0593147	0.0560895
2031.76	0.061188	0.0590029
2031.68	0.0586098	0.0555546
2031.6	0.0629493	0.0549456
2031.52	0.0594376	0.0488044
2031.44	0.0573884	0.0491721
2031.36	0.0605654	0.053038
2031.28	0.0554776	0.0502892
2031.2	0.0562098	0.0527237
2031.11	0.05713	0.0506611
2031.03	0.0596872	0.0540016
2030.95	0.0590299	0.0505079
2030.87	0.0586641	0.048621
2030.79	0.0565663	0.0503003
2030.71	0.0524119	0.0409763
2030.63	0.0572175	0.0451733
2030.55	0.0508916	0.0465046
2030.47	0.0583988	0.049477
2030.39	0.0540742	0.04724
2030.31	0.0568028	0.0507356
2030.23	0.057103	0.04975
2030.15	0.0582879	0.0485617
2030.06	0.0587944	0.0455735
2029.98	0.0527259	0.0418885
2029.9	0.0560775	0.0470147
2029.82	0.0530798	0.0448309
2029.74	0.0526359	0.0447859
2029.66	0.054478	0.0488604
2029.58	0.0510887	0.0498072
2029.5	0.0544685	0.0497647
2029.42	0.0508411	0.0479825
2029.34	0.0587183	0.0480816
2029.26	0.0507195	0.041581
2029.18	0.0495184	0.0406746
2029.1	0.0506012	0.0388224
2029.02	0.0468954	0.0403181
2028.94	0.0503247	0.045205
2028.86	0.0472339	0.0458401
2028.78	0.0521774	0.0521553
2028.69	0.0541502	0.0506481
2028.61	0.0511315	0.0446843
2028.53	0.0490531	0.0422522
2028.45	0.0497325	0.0394567
2028.37	0.0511255	0.0405325
2028.29	0.0468772	0.0345957
2028.21	0.0537393	0.043928
2028.13	0.0473187	0.040403
2028.05	0.0499477	0.0433946
2027.97	0.0531516	0.0452162
2027.89	0.0505655	0.0472023
2027.81	0.0539739	0.0424334
2027.73	0.0510811	0.0399498
2027.65	0.0532277	0.0351193
2027.57	0.0490257	0.0376673
2027.49	0.0484108	0.036569
2027.41	0.0463468	0.0351378
2027.33	0.0445101	0.0364039
2027.25	0.0487253	0.0433939
2027.17	0.0489516	0.0423262
2027.09	0.046987	0.040743
2027.01	0.0489415	0.0409707
2026.93	0.049711	0.0394117
2026.85	0.0436501	0.0376552
2026.77	0.0448162	0.0313839
2026.69	0.0458507	0.0353108
2026.61	0.0450257	0.0354132
2026.53	0.0445745	0.0361481
2026.45	0.0443101	0.0364068
2026.37	0.0451337	0.0408842
2026.29	0.0473108	0.0386242
2026.21	0.0426686	0.0345808
2026.13	0.0514449	0.0342631
2026.05	0.0442157	0.0308534
2025.97	0.044491	0.0311149
2025.89	0.0393891	0.0286001
2025.81	0.042191	0.0321298
2025.73	0.0437698	0.0386156
2025.65	0.0407987	0.0341769
2025.57	0.0465291	0.0364324
2025.49	0.0427311	0.0300868
2025.41	0.0437419	0.0276502
2025.33	0.0415632	0.0254769
2025.25	0.0378142	0.0261538
2025.17	0.0400275	0.0262292
2025.09	0.0359192	0.0231576
2025.01	0.0372536	0.0297331
2024.93	0.0394789	0.0288602
2024.85	0.0376666	0.0296142
2024.77	0.0428996	0.0300655
2024.69	0.03519	0.0240933
2024.61	0.0361546	0.020942
2024.53	0.0352834	0.0205565
2024.45	0.0334124	0.0194045
2024.37	0.0352441	0.0240672
2024.29	0.0286742	0.019552
2024.21	0.0358684	0.0261498
2024.13	0.0339454	0.0224743
2024.05	0.0385719	0.024937
2023.97	0.0364262	0.0246855
2023.89	0.0373972	0.0207899
2023.81	0.0400995	0.0228617
2023.73	0.0320952	0.0187198
2023.65	0.0370524	0.0199731
2023.57	0.0328323	0.0199781
2023.49	0.0388828	0.0259478
2023.41	0.0380453	0.0263385
2023.33	0.0377322	0.0280424
2023.25	0.0370049	0.0260376
2023.17	0.0366251	0.0207797
2023.09	0.0358843	0.0209863
2023.01	0.0388488	0.0239127
2022.93	0.033671	0.015126
2022.85	0.0349516	0.0147197
2022.77	0.036226	0.0173453
2022.69	0.0319768	0.0201437
2022.62	0.0350254	0.0237331
2022.54	0.0314409	0.0224431
2022.46	0.0364367	0.0216655
2022.38	0.0320367	0.0197406
2022.3	0.0378663	0.0200844
2022.22	0.0372005	0.0196165
2022.14	0.0309614	0.0131532
2022.06	0.0327967	0.0174508
2021.98	0.0293165	0.012355
2021.9	0.0308558	0.0180342
2021.82	0.0312073	0.0183652
2021.74	0.0287409	0.0162493
2021.66	0.0340836	0.0207095
2021.58	0.0275074	0.0138521
2021.5	0.0342973	0.0160485
2021.42	0.0301158	0.010439
2021.34	0.0310533	0.00858169
2021.27	0.0287806	0.0105885
2021.19	0.0267853	0.00961022
2021.11	0.0273318	0.0146737
2021.03	0.0255079	0.010937
2020.95	0.0261198	0.0121606
2020.87	0.0306839	0.0170379
2020.79	0.0247675	0.00967266
2020.71	0.0272861	0.0106367
2020.63	0.0282191	0.0105628
2020.55	0.0280447	0.00435704
2020.47	0.0251359	0.00891693
2020.39	0.0222564	0.00853257
2020.31	0.025879	0.00501456
2020.24	0.0264106	0.0107466
2020.16	0.0215152	0.00659134
2020.08	0.0285726	0.00680315
2020	0.0226724	0.00180632
2019.92	0.0240251	0.00656312
2019.84	0.0266409	0.00555795
2019.76	0.0225947	-0.00140936
2019.68	0.0241904	0.00358974
2019.6	0.0173569	0.00038725
2019.52	0.0268588	0.0061991
2019.44	0.027484	0.00575832
2019.37	0.024264	0.00304527
2019.29	0.0248215	0.00596217
2019.21	0.0231021	-0.000157099
2019.13	0.0261286	0.00134221
2019.05	0.0240404	-0.00312179
2018.97	0.0208952	-0.00196927
2018.89	0.0232003	-0.00120125
2018.81	0.0157452	-0.00363679
2018.73	0.0180349	0.00046917
2018.66	0.017613	0.00210793
2018.58	0.0195822	-0.000767867
2018.5	0.0238163	0.00130013
2018.42	0.0218448	-0.00292611
2018.34	0.0190907	-0.00899049
2018.26	0.0229749	-0.00267397
2018.18	0.0131686	-0.00796525
2018.1	0.0160862	-0.0051184
2018.02	0.0149849	-0.00686216
2017.95	0.0143534	-0.00361948
2017.87	0.0186329	-0.00255498
2017.79	0.0176909	-0.00583016
2017.71	0.0160612	-0.00878363
2017.63	0.0172772	-0.00909431
2017.55	0.0154765	-0.0116311
2017.47	0.0149054	-0.00923998
2017.39	0.0109377	-0.0124749
2017.32	0.0136077	-0.00993387
2017.24	0.017069	-0.00832097
2017.16	0.0135825	-0.00993652
2017.08	0.0152634	-0.0120105
2017	0.0151798	-0.0142404
2016.92	0.0167442	-0.0132132
2016.84	0.0198487	-0.0124771
2016.77	0.0122578	-0.0188383
2016.69	0.0183606	-0.0156452
2016.61	0.0179746	-0.0189376
2016.53	0.0105525	-0.0215357
2016.45	0.0113721	-0.0159975
2016.37	0.012216	-0.0160405
2016.29	0.0119254	-0.0167376
2016.22	0.0145251	-0.0136529
2016.14	0.0137358	-0.0181988
2016.06	0.0176539	-0.0191088
2015.98	0.0118375	-0.0220918
2015.9	0.0124204	-0.0248891
2015.82	0.0123198	-0.0252489
2015.74	0.00699829	-0.0257713
2015.67	0.00766236	-0.025687
2015.59	0.0133927	-0.0205995
2015.51	0.010073	-0.0238185
2015.43	0.0158205	-0.0186574
2015.35	0.0120329	-0.0243656
2015.27	0.00927154	-0.0259057
2015.2	0.0142643	-0.0270561
2015.12	0.0103326	-0.0273053
2015.04	0.00965194	-0.0299914
2014.96	0.0118377	-0.0293201
2014.88	0.00718966	-0.0291159
2014.8	0.00824862	-0.0297778
2014.73	0.0131188	-0.0260498
2014.65	0.00444008	-0.0333664
2014.57	0.00606361	-0.0340329
2014.49	0.00669197	-0.0370204
2014.41	0.00560292	-0.0377738
2014.33	0.00413851	-0.0385398
2014.26	0.00329679	-0.041162
2014.18	0.00470381	-0.0429486
2014.1	0.00602571	-0.0368156
2014.02	0.00648907	-0.0392147
2013.94	0.0059597	-0.0355467
2013.87	0.00701323	-0.0401362
2013.79	0.00356938	-0.0430014
2013.71	0.00765861	-0.04355
2013.63	0.000793586	-0.0464215
2013.55	0.00116434	-0.0459563
2013.48	0.00166636	-0.0451228
2013.4	-0.000482209	-0.0467451
2013.32	0.000313701	-0.0467684
2013.24	7.81995e-05	-0.0474421
2013.16	-0.00271604	-0.0454877
2013.08	-0.00109671	-0.0470045
2013.01	0.000187634	-0.0500219
2012.93	-0.000978051	-0.0531637
2012.85	-0.00138663	-0.0560033
2012.77	-0.00494745	-0.0582395
2012.69	-0.000691874	-0.0563896
2012.62	-0.00135707	-0.0556301
2012.54	-8.51196e-05	-0.0549728
2012.46	-0.000490492	-0.0528036
2012.38	-0.00235101	-0.0557272
2012.31	-0.00257186	-0.0545413
2012.23	0.00394948	-0.0523804
2012.15	-0.00185148	-0.0634445
2012.07	-0.000658474	-0.0615177
2011.99	0.000955315	-0.0583818
2011.92	-0.00584498	-0.063335
2011.84	-0.00384291	-0.0592611
2011.76	-0.0029697	-0.0592063
2011.68	-0.00259643	-0.0590638
2011.6	-0.00208309	-0.0578628
2011.53	-0.00257569	-0.0602597
2011.45	-0.00684286	-0.064856
2011.37	-0.00253986	-0.0666752
2011.29	-0.00548984	-0.0685039
2011.22	-0.00695123	-0.0665574
2011.14	-0.00667922	-0.0660859
2011.06	-0.00934008	-0.0693635
2010.98	-0.00801601	-0.0669114
2010.91	-0.00540025	-0.0647335
2010.83	-0.0103692	-0.0708791
2010.75	-0.0101374	-0.068655
2010.67	-0.00805018	-0.0734363
2010.59	-0.00805682	-0.0738049
2010.52	-0.00903728	-0.0718524
2010.44	-0.0116121	-0.0771195
2010.36	-0.0122751	-0.0723542
2010.28	-0.0108703	-0.0726506
2010.21	-0.0100376	-0.0724057
2010.13	-0.0106852	-0.076132
2010.05	-0.00854433	-0.0713123
2009.97	-0.0113819	-0.0772248
2009.9	-0.0135039	-0.0761216
2009.82	-0.0108876	-0.080442
2009.74	-0.012552	-0.0831604
2009.66	-0.0133166	-0.0812675
2009.59	-0.0113194	-0.0792441
2009.51	-0.0160098	-0.0836752
2009.43	-0.0150905	-0.081411
2009.35	-0.0138813	-0.0815576
2009.28	-0.015904	-0.0808327
2009.2	-0.0141222	-0.0831545
2009.12	-0.0189444	-0.0870149
2009.04	-0.0186077	-0.0884335
2008.97	-0.0180392	-0.0855181
2008.89	-0.01963	-0.0879756
2008.81	-0.0238738	-0.0858397
2008.74	-0.0192003	-0.0825896
2008.66	-0.0236453	-0.0870573
2008.58	-0.0221427	-0.0820101
2008.5	-0.0209658	-0.0843749
2008.43	-0.0238741	-0.0843768
2008.35	-0.0204446	-0.0827676
2008.27	-0.0184688	-0.0812923
2008.19	-0.0242712	-0.0855803
2008.12	-0.0222773	-0.085826
2008.04	-0.0212126	-0.0826372
2007.96	-0.0250446	-0.0826149
2007.89	-0.0231195	-0.0772266
2007.81	-0.0249623	-0.0824412
2007.73	-0.0258636	-0.0810433
2007.65	-0.0251886	-0.0794301
2007.58	-0.0268659	-0.0843439
2007.5	-0.0274453	-0.0853337
2007.42	-0.025759	-0.0845323
2007.35	-0.0291541	-0.0849121
2007.27	-0.0312812	-0.0857572
2007.19	-0.0277358	-0.0821005
2007.11	-0.0345223	-0.0834848
2007.04	-0.0366515	-0.0842682
2006.96	-0.0327265	-0.0758734
2006.88	-0.0360004	-0.0807871
2006.81	-0.032995	-0.0782197
2006.73	-0.0285047	-0.0765181
2006.65	-0.0336917	-0.0781641
2006.58	-0.0321491	-0.0765865
2006.5	-0.036203	-0.0748265
2006.42	-0.0367743	-0.0757111
2006.34	-0.03362	-0.0704438
2006.27	-0.0346524	-0.0687815
2006.19	-0.0361384	-0.0674524
2006.11	-0.0359568	-0.0690056
2006.04	-0.0336495	-0.0656351
2005.96	-0.0377171	-0.0654986
2005.88	-0.0363892	-0.0672419
2005.81	-0.0346119	-0.0606505
2005.73	-0.0393542	-0.0645148
2005.65	-0.038339	-0.0621996
2005.58	-0.0401189	-0.0632479
2005.5	-0.0431306	-0.0636127
2005.42	-0.0410686	-0.0599205
2005.35	-0.0419965	-0.0621123
2005.27	-0.0432931	-0.0630974
2005.19	-0.0437538	-0.055796
2005.11	-0.0422705	-0.0530454
2005.04	-0.0455873	-0.0563359
2004.96	-0.0426109	-0.0515987
2004.88	-0.0468926	-0.0511111
2004.81	-0.0462577	-0.050239
2004.73	-0.0444563	-0.0482523
2004.65	-0.0448731	-0.0464763
2004.58	-0.0524889	-0.0484485
2004.5	-0.0492233	-0.0510192
2004.42	-0.0508517	-0.0465468
2004.35	-0.0564015	-0.0499509
2004.27	-0.0534093	-0.0493539
2004.19	-0.055261	-0.0454964
2004.12	-0.0581795	-0.0439852
2004.04	-0.0565274	-0.0409814
2003.96	-0.0587454	-0.0384471
2003.89	-0.0606585	-0.0425388
2003.81	-0.0591708	-0.0379603
2003.74	-0.0600782	-0.0357632
2003.66	-0.0618344	-0.0398198
2003.58	-0.0641574	-0.0389786
2003.51	-0.0609541	-0.0309802
2003.43	-0.0622934	-0.0340744
2003.35	-0.0634571	-0.0317128
2003.28	-0.0603979	-0.0277632
2003.2	-0.0672201	-0.0304164
2003.12	-0.0652701	-0.0263188
2003.05	-0.0632624	-0.0235984
2002.97	-0.0687897	-0.0277416
2002.89	-0.0711513	-0.027727
2002.82	-0.0703484	-0.0209147
2002.74	-0.0716859	-0.0195372
2002.67	-0.0720434	-0.0218749
2002.59	-0.0742596	-0.0192643
2002.51	-0.0699153	-0.0161791
2002.44	-0.0759909	-0.0162862
2002.36	-0.0739597	-0.01359
2002.28	-0.0738591	-0.0159149
2002.21	-0.0790793	-0.0176573
2002.13	-0.076036	-0.0181645
2002.05	-0.0767259	-0.013193
2001.98	-0.0783945	-0.0178018
2001.9	-0.0820856	-0.0129973
2001.83	-0.0783374	-0.011317
2001.75	-0.0843987	-0.011806
2001.67	-0.0860554	-0.00932282
2001.6	-0.0800229	-0.0070453
2001.52	-0.0813827	-0.00654628
2001.44	-0.0866822	-0.0110413
2001.37	-0.0858694	-0.0103096
2001.29	-0.0853809	-0.00722702
2001.22	-0.0901634	-0.00782982
2001.14	-0.0905405	-0.00754549
2001.06	-0.0917061	-0.0044187
2000.99	-0.094084	-0.00610221
2000.91	-0.0963014	-0.0021478
2000.84	-0.0951268	-0.00301771
2000.76	-0.0967664	-0.00355207
2000.68	-0.101599	-0.00672372
2000.61	-0.0966069	-0.00361677
2000.53	-0.100104	-0.00691345
2000.46	-0.101463	-0.00444483
2000.38	-0.102973	-0.00297673
2000.3	-0.103469	-0.000157199
2000.23	-0.105696	-0.00282052
2000.15	-0.105294	0.00124338
2000.08	-0.103958	0.0018952
2000	-0.107447	-0.00135699
1999.92	-0.111552	0.00237649
1999.85	-0.108993	0.000535209
1999.77	-0.113135	0.000191542
1999.7	-0.114556	-0.00165139
1999.62	-0.11155	0.00383943
1999.54	-0.116549	0.00584018
1999.47	-0.120649	0.00380854
1999.39	-0.118631	0.00575603
1999.32	-0.118606	0.0044473
1999.24	-0.125098	0.000221161
1999.17	-0.125735	0.00178046
1999.09	-0.121683	0.00448064
1999.01	-0.124076	0.00398005
1998.94	-0.128382	0.00200271
1998.86	-0.125231	0.00759227
1998.79	-0.126212	0.00628784
1998.71	-0.130839	0.00685096
1998.64	-0.130425	0.0091562
1998.56	-0.12663	0.0132209
1998.48	-0.133511	0.00737691
1998.41	-0.132692	0.00939339
1998.33	-0.133393	0.0124906
1998.26	-0.139742	0.00634397
1998.18	-0.138784	0.00699353
1998.11	-0.139288	0.0100994
1998.03	-0.141683	0.00625156
1997.95	-0.144209	0.00527797
1997.88	-0.141847	0.0108695
1997.8	-0.142872	0.00821007
1997.73	-0.147054	0.00834626
1997.65	-0.147573	0.0071808
1997.58	-0.146248	0.0068181
1997.5	-0.150929	0.00558053
1997.43	-0.153946	0.00378932
1997.35	-0.15203	0.00772797
1997.27	-0.150929	0.00902845
1997.2	-0.15614	0.00603507
1997.12	-0.153899	0.00932791
1997.05	-0.15433	0.0112893
1996.97	-0.159906	0.00747054
1996.9	-0.159374	0.00424431
1996.82	-0.154376	0.0101363
1996.75	-0.15621	0.00980465
1996.67	-0.160055	0.00768262
1996.6	-0.156708	0.00917648
1996.52	-0.156037	0.0140678
1996.44	-0.161154	0.0111779
1996.37	-0.162407	0.0123536
1996.29	-0.158903	0.0146238
1996.22	-0.160217	0.0120229
1996.14	-0.163707	0.00670701
1996.07	-0.161078	0.00576909
1995.99	-0.163443	0.00633618
1995.92	-0.163672	0.00562084
1995.84	-0.166306	0.00682416
1995.77	-0.164856	0.00934576
1995.69	-0.164854	0.0102314
1995.62	-0.167259	0.00735508
1995.54	-0.165298	0.0112657
1995.47	-0.162722	0.00909679
1995.39	-0.164188	0.00898498
1995.32	-0.165157	0.00774258
1995.24	-0.160508	0.0101678
1995.17	-0.165094	0.00706415
1995.09	-0.166165	0.00434715
1995.01	-0.163341	0.00754869
1994.94	-0.163219	0.0104098
1994.86	-0.163542	0.00720543
1994.79	-0.161907	0.00832549
1994.71	-0.16106	0.00920867
1994.64	-0.159347	0.00841832
1994.56	-0.162593	0.00261301
1994.49	-0.160711	0.00309628
1994.41	-0.159642	0.00206807
1994.34	-0.158658	0.0029776
1994.26	-0.162209	0.00298753
1994.19	-0.15746	0.00918036
1994.11	-0.153751	0.00802378
1994.04	-0.156944	0.00916161
1993.96	-0.15636	0.00484247
1993.89	-0.148013	0.00848857
1993.81	-0.150082	0.00351793
1993.74	-0.151581	0.00176694
1993.66	-0.148497	0.00359699
1993.59	-0.148172	0.00405144
1993.51	-0.149536	0.00410837
1993.44	-0.149827	0.000289943
1993.36	-0.143971	0.00562671
1993.29	-0.140056	0.00854667
1993.22	-0.140658	0.0056771
1993.14	-0.139329	0.00208049
1993.07	-0.134208	0.00614557
1992.99	-0.132269	0.00261426
1992.92	-0.135595	0.00215769
1992.84	-0.133508	0.00492141
1992.77	-0.12873	0.00436128
1992.69	-0.127852	0.00444598
1992.62	-0.127149	0.00140305
1992.54	-0.128187	0.00316232
1992.47	-0.122875	0.00762053
1992.39	-0.119226	0.00905171
1992.32	-0.121482	0.00324414
1992.24	-0.117789	0.00191035
1992.17	-0.116002	0.00254928
1992.09	-0.116346	-0.00106379
1992.02	-0.116667	-0.00314313
1991.94	-0.115711	-0.00175215
1991.87	-0.114072	0.0011329
1991.8	-0.113239	-0.000735923
1991.72	-0.110476	-0.00144559
1991.65	-0.103978	0.00290709
1991.57	-0.101211	0.00240455
1991.5	-0.104388	-0.00257086
1991.42	-0.0992489	-0.0026842
1991.35	-0.0997376	-0.00271211
1991.27	-0.0952312	-0.00284627
1991.2	-0.0981519	-0.00374531
1991.12	-0.0952104	-0.00428385
1991.05	-0.0913612	0.000127608
1990.98	-0.0896311	-0.000127202
1990.9	-0.0927873	-0.00173142
1990.83	-0.083353	0.00377008
1990.75	-0.0783763	0.00111282
1990.68	-0.0822634	-0.00393393
1990.6	-0.0812478	-0.00367007
1990.53	-0.0792711	-0.00190644
1990.45	-0.0752275	-0.00119593
1990.38	-0.0764098	-0.00368655
1990.31	-0.078195	-0.00258474
1990.23	-0.0752012	-0.00175684
1990.16	-0.0690842	0.00126357
1990.08	-0.0697531	-0.00658918
1990.01	-0.0718638	-0.00705555
1989.93	-0.0638565	-0.00473353
1989.86	-0.0635341	-0.00873728
1989.79	-0.0631893	-0.0103764
1989.71	-0.0683112	-0.0142131
1989.64	-0.0603632	-0.00931002
1989.56	-0.0592738	-0.00601853
1989.49	-0.0584755	-0.00923929
1989.41	-0.0557057	-0.00808369
1989.34	-0.0533854	-0.00384005
1989.27	-0.0466937	-0.00401962
1989.19	-0.0512514	-0.00997358
1989.12	-0.0545621	-0.0136824
1989.04	-0.0475677	-0.00876643
1988.97	-0.0458515	-0.00817483
1988.89	-0.0522233	-0.0166754
1988.82	-0.0488364	-0.0152216
1988.75	-0.0451788	-0.00916692
1988.67	-0.0445965	-0.00871869
1988.6	-0.0431281	-0.0105485
1988.52	-0.0399453	-0.0100893
1988.45	-0.0366596	-0.0110259
1988.38	-0.0357639	-0.0146991
1988.3	-0.0379374	-0.0200753
1988.23	-0.0414599	-0.0213261
1988.15	-0.0365405	-0.0193198
1988.08	-0.0336277	-0.0173129
1988.01	-0.0377789	-0.0186871
1987.93	-0.0375296	-0.0173828
1987.86	-0.0289436	-0.0103773
1987.78	-0.0299479	-0.0154
1987.71	-0.0307811	-0.0177691
1987.64	-0.0312908	-0.0226877
1987.56	-0.0273269	-0.0178703
1987.49	-0.0241641	-0.0183402
1987.41	-0.0272539	-0.0222543
1987.34	-0.0293598	-0.0265681
1987.27	-0.0259132	-0.0211862
1987.19	-0.0239211	-0.0159556
1987.12	-0.0243523	-0.0206079
1987.04	-0.0213613	-0.0223281
1986.97	-0.0171608	-0.0223493
1986.9	-0.0154881	-0.0208383
1986.82	-0.0164515	-0.0253403
1986.75	-0.0268434	-0.033958
1986.68	-0.0191357	-0.0332546
1986.6	-0.0149051	-0.0305859
1986.53	-0.0177105	-0.0314884
1986.45	-0.0154537	-0.0290414
1986.38	-0.0178897	-0.0291129
1986.31	-0.0122054	-0.0208721
1986.23	-0.0112165	-0.0289355
1986.16	-0.0127247	-0.0274404
1986.09	-0.00999606	-0.0326347
1986.01	-0.00783982	-0.0338853
1985.94	-0.0101277	-0.0345147
1985.86	-0.0101693	-0.0351572
1985.79	-0.0131816	-0.0380723
1985.72	-0.0059553	-0.0338166
1985.64	-0.00929729	-0.0334232
1985.57	-0.00647793	-0.0312782
1985.5	-0.00714631	-0.0345186
1985.42	-0.00290687	-0.0334382
1985.35	-0.00300147	-0.0341954
1985.28	-0.00145586	-0.0393018
1985.2	-0.00521615	-0.0448594
1985.13	-0.00640545	-0.0484541
1985.06	-0.000584968	-0.0412212
1984.98	-0.00217374	-0.0410767
1984.91	-0.0037691	-0.0408985
1984.83	0.000139732	-0.0372379
1984.76	0.00586757	-0.0368274
1984.69	0.00710571	-0.0324449
1984.61	0.000821291	-0.0417561
1984.54	0.00269716	-0.0464093
1984.47	0.00671477	-0.044293
1984.39	0.00937546	-0.0487727
1984.32	-0.00106917	-0.0535465
1984.25	0.00135234	-0.0514589
1984.17	0.00298233	-0.0475353
1984.1	0.00942905	-0.0438268
1984.03	0.00899409	-0.0427695
1983.95	0.0109733	-0.0460264
1983.88	0.0114934	-0.047736
1983.81	0.0110512	-0.0460076
1983.73	0.0121128	-0.0523096
1983.66	0.00994636	-0.0537861
1983.59	0.00759516	-0.0570402
1983.51	0.012875	-0.0536158
1983.44	0.0129589	-0.0533934
1983.37	0.00940216	-0.0527573
1983.29	0.00974401	-0.0515948
1983.22	0.0168441	-0.0480882
1983.15	0.0186759	-0.0466097
1983.07	0.0174458	-0.0474098
1983	0.0153642	-0.0528706
1982.93	0.0196513	-0.0525557
1982.85	0.0186806	-0.0548727
1982.78	0.0204634	-0.0559927
1982.71	0.0166266	-0.0590527
1982.64	0.0177819	-0.0557732
1982.56	0.0224243	-0.0500611
1982.49	0.0224354	-0.0497529
1982.42	0.0236472	-0.053893
1982.34	0.0186948	-0.053169
1982.27	0.0249322	-0.0529037
1982.2	0.0251167	-0.0534175
1982.12	0.0231643	-0.0600543
1982.05	0.0200826	-0.0619628
1981.98	0.0188951	-0.062332
1981.9	0.0211411	-0.0613936
1981.83	0.0205703	-0.0566925
1981.76	0.0199508	-0.0592073
1981.69	0.018068	-0.0559691
1981.61	0.0268119	-0.0515882
1981.54	0.0277932	-0.0518734
1981.47	0.0289389	-0.0539146
1981.39	0.0223992	-0.0618533
1981.32	0.0198794	-0.0623255
1981.25	0.0261476	-0.0592956
1981.18	0.0251344	-0.0613844
1981.1	0.0234366	-0.0618676
1981.03	0.0212432	-0.0579418
1980.96	0.0218014	-0.0569773
1980.88	0.0300641	-0.0473492
1980.81	0.0301961	-0.0512799
1980.74	0.0261011	-0.0546004
1980.67	0.0275175	-0.057305
1980.59	0.029224	-0.0547819
1980.52	0.0320339	-0.0589274
1980.45	0.0240983	-0.0611678
1980.37	0.0214568	-0.0614377
1980.3	0.023856	-0.0556836
1980.23	0.0296547	-0.0493945
1980.16	0.0325023	-0.0470711
1980.08	0.0294042	-0.0483512
1980.01	0.0286168	-0.0514357
1979.94	0.0321262	-0.0516026
1979.87	0.0322324	-0.051762
1979.79	0.0313497	-0.057085
1979.72	0.0290017	-0.058522
1979.65	0.0238559	-0.0619458
1979.57	0.0266094	-0.0547811
1979.5	0.0275902	-0.0540671
1979.43	0.0282508	-0.0512262
1979.36	0.0275366	-0.0477698
1979.28	0.0241133	-0.0521437
1979.21	0.030463	-0.0477512
1979.14	0.0316265	-0.0517812
1979.07	0.0303078	-0.0562139
1978.99	0.0245176	-0.0594076
1978.92	0.0241511	-0.0573019
1978.85	0.0246487	-0.0543911
1978.78	0.0253363	-0.0505181
1978.7	0.0255338	-0.0509952
1978.63	0.0220977	-0.0503685
1978.56	0.0241615	-0.0465957
1978.49	0.0341628	-0.0420069
1978.41	0.029344	-0.0445456
1978.34	0.0294764	-0.0476663
1978.27	0.0243024	-0.0532619
1978.2	0.0259439	-0.0539503
1978.12	0.0289854	-0.0500197
1978.05	0.0256345	-0.0480117
1977.98	0.0255077	-0.0481039
1977.91	0.0211956	-0.0454978
1977.83	0.0241795	-0.0434647
1977.76	0.0306336	-0.0383352
1977.69	0.032868	-0.0384798
1977.62	0.0263439	-0.0439674
1977.55	0.0277511	-0.0455806
1977.47	0.0293357	-0.044765
1977.4	0.0322115	-0.0436307
1977.33	0.024411	-0.0489031
1977.26	0.0250395	-0.047197
1977.18	0.0185843	-0.0438046
1977.11	0.0245063	-0.0387099
1977.04	0.0273186	-0.0346522
1976.97	0.0278321	-0.0317406
1976.9	0.0250014	-0.0372081
1976.82	0.0259281	-0.0378259
1976.75	0.0309072	-0.0377347
1976.68	0.0318797	-0.0381251
1976.61	0.0269914	-0.04292
1976.53	0.0219355	-0.0424226
1976.46	0.0224006	-0.0431232
1976.39	0.0224658	-0.0372978
1976.32	0.0280794	-0.0307529
1976.25	0.0267989	-0.0322037
1976.17	0.0258149	-0.0345316
1976.1	0.0240903	-0.0359018
1976.03	0.0282092	-0.0365646
1975.96	0.0263185	-0.0390718
1975.89	0.0271779	-0.0382135
1975.81	0.0201123	-0.0419942
1975.74	0.019664	-0.0426573
1975.67	0.0234141	-0.0366886
1975.6	0.0286962	-0.0310978
1975.53	0.0280276	-0.024814
1975.45	0.0280286	-0.0275019
1975.38	0.027843	-0.0288184
1975.31	0.0320293	-0.0313827
1975.24	0.0316885	-0.0262616
1975.17	0.0303367	-0.0341769
1975.09	0.0245728	-0.0366998
1975.02	0.0207871	-0.0374409
1974.95	0.0204115	-0.0354688
1974.88	0.0246118	-0.0311635
1974.81	0.0233525	-0.0231729
1974.73	0.0268406	-0.0220371
1974.66	0.0258874	-0.0231856
1974.59	0.0301871	-0.0186531
1974.52	0.0319263	-0.0201375
1974.45	0.0332047	-0.0205027
1974.38	0.0283642	-0.0310678
1974.3	0.0241071	-0.0339114
1974.23	0.0259907	-0.0304079
1974.16	0.0250101	-0.0262555
1974.09	0.0281682	-0.0156393
1974.02	0.0315355	-0.0154058
1973.95	0.0237096	-0.0174694
1973.87	0.024958	-0.0159552
1973.8	0.0314074	-0.0137939
1973.73	0.0319363	-0.0137359
1973.66	0.0304337	-0.0182485
1973.59	0.0260946	-0.0245366
1973.52	0.0212414	-0.0268705
1973.44	0.0221828	-0.024782
1973.37	0.0254002	-0.0187213
1973.3	0.0246727	-0.0168575
1973.23	0.0205817	-0.0154947
1973.16	0.0212847	-0.0116675
1973.09	0.0242055	-0.010077
1973.01	0.0272563	-0.0074561
1972.94	0.0291294	-0.0105252
1972.87	0.026977	-0.0182142
1972.8	0.0254164	-0.0222675
1972.73	0.0212176	-0.0226062
1972.66	0.0211804	-0.0205667
1972.58	0.0212551	-0.0176601
1972.51	0.0200081	-0.0138681
1972.44	0.0175035	-0.0139282
1972.37	0.0204814	-0.00892768
1972.3	0.0249745	-0.00637957
1972.23	0.0293364	-0.00395577
1972.16	0.0265524	-0.0111466
1972.08	0.0209338	-0.0171068
1972.01	0.0177892	-0.0200982
1971.94	0.0167583	-0.018565
1971.87	0.0185337	-0.0152797
1971.8	0.0204582	-0.0140729
1971.73	0.0195685	-0.00683854
1971.66	0.0169872	-0.00640332
1971.58	0.0197101	-0.00482656
1971.51	0.0215308	-3.91667e-05
1971.44	0.0275945	0.00131457
1971.37	0.0234361	-0.0063208
1971.3	0.0219718	-0.00959453
1971.23	0.0216484	-0.0110514
1971.16	0.0185472	-0.0124791
1971.09	0.0160473	-0.00891206
1971.01	0.0203042	-0.0056354
1970.94	0.0207546	-0.00283539
1970.87	0.0197724	-0.000278431
1970.8	0.0184237	0.00101888
1970.73	0.0211868	0.00195584
1970.66	0.0245327	0.00275896
1970.59	0.0245871	-0.00162281
1970.52	0.0189329	-0.010039
1970.45	0.0154222	-0.0116937
1970.37	0.0132214	-0.0103663
1970.3	0.0120736	-0.00607959
1970.23	0.0147837	-0.00174908
1970.16	0.0106189	-0.00062048
1970.09	0.0114366	0.00145057
1970.02	0.0149657	0.00770744
1969.95	0.0197328	0.0117868
1969.88	0.0250237	0.0114481
1969.81	0.0211896	0.00621278
1969.73	0.0201838	0.000325164
1969.66	0.0158	-0.000353745
1969.59	0.0135167	-0.00536264
1969.52	0.0141448	0.00168924
1969.45	0.0172927	0.00623206
1969.38	0.0154219	0.00983893
1969.31	0.0146663	0.0128109
1969.24	0.0118098	0.0110982
1969.17	0.014161	0.00898243
1969.1	0.0216075	0.0128119
1969.02	0.021299	0.00849151
1968.95	0.0157666	-0.00252632
1968.88	0.011753	-0.000963806
1968.81	0.0112149	-0.00302827
1968.74	0.0106987	-0.000395445
1968.67	0.0111516	0.00455722
1968.6	0.0142231	0.0107452
1968.53	0.0123214	0.0136674
1968.46	0.0133463	0.0113125
1968.39	0.0120672	0.00809777
1968.32	0.0116179	0.00831927
1968.25	0.0129171	0.00388514
1968.17	0.0151884	0.0014428
1968.1	0.00857629	-0.00404128
1968.03	0.00325947	-0.00669664
1967.96	0.00226281	-0.00472088
1967.89	0.00290427	0.00549462
1967.82	0.00786435	0.00670891
1967.75	0.00997579	0.0124903
1967.68	0.00959421	0.0100599
1967.61	0.00705982	0.00391742
1967.54	0.00915474	0.00627328
1967.47	0.0114254	0.00843031
1967.4	0.00821375	0.00126272
1967.33	0.0115366	0.00204846
1967.26	0.00539535	-0.00024475
1967.19	0.00365779	-0.00400006
1967.11	0.00329269	0.00357412
1967.04	0.00693035	0.0111475
1966.97	0.00723648	0.0118168
1966.9	0.00896037	0.0187205
1966.83	0.0132928	0.0130491
1966.76	0.0129192	0.0107781
1966.69	0.00808692	0.00405677
1966.62	0.00946266	-0.000434789
1966.55	0.00663338	0.00183479
1966.48	0.00787896	0.00054215
1966.41	0.00766644	0.003189
1966.34	0.00355488	0.00505383
1966.27	0.00101413	0.00880515
1966.2	0.00509961	0.015157
1966.13	0.0108945	0.0144834
1966.06	0.00994476	0.0160236
1965.99	0.00995789	0.0121644
1965.92	0.0102683	0.00474964
1965.85	0.00123095	0.00174457
1965.78	0.00132432	-0.0063004
1965.71	0.00277151	-0.00439238
1965.63	-0.00094141	0.00402321
1965.56	0.0010551	0.0104928
1965.49	0.00593801	0.0111674
1965.42	0.00615991	0.0138009
1965.35	0.00800766	0.0145754
1965.28	0.00882374	0.0125794
1965.21	0.0121054	0.0118952
1965.14	0.0132381	0.00871478
1965.07	0.0104951	0.00543821
1965	0.00571635	0.00166241
1964.93	0.00309964	-4.83866e-06
1964.86	0.000774764	-0.00281443
1964.79	-0.000559185	0.00382158
1964.72	0.00159264	0.0130084
1964.65	0.00488229	0.0136958
1964.58	0.00674993	0.014324
1964.51	0.00743912	0.0104371
1964.44	0.00340216	0.00675084
1964.37	0.0039084	0.000310181
1964.3	0.00598605	0.000132159
1964.23	0.00302074	-0.00441047
1964.16	0.000714643	-0.001801
1964.09	0.00153025	0.00351334
1964.02	-0.00197374	0.00267233
1963.95	-0.00300067	0.00453888
1963.88	-0.00350375	0.00720656
1963.81	-0.00236825	0.0105502
1963.74	-0.000338077	0.00707752
1963.67	0.0025579	0.00306954
1963.6	0.00270012	0.00116575
1963.53	0.00105003	-0.00502499
1963.46	-0.0026446	-0.00776018
1963.39	-0.00468208	-0.00734739
1963.32	-0.00728252	-0.00812326
1963.25	-0.00557898	0.00189825
1963.18	-0.00368892	0.00342188
1963.11	-0.00403169	0.00663738
1963.04	0.000908962	0.00974857
1962.97	0.00048772	0.0100169
1962.9	-0.00205182	0.0031717
1962.83	-0.00160377	-0.00131531
1962.76	-0.00418965	-0.00599161
1962.69	-0.00543978	-0.0087421
1962.62	-0.00266676	-0.00647429
1962.55	-0.00750999	-0.00739674
1962.48	-0.0112546	-0.0056959
1962.41	-0.00811933	-0.00171336
1962.34	-0.00848261	0.0015221
1962.27	-0.00547294	0.00602876
1962.2	-0.00035971	0.00690275
1962.13	0.00590253	0.00872565
1962.06	0.00157319	0.00221427
1961.99	-0.00197541	-0.00636346
1961.92	-0.00494481	-0.0100832
1961.85	-0.00905746	-0.0116087
1961.78	-0.00619281	-0.00999185
1961.71	-0.0105886	-0.00552109
1961.64	-0.00651547	0.00388579
1961.57	-0.00468371	0.0020632
1961.5	-0.00778044	0.00419804
1961.43	-0.00325844	0.00335949
1961.37	-0.00672153	0.000331915
1961.3	-0.00554822	-0.00619142
1961.23	-0.00691605	-0.00725135
1961.16	-0.00439799	-0.0115349
1961.09	-0.0106816	-0.0125873
1961.02	-0.00772014	-0.0117797
1960.95	-0.00967658	-0.00605031
1960.88	-0.0180028	-0.00565052
1960.81	-0.0131427	-0.00777393
1960.74	-0.010875	-0.0017402
1960.67	-0.0106705	-0.000522049
1960.6	-0.00863389	0.00100348
1960.53	-0.00784135	-0.00784918
1960.46	-0.00794562	-0.0108257
1960.39	-0.00985524	-0.0162543
1960.32	-0.0118715	-0.0176088
1960.25	-0.0172961	-0.0186726
1960.18	-0.0156184	-0.0110107
1960.11	-0.0154209	-0.00541403
1960.04	-0.0117132	-0.000865209
1959.97	-0.00832743	0.00300275
1959.91	-0.00659483	0.00081611
1959.84	-0.00822618	-0.00295628
1959.77	-0.0103856	-0.00848173
1959.7	-0.014331	-0.018352
1959.63	-0.0186369	-0.0236817
1959.56	-0.0171566	-0.0230691
1959.49	-0.021648	-0.0215974
1959.42	-0.0213143	-0.0176585
1959.35	-0.0189754	-0.0130855
1959.28	-0.0191687	-0.00839364
1959.21	-0.0191532	-0.00661053
1959.14	-0.0177921	-0.00842373
1959.07	-0.0173894	-0.0104777
1959	-0.0160916	-0.0131696
1958.93	-0.0147915	-0.0189191
1958.87	-0.0144223	-0.0203922
1958.8	-0.0195313	-0.0218161
1958.73	-0.0209633	-0.0211743
1958.66	-0.0273272	-0.0210281
1958.59	-0.0240982	-0.0161441
1958.52	-0.0241295	-0.0118399
1958.45	-0.0207099	-0.0094545
1958.38	-0.018983	-0.0042226
1958.31	-0.0152931	-0.00645565
1958.24	-0.0183231	-0.0127504
1958.17	-0.0177492	-0.0206848
1958.1	-0.0229828	-0.0278954
1958.04	-0.0251656	-0.0312715
1957.97	-0.0286767	-0.0308319
1957.9	-0.0288712	-0.0276635
1957.83	-0.0269901	-0.0218719
1957.76	-0.0269829	-0.0186187
1957.69	-0.0228696	-0.0127075
1957.62	-0.0193901	-0.00891966
1957.55	-0.0230635	-0.0200594
1957.48	-0.0221001	-0.0200379
1957.41	-0.0276161	-0.0274474
1957.35	-0.0299081	-0.0323866
1957.28	-0.0280017	-0.0349167
1957.21	-0.0284751	-0.0354926
1957.14	-0.0293798	-0.0288147
1957.07	-0.0304551	-0.0246119
1957	-0.0323138	-0.0237538
1956.93	-0.0329939	-0.0212696
1956.86	-0.0312529	-0.0195164
1956.79	-0.0261379	-0.0207516
1956.73	-0.0272065	-0.0239583
1956.66	-0.0251982	-0.0272625
1956.59	-0.0267077	-0.0275277
1956.52	-0.0266716	-0.0336244
1956.45	-0.0302766	-0.0316362
1956.38	-0.0301098	-0.036673
1956.31	-0.0375117	-0.0314234
1956.24	-0.0355166	-0.0293856
1956.17	-0.0354109	-0.0257068
1956.11	-0.0358509	-0.023081
1956.04	-0.0292832	-0.0220688
1955.97	-0.0281498	-0.0247065
1955.9	-0.0311158	-0.0287465
1955.83	-0.0299053	-0.0325608
1955.76	-0.0351804	-0.0387062
1955.69	-0.0346234	-0.0394468
1955.62	-0.037041	-0.0426412
1955.56	-0.0423499	-0.0387307
1955.49	-0.0411404	-0.033631
1955.42	-0.0370686	-0.0301598
1955.35	-0.0326966	-0.0234177
1955.28	-0.0327572	-0.0207646
1955.21	-0.0271218	-0.0246341
1955.14	-0.0319639	-0.0311091
1955.08	-0.0321318	-0.0415889
1955.01	-0.0377421	-0.0428569
1954.94	-0.0391864	-0.0448641
1954.87	-0.0409967	-0.0436723
1954.8	-0.0424795	-0.0392324
1954.73	-0.0420916	-0.0381599
1954.66	-0.0419908	-0.0316624
1954.6	-0.0402587	-0.028572
1954.53	-0.0385923	-0.0264584
1954.46	-0.040308	-0.0298349
1954.39	-0.0388869	-0.0345978
1954.32	-0.0409326	-0.0407694
1954.25	-0.041286	-0.0444636
1954.18	-0.0444552	-0.0450126
1954.12	-0.0441123	-0.045784
1954.05	-0.0464183	-0.0415478
1953.98	-0.0488003	-0.04224
1953.91	-0.0488586	-0.036724
1953.84	-0.0457675	-0.0356696
1953.77	-0.0493557	-0.0367331
1953.71	-0.0480006	-0.0357498
1953.64	-0.0437684	-0.0383719
1953.57	-0.0411332	-0.0412689
1953.5	-0.0432076	-0.0461413
1953.43	-0.0442102	-0.048161
1953.36	-0.0498915	-0.049939
1953.3	-0.0501605	-0.0523541
1953.23	-0.0511211	-0.046281
1953.16	-0.0519969	-0.042511
1953.09	-0.0508362	-0.0345955
1953.02	-0.0485655	-0.0339143
1952.95	-0.048948	-0.0361966
1952.89	-0.0413238	-0.037423
1952.82	-0.0417374	-0.0391142
1952.75	-0.0441595	-0.0454539
1952.68	-0.0461899	-0.0462535
1952.61	-0.0522216	-0.0552106
1952.55	-0.054212	-0.0497946
1952.48	-0.0535575	-0.0512424
1952.41	-0.0565058	-0.0488254
1952.34	-0.0587426	-0.0466659
1952.27	-0.0540292	-0.0394778
1952.2	-0.0503117	-0.0369726
1952.14	-0.0487997	-0.0378534
1952.07	-0.0481536	-0.042783
1952	-0.0483976	-0.0488456
1951.93	-0.0533042	-0.0545994
1951.86	-0.0588081	-0.0605379
1951.8	-0.0616714	-0.0593463

## Sheet: Fig1e
VTG (V)	Energy (meV)	Reflectance
-1.06	2053.58	0.0650279
-1.06	2053.49	0.0611861
-1.06	2053.41	0.0623286
-1.06	2053.32	0.0592222
-1.06	2053.24	0.0589203
-1.06	2053.15	0.0613398
-1.06	2053.07	0.0621509
-1.06	2052.99	0.0609116
-1.06	2052.9	0.0626405
-1.06	2052.82	0.0618994
-1.06	2052.73	0.0601773
-1.06	2052.65	0.0589082
-1.06	2052.56	0.0539405
-1.06	2052.48	0.0559232
-1.06	2052.4	0.0581352
-1.06	2052.31	0.0606538
-1.06	2052.23	0.0634118
-1.06	2052.14	0.063407
-1.06	2052.06	0.0626056
-1.06	2051.98	0.0570788
-1.06	2051.89	0.0598098
-1.06	2051.81	0.0602301
-1.06	2051.72	0.0588574
-1.06	2051.64	0.0613749
-1.06	2051.56	0.0648578
-1.06	2051.47	0.0627829
-1.06	2051.39	0.0618569
-1.06	2051.3	0.0591288
-1.06	2051.22	0.0577876
-1.06	2051.14	0.0580414
-1.06	2051.05	0.0576408
-1.06	2050.97	0.0548853
-1.06	2050.88	0.0544328
-1.06	2050.8	0.0572727
-1.06	2050.72	0.0578069
-1.06	2050.63	0.0595751
-1.06	2050.55	0.0574572
-1.06	2050.46	0.0578576
-1.06	2050.38	0.0588156
-1.06	2050.3	0.0553411
-1.06	2050.21	0.055399
-1.06	2050.13	0.0558362
-1.06	2050.05	0.0586366
-1.06	2049.96	0.0589003
-1.06	2049.88	0.0599253
-1.06	2049.79	0.0647991
-1.06	2049.71	0.0590118
-1.06	2049.63	0.055244
-1.06	2049.54	0.0560135
-1.06	2049.46	0.0554807
-1.06	2049.38	0.0562883
-1.06	2049.29	0.0565431
-1.06	2049.21	0.0605571
-1.06	2049.12	0.0611238
-1.06	2049.04	0.058222
-1.06	2048.96	0.0562704
-1.06	2048.87	0.054884
-1.06	2048.79	0.0475774
-1.06	2048.71	0.0493859
-1.06	2048.62	0.0510266
-1.06	2048.54	0.049992
-1.06	2048.46	0.0538241
-1.06	2048.37	0.0566544
-1.06	2048.29	0.0562709
-1.06	2048.21	0.0598064
-1.06	2048.12	0.0546445
-1.06	2048.04	0.053254
-1.06	2047.96	0.0505393
-1.06	2047.87	0.0512606
-1.06	2047.79	0.0551796
-1.06	2047.7	0.0539196
-1.06	2047.62	0.0520985
-1.06	2047.54	0.0547001
-1.06	2047.45	0.0552941
-1.06	2047.37	0.0545337
-1.06	2047.29	0.0503822
-1.06	2047.2	0.0466228
-1.06	2047.12	0.0456504
-1.06	2047.04	0.0463186
-1.06	2046.95	0.0493569
-1.06	2046.87	0.0527838
-1.06	2046.79	0.053757
-1.06	2046.7	0.0531219
-1.06	2046.62	0.0484068
-1.06	2046.54	0.0461142
-1.06	2046.45	0.0447029
-1.06	2046.37	0.0454661
-1.06	2046.29	0.0437468
-1.06	2046.21	0.0466938
-1.06	2046.12	0.0476207
-1.06	2046.04	0.0460802
-1.06	2045.96	0.0495477
-1.06	2045.87	0.048166
-1.06	2045.79	0.0482502
-1.06	2045.71	0.0462204
-1.06	2045.62	0.0443015
-1.06	2045.54	0.0466535
-1.06	2045.46	0.0497478
-1.06	2045.37	0.0484645
-1.06	2045.29	0.0499061
-1.06	2045.21	0.0537773
-1.06	2045.12	0.0534665
-1.06	2045.04	0.0503131
-1.06	2044.96	0.049797
-1.06	2044.88	0.0443088
-1.06	2044.79	0.0442856
-1.06	2044.71	0.0455993
-1.06	2044.63	0.0442793
-1.06	2044.54	0.048425
-1.06	2044.46	0.0545113
-1.06	2044.38	0.0504518
-1.06	2044.3	0.047844
-1.06	2044.21	0.0495314
-1.06	2044.13	0.0491993
-1.06	2044.05	0.0467399
-1.06	2043.96	0.0441277
-1.06	2043.88	0.0423676
-1.06	2043.8	0.0460952
-1.06	2043.72	0.0457429
-1.06	2043.63	0.0441879
-1.06	2043.55	0.0461023
-1.06	2043.47	0.0403755
-1.06	2043.38	0.039115
-1.06	2043.3	0.0367732
-1.06	2043.22	0.0422698
-1.06	2043.14	0.0382532
-1.06	2043.05	0.0378226
-1.06	2042.97	0.0373894
-1.06	2042.89	0.0384486
-1.06	2042.81	0.0389478
-1.06	2042.72	0.0389695
-1.06	2042.64	0.0381672
-1.06	2042.56	0.0327158
-1.06	2042.47	0.0308476
-1.06	2042.39	0.0328003
-1.06	2042.31	0.0313532
-1.06	2042.23	0.0362165
-1.06	2042.14	0.0348508
-1.06	2042.06	0.0352533
-1.06	2041.98	0.0366151
-1.06	2041.9	0.0346926
-1.06	2041.81	0.0364212
-1.06	2041.73	0.0292294
-1.06	2041.65	0.0341976
-1.06	2041.57	0.0309338
-1.06	2041.48	0.0351842
-1.06	2041.4	0.0362509
-1.06	2041.32	0.0389084
-1.06	2041.24	0.0374128
-1.06	2041.15	0.0348579
-1.06	2041.07	0.0354759
-1.06	2040.99	0.0303935
-1.06	2040.91	0.0286992
-1.06	2040.83	0.0277328
-1.06	2040.74	0.0318432
-1.06	2040.66	0.0328638
-1.06	2040.58	0.0321661
-1.06	2040.5	0.0337129
-1.06	2040.41	0.0321937
-1.06	2040.33	0.0325276
-1.06	2040.25	0.0280941
-1.06	2040.17	0.0274213
-1.06	2040.08	0.0294495
-1.06	2040	0.0300012
-1.06	2039.92	0.0285135
-1.06	2039.84	0.0324062
-1.06	2039.76	0.032917
-1.06	2039.67	0.0314282
-1.06	2039.59	0.0307558
-1.06	2039.51	0.0282791
-1.06	2039.43	0.0233201
-1.06	2039.34	0.0250773
-1.06	2039.26	0.0228843
-1.06	2039.18	0.0230161
-1.06	2039.1	0.0264228
-1.06	2039.02	0.0266516
-1.06	2038.93	0.0238672
-1.06	2038.85	0.0257621
-1.06	2038.77	0.0244309
-1.06	2038.69	0.0249208
-1.06	2038.61	0.0214113
-1.06	2038.52	0.0206802
-1.06	2038.44	0.0226918
-1.06	2038.36	0.0254324
-1.06	2038.28	0.0235207
-1.06	2038.2	0.0244545
-1.06	2038.11	0.0246477
-1.06	2038.03	0.0230496
-1.06	2037.95	0.021571
-1.06	2037.87	0.0205093
-1.06	2037.79	0.0180438
-1.06	2037.7	0.0183062
-1.06	2037.62	0.0204886
-1.06	2037.54	0.0197995
-1.06	2037.46	0.0214142
-1.06	2037.38	0.0221817
-1.06	2037.3	0.0183027
-1.06	2037.21	0.0194056
-1.06	2037.13	0.0157197
-1.06	2037.05	0.0188081
-1.06	2036.97	0.0208126
-1.06	2036.89	0.0188989
-1.06	2036.8	0.0183266
-1.06	2036.72	0.0211883
-1.06	2036.64	0.0187089
-1.06	2036.56	0.0179068
-1.06	2036.48	0.0162563
-1.06	2036.4	0.0163637
-1.06	2036.31	0.0137598
-1.06	2036.23	0.011549
-1.06	2036.15	0.0103218
-1.06	2036.07	0.0126499
-1.06	2035.99	0.013955
-1.06	2035.91	0.018261
-1.06	2035.82	0.0193463
-1.06	2035.74	0.0181018
-1.06	2035.66	0.0137467
-1.06	2035.58	0.0145996
-1.06	2035.5	0.0130543
-1.06	2035.42	0.00815356
-1.06	2035.34	0.0100746
-1.06	2035.25	0.00809136
-1.06	2035.17	0.0116406
-1.06	2035.09	0.01172
-1.06	2035.01	0.00955321
-1.06	2034.93	0.00771167
-1.06	2034.85	0.00373324
-1.06	2034.77	0.00438645
-1.06	2034.68	0.00528463
-1.06	2034.6	0.00672368
-1.06	2034.52	0.00726186
-1.06	2034.44	0.00970366
-1.06	2034.36	0.0117153
-1.06	2034.28	0.0150039
-1.06	2034.2	0.00948151
-1.06	2034.11	0.0095214
-1.06	2034.03	0.0082747
-1.06	2033.95	0.00400137
-1.06	2033.87	0.00306533
-1.06	2033.79	0.00670885
-1.06	2033.71	0.0049568
-1.06	2033.63	0.00784734
-1.06	2033.55	0.00690851
-1.06	2033.46	0.00692304
-1.06	2033.38	0.0023807
-1.06	2033.3	0.00339777
-1.06	2033.22	0.00149
-1.06	2033.14	-0.00284977
-1.06	2033.06	-0.00226171
-1.06	2032.98	-3.72043e-05
-1.06	2032.9	0.00204921
-1.06	2032.82	0.00197137
-1.06	2032.73	0.00186192
-1.06	2032.65	0.00260943
-1.06	2032.57	0.00212242
-1.06	2032.49	-0.000617123
-1.06	2032.41	-0.000938254
-1.06	2032.33	-0.00376391
-1.06	2032.25	-0.00395483
-1.06	2032.17	-0.00311005
-1.06	2032.09	-0.00463995
-1.06	2032	-0.000823682
-1.06	2031.92	-0.00113705
-1.06	2031.84	-0.00243558
-1.06	2031.76	-0.00384333
-1.06	2031.68	-0.00438884
-1.06	2031.6	-0.00307074
-1.06	2031.52	-0.00806375
-1.06	2031.44	-0.00871507
-1.06	2031.36	-0.0065138
-1.06	2031.28	-0.00375908
-1.06	2031.2	-0.00477227
-1.06	2031.11	-0.00367629
-1.06	2031.03	-0.00877736
-1.06	2030.95	-0.00854659
-1.06	2030.87	-0.00981792
-1.06	2030.79	-0.0118205
-1.06	2030.71	-0.0128009
-1.06	2030.63	-0.0116007
-1.06	2030.55	-0.00965601
-1.06	2030.47	-0.00865282
-1.06	2030.39	-0.00911782
-1.06	2030.31	-0.00881742
-1.06	2030.23	-0.0117682
-1.06	2030.15	-0.0114011
-1.06	2030.06	-0.0148983
-1.06	2029.98	-0.01809
-1.06	2029.9	-0.0126348
-1.06	2029.82	-0.0120379
-1.06	2029.74	-0.0114885
-1.06	2029.66	-0.0139454
-1.06	2029.58	-0.0143033
-1.06	2029.5	-0.0177031
-1.06	2029.42	-0.0199547
-1.06	2029.34	-0.0231693
-1.06	2029.26	-0.0225668
-1.06	2029.18	-0.0252485
-1.06	2029.1	-0.022878
-1.06	2029.02	-0.0236844
-1.06	2028.94	-0.0221789
-1.06	2028.86	-0.0197681
-1.06	2028.78	-0.0173451
-1.06	2028.69	-0.0203902
-1.06	2028.61	-0.0237475
-1.06	2028.53	-0.0252989
-1.06	2028.45	-0.0262389
-1.06	2028.37	-0.0259293
-1.06	2028.29	-0.0282917
-1.06	2028.21	-0.0214649
-1.06	2028.13	-0.0244986
-1.06	2028.05	-0.0234347
-1.06	2027.97	-0.0238502
-1.06	2027.89	-0.0248077
-1.06	2027.81	-0.0262508
-1.06	2027.73	-0.0296933
-1.06	2027.65	-0.0305264
-1.06	2027.57	-0.026266
-1.06	2027.49	-0.028987
-1.06	2027.41	-0.0288473
-1.06	2027.33	-0.0246064
-1.06	2027.25	-0.0269592
-1.06	2027.17	-0.0263581
-1.06	2027.09	-0.0291263
-1.06	2027.01	-0.0295177
-1.06	2026.93	-0.0280483
-1.06	2026.85	-0.0296775
-1.06	2026.77	-0.0287243
-1.06	2026.69	-0.0290284
-1.06	2026.61	-0.0334399
-1.06	2026.53	-0.0321335
-1.06	2026.45	-0.0293918
-1.06	2026.37	-0.0283951
-1.06	2026.29	-0.029435
-1.06	2026.21	-0.0327647
-1.06	2026.13	-0.0321804
-1.06	2026.05	-0.0343774
-1.06	2025.97	-0.0325883
-1.06	2025.89	-0.0362596
-1.06	2025.81	-0.0340814
-1.06	2025.73	-0.030914
-1.06	2025.65	-0.0325407
-1.06	2025.57	-0.0329907
-1.06	2025.49	-0.0345426
-1.06	2025.41	-0.0382465
-1.06	2025.33	-0.0391095
-1.06	2025.25	-0.0388768
-1.06	2025.17	-0.0379494
-1.06	2025.09	-0.0390301
-1.06	2025.01	-0.0372976
-1.06	2024.93	-0.0361335
-1.06	2024.85	-0.0389027
-1.06	2024.77	-0.0391626
-1.06	2024.69	-0.0401258
-1.06	2024.61	-0.0429073
-1.06	2024.53	-0.0430218
-1.06	2024.45	-0.0427455
-1.06	2024.37	-0.0419711
-1.06	2024.29	-0.040388
-1.06	2024.21	-0.0403124
-1.06	2024.13	-0.0413062
-1.06	2024.05	-0.0384051
-1.06	2023.97	-0.03831
-1.06	2023.89	-0.0410877
-1.06	2023.81	-0.0399939
-1.06	2023.73	-0.0428253
-1.06	2023.65	-0.0411999
-1.06	2023.57	-0.039701
-1.06	2023.49	-0.0368792
-1.06	2023.41	-0.0385318
-1.06	2023.33	-0.0358609
-1.06	2023.25	-0.0383363
-1.06	2023.17	-0.0419499
-1.06	2023.09	-0.0403947
-1.06	2023.01	-0.0420509
-1.06	2022.93	-0.0419786
-1.06	2022.85	-0.0443065
-1.06	2022.77	-0.0390272
-1.06	2022.69	-0.041655
-1.06	2022.62	-0.0383017
-1.06	2022.54	-0.0379337
-1.06	2022.46	-0.0372263
-1.06	2022.38	-0.0368709
-1.06	2022.3	-0.0381288
-1.06	2022.22	-0.0392388
-1.06	2022.14	-0.0386643
-1.06	2022.06	-0.0351686
-1.06	2021.98	-0.0337913
-1.06	2021.9	-0.0347975
-1.06	2021.82	-0.0338744
-1.06	2021.74	-0.0354443
-1.06	2021.66	-0.0350078
-1.06	2021.58	-0.036367
-1.06	2021.5	-0.0363229
-1.06	2021.42	-0.0387775
-1.06	2021.34	-0.0371967
-1.06	2021.27	-0.0394629
-1.06	2021.19	-0.0323662
-1.06	2021.11	-0.0293566
-1.06	2021.03	-0.0336614
-1.06	2020.95	-0.0298387
-1.06	2020.87	-0.030447
-1.06	2020.79	-0.0308765
-1.06	2020.71	-0.0318432
-1.06	2020.63	-0.0335749
-1.06	2020.55	-0.0326992
-1.06	2020.47	-0.031012
-1.06	2020.39	-0.029194
-1.06	2020.31	-0.0288374
-1.06	2020.24	-0.0279461
-1.06	2020.16	-0.0306762
-1.06	2020.08	-0.0278832
-1.06	2020	-0.0301758
-1.06	2019.92	-0.0297762
-1.06	2019.84	-0.026843
-1.06	2019.76	-0.0262792
-1.06	2019.68	-0.02533
-1.06	2019.6	-0.0262358
-1.06	2019.52	-0.021296
-1.06	2019.44	-0.0238112
-1.06	2019.37	-0.0218293
-1.06	2019.29	-0.023167
-1.06	2019.21	-0.0239417
-1.06	2019.13	-0.0244594
-1.06	2019.05	-0.0236478
-1.06	2018.97	-0.0221716
-1.06	2018.89	-0.0207369
-1.06	2018.81	-0.0201301
-1.06	2018.73	-0.0205001
-1.06	2018.66	-0.0178061
-1.06	2018.58	-0.0170906
-1.06	2018.5	-0.0149209
-1.06	2018.42	-0.0175568
-1.06	2018.34	-0.015988
-1.06	2018.26	-0.0160164
-1.06	2018.18	-0.0182976
-1.06	2018.1	-0.0135619
-1.06	2018.02	-0.0152614
-1.06	2017.95	-0.0143249
-1.06	2017.87	-0.0131956
-1.06	2017.79	-0.0135276
-1.06	2017.71	-0.0105896
-1.06	2017.63	-0.0133514
-1.06	2017.55	-0.012075
-1.06	2017.47	-0.0128638
-1.06	2017.39	-0.012251
-1.06	2017.32	-0.00843509
-1.06	2017.24	-0.00935835
-1.06	2017.16	-0.00768278
-1.06	2017.08	-0.0108017
-1.06	2017	-0.0112353
-1.06	2016.92	-0.0114727
-1.06	2016.84	-0.0106066
-1.06	2016.77	-0.0157886
-1.06	2016.69	-0.0128639
-1.06	2016.61	-0.0131251
-1.06	2016.53	-0.0151585
-1.06	2016.45	-0.0133035
-1.06	2016.37	-0.012793
-1.06	2016.29	-0.00947203
-1.06	2016.22	-0.00772584
-1.06	2016.14	-0.00929569
-1.06	2016.06	-0.0063731
-1.06	2015.98	-0.0101338
-1.06	2015.9	-0.00835061
-1.06	2015.82	-0.00797949
-1.06	2015.74	-0.00602388
-1.06	2015.67	-0.0065822
-1.06	2015.59	-0.00121172
-1.06	2015.51	-0.00375566
-1.06	2015.43	-1.67064e-05
-1.06	2015.35	-0.0031133
-1.06	2015.27	-0.00422813
-1.06	2015.2	-0.00246893
-1.06	2015.12	-0.00232359
-1.06	2015.04	-0.00106652
-1.06	2014.96	0.00141045
-1.06	2014.88	0.000667843
-1.06	2014.8	0.0031659
-1.06	2014.73	0.000679021
-1.06	2014.65	-0.00258047
-1.06	2014.57	-0.00382858
-1.06	2014.49	-0.0041777
-1.06	2014.41	-0.00387441
-1.06	2014.33	-0.00471162
-1.06	2014.26	-0.00197714
-1.06	2014.18	-0.00227581
-1.06	2014.1	0.00122936
-1.06	2014.02	0.00121315
-1.06	2013.94	0.0016089
-1.06	2013.87	0.000904376
-1.06	2013.79	-0.00217226
-1.06	2013.71	0.000933404
-1.06	2013.63	-0.000191016
-1.06	2013.55	0.003601
-1.06	2013.48	0.00137325
-1.06	2013.4	0.00270851
-1.06	2013.32	0.00406511
-1.06	2013.24	0.00321139
-1.06	2013.16	0.00379934
-1.06	2013.08	7.37973e-05
-1.06	2013.01	9.45106e-05
-1.06	2012.93	0.00101107
-1.06	2012.85	-0.00388974
-1.06	2012.77	-0.00107226
-1.06	2012.69	0.0010974
-1.06	2012.62	0.00209981
-1.06	2012.54	0.0043001
-1.06	2012.46	0.00306862
-1.06	2012.38	0.00459012
-1.06	2012.31	0.00411924
-1.06	2012.23	0.00737462
-1.06	2012.15	0.00422721
-1.06	2012.07	0.00349739
-1.06	2011.99	0.00626021
-1.06	2011.92	0.00372136
-1.06	2011.84	0.0066482
-1.06	2011.76	0.0100457
-1.06	2011.68	0.0116375
-1.06	2011.6	0.0109005
-1.06	2011.53	0.00902376
-1.06	2011.45	0.0117323
-1.06	2011.37	0.0110697
-1.06	2011.29	0.00979514
-1.06	2011.22	0.0102635
-1.06	2011.14	0.0113689
-1.06	2011.06	0.00843649
-1.06	2010.98	0.0109965
-1.06	2010.91	0.0119248
-1.06	2010.83	0.0101886
-1.06	2010.75	0.00970138
-1.06	2010.67	0.0080087
-1.06	2010.59	0.0101085
-1.06	2010.52	0.00993102
-1.06	2010.44	0.00835879
-1.06	2010.36	0.00917188
-1.06	2010.28	0.0120489
-1.06	2010.21	0.0111847
-1.06	2010.13	0.0129847
-1.06	2010.05	0.00993201
-1.06	2009.97	0.00867889
-1.06	2009.9	0.00577011
-1.06	2009.82	0.00653137
-1.06	2009.74	0.00667323
-1.06	2009.66	0.00776376
-1.06	2009.59	0.0105723
-1.06	2009.51	0.00928432
-1.06	2009.43	0.00741293
-1.06	2009.35	0.0111565
-1.06	2009.28	0.0114015
-1.06	2009.2	0.0104567
-1.06	2009.12	0.00627999
-1.06	2009.04	0.00754367
-1.06	2008.97	0.0100195
-1.06	2008.89	0.00717145
-1.06	2008.81	0.0119195
-1.06	2008.74	0.0118375
-1.06	2008.66	0.00906645
-1.06	2008.58	0.0106799
-1.06	2008.5	0.00933125
-1.06	2008.43	0.00749642
-1.06	2008.35	0.00799209
-1.06	2008.27	0.00847846
-1.06	2008.19	0.00740807
-1.06	2008.12	0.0104693
-1.06	2008.04	0.00948644
-1.06	2007.96	0.0110173
-1.06	2007.89	0.0164791
-1.06	2007.81	0.0121461
-1.06	2007.73	0.0115862
-1.06	2007.65	0.0111365
-1.06	2007.58	0.00615627
-1.06	2007.5	0.00932881
-1.06	2007.42	0.00838247
-1.06	2007.35	0.00943247
-1.06	2007.27	0.00895896
-1.06	2007.19	0.0095586
-1.06	2007.11	0.00916121
-1.06	2007.04	0.00793526
-1.06	2006.96	0.0132801
-1.06	2006.88	0.0105726
-1.06	2006.81	0.0117723
-1.06	2006.73	0.0105739
-1.06	2006.65	0.00932905
-1.06	2006.58	0.0104692
-1.06	2006.5	0.0113326
-1.06	2006.42	0.00749493
-1.06	2006.34	0.0107498
-1.06	2006.27	0.0108907
-1.06	2006.19	0.0105625
-1.06	2006.11	0.0106651
-1.06	2006.04	0.0111535
-1.06	2005.96	0.0107875
-1.06	2005.88	0.011401
-1.06	2005.81	0.014323
-1.06	2005.73	0.0121665
-1.06	2005.65	0.0112253
-1.06	2005.58	0.0127056
-1.06	2005.5	0.00933886
-1.06	2005.42	0.00851235
-1.06	2005.35	0.00660499
-1.06	2005.27	0.00690378
-1.06	2005.19	0.00627409
-1.06	2005.11	0.00833651
-1.06	2005.04	0.00737763
-1.06	2004.96	0.0110585
-1.06	2004.88	0.00987393
-1.06	2004.81	0.01087
-1.06	2004.73	0.0135362
-1.06	2004.65	0.0115872
-1.06	2004.58	0.0122477
-1.06	2004.5	0.0113503
-1.06	2004.42	0.00781495
-1.06	2004.35	0.0110643
-1.06	2004.27	0.0113192
-1.06	2004.19	0.00842968
-1.06	2004.12	0.0120588
-1.06	2004.04	0.00987979
-1.06	2003.96	0.00867178
-1.06	2003.89	0.0100201
-1.06	2003.81	0.0106663
-1.06	2003.74	0.00569442
-1.06	2003.66	0.0064459
-1.06	2003.58	0.00446581
-1.06	2003.51	0.0102075
-1.06	2003.43	0.00730405
-1.06	2003.35	0.0113622
-1.06	2003.28	0.00968834
-1.06	2003.2	0.00820263
-1.06	2003.12	0.00951794
-1.06	2003.05	0.00896731
-1.06	2002.97	0.00823088
-1.06	2002.89	0.00579269
-1.06	2002.82	0.00974217
-1.06	2002.74	0.00729149
-1.06	2002.67	0.00995706
-1.06	2002.59	0.00944796
-1.06	2002.51	0.0109421
-1.06	2002.44	0.0126414
-1.06	2002.36	0.0122275
-1.06	2002.28	0.0102165
-1.06	2002.21	0.0114888
-1.06	2002.13	0.0110594
-1.06	2002.05	0.0107599
-1.06	2001.98	0.00819779
-1.06	2001.9	0.010569
-1.06	2001.83	0.00713149
-1.06	2001.75	0.00757635
-1.06	2001.67	0.008071
-1.06	2001.6	0.00773877
-1.06	2001.52	0.00453084
-1.06	2001.44	0.00226309
-1.06	2001.37	0.00550376
-1.06	2001.29	0.0082666
-1.06	2001.22	0.00671161
-1.06	2001.14	0.00820151
-1.06	2001.06	0.00716555
-1.06	2000.99	0.00700855
-1.06	2000.91	0.00785806
-1.06	2000.84	0.00616541
-1.06	2000.76	0.00782449
-1.06	2000.68	0.00172354
-1.06	2000.61	0.0055407
-1.06	2000.53	0.004574
-1.06	2000.46	0.00382737
-1.06	2000.38	0.00625768
-1.06	2000.3	0.00472014
-1.06	2000.23	0.00578973
-1.06	2000.15	0.00603365
-1.06	2000.08	0.00375413
-1.06	2000	0.00682479
-1.06	1999.92	0.00565582
-1.06	1999.85	0.00457854
-1.06	1999.77	0.00350355
-1.06	1999.7	0.00629028
-1.06	1999.62	0.00682231
-1.06	1999.54	0.00477469
-1.06	1999.47	0.00918591
-1.06	1999.39	0.0080093
-1.06	1999.32	0.00745834
-1.06	1999.24	0.00634221
-1.06	1999.17	0.00468155
-1.06	1999.09	0.00444532
-1.06	1999.01	0.00423999
-1.06	1998.94	0.00125787
-1.06	1998.86	0.00392241
-1.06	1998.79	0.00453168
-1.06	1998.71	0.00543451
-1.06	1998.64	0.00367428
-1.06	1998.56	0.00616474
-1.06	1998.48	0.00408669
-1.06	1998.41	0.00708082
-1.06	1998.33	0.00747704
-1.06	1998.26	0.00299476
-1.06	1998.18	0.00780285
-1.06	1998.11	0.00747088
-1.06	1998.03	0.00616576
-1.06	1997.95	0.00768554
-1.06	1997.88	0.00828122
-1.06	1997.8	0.00406513
-1.06	1997.73	0.000766416
-1.06	1997.65	0.00159471
-1.06	1997.58	0.00192257
-1.06	1997.5	0.00450695
-1.06	1997.43	0.00230174
-1.06	1997.35	0.00399799
-1.06	1997.27	0.00670563
-1.06	1997.2	0.00692088
-1.06	1997.12	0.00498289
-1.06	1997.05	0.00610019
-1.06	1996.97	0.00766644
-1.06	1996.9	0.0069906
-1.06	1996.82	0.0074752
-1.06	1996.75	0.00761651
-1.06	1996.67	0.00811117
-1.06	1996.6	0.00680832
-1.06	1996.52	0.00998267
-1.06	1996.44	0.0106401
-1.06	1996.37	0.00989216
-1.06	1996.29	0.00780003
-1.06	1996.22	0.00720252
-1.06	1996.14	0.00908661
-1.06	1996.07	0.00448818
-1.06	1995.99	0.00369559
-1.06	1995.92	0.00578621
-1.06	1995.84	0.00564945
-1.06	1995.77	0.000957336
-1.06	1995.69	-0.00012761
-1.06	1995.62	-0.000414564
-1.06	1995.54	0.00258471
-1.06	1995.47	-0.000231961
-1.06	1995.39	-0.000439465
-1.06	1995.32	-0.000369884
-1.06	1995.24	-0.00137753
-1.06	1995.17	-0.00392253
-1.06	1995.09	-0.000810123
-1.06	1995.01	0.00350874
-1.06	1994.94	-0.00102125
-1.06	1994.86	0.00141586
-1.06	1994.79	0.00106471
-1.06	1994.71	0.00194946
-1.06	1994.64	-0.00213097
-1.06	1994.56	-0.00176834
-1.06	1994.49	-0.00220256
-1.06	1994.41	-0.00030011
-1.06	1994.34	0.00270622
-1.06	1994.26	0.00270707
-1.06	1994.19	0.00283043
-1.06	1994.11	0.00619107
-1.06	1994.04	0.00437143
-1.06	1993.96	0.00307747
-1.06	1993.89	0.00499501
-1.06	1993.81	6.35712e-05
-1.06	1993.74	0.000343365
-1.06	1993.66	0.000113798
-1.06	1993.59	0.00125253
-1.06	1993.51	0.00188295
-1.06	1993.44	0.00251468
-1.06	1993.36	0.00216818
-1.06	1993.29	0.00246915
-1.06	1993.22	0.00238796
-1.06	1993.14	-0.00165124
-1.06	1993.07	-0.00165484
-1.06	1992.99	-0.00409463
-1.06	1992.92	-0.00113588
-1.06	1992.84	0.000554388
-1.06	1992.77	0.00179713
-1.06	1992.69	0.00140319
-1.06	1992.62	-0.000483811
-1.06	1992.54	0.00280474
-1.06	1992.47	0.00245619
-1.06	1992.39	-0.00183197
-1.06	1992.32	-0.00356758
-1.06	1992.24	-0.00173756
-1.06	1992.17	-0.00355995
-1.06	1992.09	-0.00341747
-1.06	1992.02	-0.00433802
-1.06	1991.94	0.000280409
-1.06	1991.87	-0.00127156
-1.06	1991.8	0.00108753
-1.06	1991.72	0.00163667
-1.06	1991.65	0.00161252
-1.06	1991.57	-0.000198213
-1.06	1991.5	-0.00170938
-1.06	1991.42	-0.000381785
-1.06	1991.35	-0.00448184
-1.06	1991.27	-0.00316396
-1.06	1991.2	-0.0052818
-1.06	1991.12	-0.00298007
-1.06	1991.05	-0.00472132
-1.06	1990.98	-0.00695729
-1.06	1990.9	-0.00368398
-1.06	1990.83	-0.00147878
-1.06	1990.75	-0.00386491
-1.06	1990.68	-0.00589556
-1.06	1990.6	-0.00265616
-1.06	1990.53	-0.000919719
-1.06	1990.45	-0.00316186
-1.06	1990.38	0.00102575
-1.06	1990.31	0.000212779
-1.06	1990.23	0.000726769
-1.06	1990.16	-0.00151488
-1.06	1990.08	-0.00289977
-1.06	1990.01	-0.00635792
-1.06	1989.93	-0.00459622
-1.06	1989.86	-0.00663637
-1.06	1989.79	-0.00313626
-1.06	1989.71	-0.00825505
-1.06	1989.64	-0.00335023
-1.06	1989.56	-0.00278056
-1.06	1989.49	-0.00350684
-1.06	1989.41	-0.00311245
-1.06	1989.34	-0.0026698
-1.06	1989.27	-0.00443633
-1.06	1989.19	-0.00665195
-1.06	1989.12	-0.0107153
-1.06	1989.04	-0.00920582
-1.06	1988.97	-0.00661317
-1.06	1988.89	-0.0101986
-1.06	1988.82	-0.007355
-1.06	1988.75	-0.00639592
-1.06	1988.67	-0.00710388
-1.06	1988.6	-0.00803058
-1.06	1988.52	-0.00905165
-1.06	1988.45	-0.010982
-1.06	1988.38	-0.0153505
-1.06	1988.3	-0.0129555
-1.06	1988.23	-0.014941
-1.06	1988.15	-0.0114851
-1.06	1988.08	-0.0121612
-1.06	1988.01	-0.013677
-1.06	1987.93	-0.0110862
-1.06	1987.86	-0.0095927
-1.06	1987.78	-0.0125325
-1.06	1987.71	-0.0117531
-1.06	1987.64	-0.0134683
-1.06	1987.56	-0.0134948
-1.06	1987.49	-0.0124286
-1.06	1987.41	-0.0102157
-1.06	1987.34	-0.0116699
-1.06	1987.27	-0.0111057
-1.06	1987.19	-0.00875598
-1.06	1987.12	-0.00689025
-1.06	1987.04	-0.008023
-1.06	1986.97	-0.00840969
-1.06	1986.9	-0.011006
-1.06	1986.82	-0.0131167
-1.06	1986.75	-0.0172123
-1.06	1986.68	-0.0169691
-1.06	1986.6	-0.0130841
-1.06	1986.53	-0.0128181
-1.06	1986.45	-0.0115642
-1.06	1986.38	-0.0121781
-1.06	1986.31	-0.0125021
-1.06	1986.23	-0.011217
-1.06	1986.16	-0.0113845
-1.06	1986.09	-0.01166
-1.06	1986.01	-0.0153855
-1.06	1985.94	-0.0149108
-1.06	1985.86	-0.0120493
-1.06	1985.79	-0.0137162
-1.06	1985.72	-0.00989588
-1.06	1985.64	-0.0110109
-1.06	1985.57	-0.0105876
-1.06	1985.5	-0.0113778
-1.06	1985.42	-0.0155123
-1.06	1985.35	-0.0171674
-1.06	1985.28	-0.0184431
-1.06	1985.2	-0.0196936
-1.06	1985.13	-0.0200459
-1.06	1985.06	-0.016145
-1.06	1984.98	-0.0152094
-1.06	1984.91	-0.0136657
-1.06	1984.83	-0.0128347
-1.06	1984.76	-0.0127319
-1.06	1984.69	-0.0130334
-1.06	1984.61	-0.0178827
-1.06	1984.54	-0.0213504
-1.06	1984.47	-0.0198699
-1.06	1984.39	-0.0197877
-1.06	1984.32	-0.0237507
-1.06	1984.25	-0.0180179
-1.06	1984.17	-0.0132716
-1.06	1984.1	-0.0168722
-1.06	1984.03	-0.0165602
-1.06	1983.95	-0.0162784
-1.06	1983.88	-0.0200062
-1.06	1983.81	-0.0218917
-1.06	1983.73	-0.0262892
-1.06	1983.66	-0.0189322
-1.06	1983.59	-0.0227667
-1.06	1983.51	-0.0201032
-1.06	1983.44	-0.0193003
-1.06	1983.37	-0.0172541
-1.06	1983.29	-0.0159864
-1.06	1983.22	-0.0176196
-1.06	1983.15	-0.0196516
-1.06	1983.07	-0.0179168
-1.06	1983	-0.0225744
-1.06	1982.93	-0.0210199
-1.06	1982.85	-0.0225477
-1.06	1982.78	-0.0218497
-1.06	1982.71	-0.0187353
-1.06	1982.64	-0.0182655
-1.06	1982.56	-0.0186394
-1.06	1982.49	-0.0192375
-1.06	1982.42	-0.0215027
-1.06	1982.34	-0.0195684
-1.06	1982.27	-0.0180498
-1.06	1982.2	-0.0255573
-1.06	1982.12	-0.0228664
-1.06	1982.05	-0.0257275
-1.06	1981.98	-0.02346
-1.06	1981.9	-0.025503
-1.06	1981.83	-0.0222957
-1.06	1981.76	-0.0233886
-1.06	1981.69	-0.0226329
-1.06	1981.61	-0.0199518
-1.06	1981.54	-0.0245651
-1.06	1981.47	-0.0262931
-1.06	1981.39	-0.0298064
-1.06	1981.32	-0.0287574
-1.06	1981.25	-0.0269519
-1.06	1981.18	-0.0251389
-1.06	1981.1	-0.0262743
-1.06	1981.03	-0.0218806
-1.06	1980.96	-0.0248375
-1.06	1980.88	-0.0213682
-1.06	1980.81	-0.0239646
-1.06	1980.74	-0.025959
-1.06	1980.67	-0.0255253
-1.06	1980.59	-0.0275935
-1.06	1980.52	-0.0307826
-1.06	1980.45	-0.0287419
-1.06	1980.37	-0.0284396
-1.06	1980.3	-0.026169
-1.06	1980.23	-0.0241332
-1.06	1980.16	-0.0233669
-1.06	1980.08	-0.0275611
-1.06	1980.01	-0.0274819
-1.06	1979.94	-0.0290027
-1.06	1979.87	-0.0330541
-1.06	1979.79	-0.035275
-1.06	1979.72	-0.0314639
-1.06	1979.65	-0.0346743
-1.06	1979.57	-0.0303504
-1.06	1979.5	-0.0307853
-1.06	1979.43	-0.0286831
-1.06	1979.36	-0.0287123
-1.06	1979.28	-0.032646
-1.06	1979.21	-0.0323855
-1.06	1979.14	-0.0355124
-1.06	1979.07	-0.0385425
-1.06	1978.99	-0.036089
-1.06	1978.92	-0.0348047
-1.06	1978.85	-0.0366174
-1.06	1978.78	-0.0337547
-1.06	1978.7	-0.0328187
-1.06	1978.63	-0.0321665
-1.06	1978.56	-0.0331593
-1.06	1978.49	-0.0299336
-1.06	1978.41	-0.0372951
-1.06	1978.34	-0.0400224
-1.06	1978.27	-0.0417718
-1.06	1978.2	-0.0398821
-1.06	1978.12	-0.0383073
-1.06	1978.05	-0.037566
-1.06	1977.98	-0.0352956
-1.06	1977.91	-0.0328137
-1.06	1977.83	-0.032327
-1.06	1977.76	-0.0339777
-1.06	1977.69	-0.0378988
-1.06	1977.62	-0.0398951
-1.06	1977.55	-0.0389986
-1.06	1977.47	-0.0402213
-1.06	1977.4	-0.0370872
-1.06	1977.33	-0.0372586
-1.06	1977.26	-0.0331097
-1.06	1977.18	-0.0300189
-1.06	1977.11	-0.0306389
-1.06	1977.04	-0.0299799
-1.06	1976.97	-0.0327504
-1.06	1976.9	-0.0367328
-1.06	1976.82	-0.0400035
-1.06	1976.75	-0.0408851
-1.06	1976.68	-0.0379638
-1.06	1976.61	-0.0413714
-1.06	1976.53	-0.0390151
-1.06	1976.46	-0.0366717
-1.06	1976.39	-0.0363522
-1.06	1976.32	-0.0339953
-1.06	1976.25	-0.0370754
-1.06	1976.17	-0.0383943
-1.06	1976.1	-0.0399321
-1.06	1976.03	-0.0428087
-1.06	1975.96	-0.0468253
-1.06	1975.89	-0.0447078
-1.06	1975.81	-0.0445772
-1.06	1975.74	-0.044002
-1.06	1975.67	-0.0422959
-1.06	1975.6	-0.0404785
-1.06	1975.53	-0.0397476
-1.06	1975.45	-0.0394207
-1.06	1975.38	-0.041586
-1.06	1975.31	-0.045403
-1.06	1975.24	-0.049065
-1.06	1975.17	-0.0469462
-1.06	1975.09	-0.047554
-1.06	1975.02	-0.0482194
-1.06	1974.95	-0.0462904
-1.06	1974.88	-0.0435806
-1.06	1974.81	-0.0426851
-1.06	1974.73	-0.0413719
-1.06	1974.66	-0.0478872
-1.06	1974.59	-0.0484919
-1.06	1974.52	-0.050255
-1.06	1974.45	-0.0532576
-1.06	1974.38	-0.0549201
-1.06	1974.3	-0.0552432
-1.06	1974.23	-0.0501403
-1.06	1974.16	-0.0482588
-1.06	1974.09	-0.043668
-1.06	1974.02	-0.0419391
-1.06	1973.95	-0.0454733
-1.06	1973.87	-0.0454748
-1.06	1973.8	-0.0457146
-1.06	1973.73	-0.049348
-1.06	1973.66	-0.0513154
-1.06	1973.59	-0.0507685
-1.06	1973.52	-0.0498369
-1.06	1973.44	-0.0508147
-1.06	1973.37	-0.0481293
-1.06	1973.3	-0.0484977
-1.06	1973.23	-0.0465331
-1.06	1973.16	-0.0462947
-1.06	1973.09	-0.0481988
-1.06	1973.01	-0.0515216
-1.06	1972.94	-0.0549403
-1.06	1972.87	-0.0540561
-1.06	1972.8	-0.056314
-1.06	1972.73	-0.0586294
-1.06	1972.66	-0.0563537
-1.06	1972.58	-0.0586781
-1.06	1972.51	-0.0551205
-1.06	1972.44	-0.0564194
-1.06	1972.37	-0.0547734
-1.06	1972.3	-0.057612
-1.06	1972.23	-0.0582291
-1.06	1972.16	-0.0624868
-1.06	1972.08	-0.0660096
-1.06	1972.01	-0.0671585
-1.06	1971.94	-0.0644527
-1.06	1971.87	-0.0640134
-1.06	1971.8	-0.0615237
-1.06	1971.73	-0.0585655
-1.06	1971.66	-0.0582484
-1.06	1971.58	-0.0605888
-1.06	1971.51	-0.062556
-1.06	1971.44	-0.0661025
-1.06	1971.37	-0.0700698
-1.06	1971.3	-0.0707068
-1.06	1971.23	-0.0710191
-1.06	1971.16	-0.0714063
-1.06	1971.09	-0.0716793
-1.06	1971.01	-0.0702565
-1.06	1970.94	-0.0686262
-1.06	1970.87	-0.0658598
-1.06	1970.8	-0.0664472
-1.06	1970.73	-0.0694763
-1.06	1970.66	-0.0728509
-1.06	1970.59	-0.075622
-1.06	1970.52	-0.0778282
-1.06	1970.45	-0.0772657
-1.06	1970.37	-0.0755801
-1.06	1970.3	-0.075085
-1.06	1970.23	-0.0742482
-1.06	1970.16	-0.071348
-1.06	1970.09	-0.0681436
-1.06	1970.02	-0.0657987
-1.06	1969.95	-0.0671854
-1.06	1969.88	-0.0671999
-1.06	1969.81	-0.072304
-1.06	1969.73	-0.0748404
-1.06	1969.66	-0.0739328
-1.06	1969.59	-0.0763784
-1.06	1969.52	-0.0713255
-1.06	1969.45	-0.0695029
-1.06	1969.38	-0.0659918
-1.06	1969.31	-0.0662627
-1.06	1969.24	-0.0687089
-1.06	1969.17	-0.0716332
-1.06	1969.1	-0.072501
-1.06	1969.02	-0.0729818
-1.06	1968.95	-0.0780694
-1.06	1968.88	-0.0772039
-1.06	1968.81	-0.0735434
-1.06	1968.74	-0.0716555
-1.06	1968.67	-0.0701785
-1.06	1968.6	-0.0670288
-1.06	1968.53	-0.0678815
-1.06	1968.46	-0.0682231
-1.06	1968.39	-0.0695837
-1.06	1968.32	-0.0749548
-1.06	1968.25	-0.0802271
-1.06	1968.17	-0.0786213
-1.06	1968.1	-0.0810698
-1.06	1968.03	-0.0794534
-1.06	1967.96	-0.0780137
-1.06	1967.89	-0.0724842
-1.06	1967.82	-0.0743507
-1.06	1967.75	-0.0685329
-1.06	1967.68	-0.0704261
-1.06	1967.61	-0.0735911
-1.06	1967.54	-0.0771778
-1.06	1967.47	-0.0779127
-1.06	1967.4	-0.0783317
-1.06	1967.33	-0.0751825
-1.06	1967.26	-0.0731549
-1.06	1967.19	-0.0697443
-1.06	1967.11	-0.0659598
-1.06	1967.04	-0.0600408
-1.06	1966.97	-0.060658
-1.06	1966.9	-0.064448
-1.06	1966.83	-0.0660822
-1.06	1966.76	-0.0689753
-1.06	1966.69	-0.0692942
-1.06	1966.62	-0.0682945
-1.06	1966.55	-0.0695375
-1.06	1966.48	-0.0676605
-1.06	1966.41	-0.0638354
-1.06	1966.34	-0.0607659
-1.06	1966.27	-0.0589262
-1.06	1966.2	-0.0590113
-1.06	1966.13	-0.0570329
-1.06	1966.06	-0.0600029
-1.06	1965.99	-0.0614742
-1.06	1965.92	-0.0662592
-1.06	1965.85	-0.0652428
-1.06	1965.78	-0.0622466
-1.06	1965.71	-0.059395
-1.06	1965.63	-0.0577394
-1.06	1965.56	-0.0500584
-1.06	1965.49	-0.0499444
-1.06	1965.42	-0.0472275
-1.06	1965.35	-0.0471216
-1.06	1965.28	-0.0489859
-1.06	1965.21	-0.0505441
-1.06	1965.14	-0.0501484
-1.06	1965.07	-0.0516296
-1.06	1965	-0.0517812
-1.06	1964.93	-0.0490809
-1.06	1964.86	-0.0450675
-1.06	1964.79	-0.0416854
-1.06	1964.72	-0.0377052
-1.06	1964.65	-0.0385196
-1.06	1964.58	-0.0382086
-1.06	1964.51	-0.0402356
-1.06	1964.44	-0.0420675
-1.06	1964.37	-0.046214
-1.06	1964.3	-0.0461708
-1.06	1964.23	-0.0458154
-1.06	1964.16	-0.0412133
-1.06	1964.09	-0.0395061
-1.06	1964.02	-0.0340888
-1.06	1963.95	-0.0321334
-1.06	1963.88	-0.0328395
-1.06	1963.81	-0.0282309
-1.06	1963.74	-0.0315501
-1.06	1963.67	-0.0364653
-1.06	1963.6	-0.0367651
-1.06	1963.53	-0.0390679
-1.06	1963.46	-0.0392884
-1.06	1963.39	-0.0389669
-1.06	1963.32	-0.0343794
-1.06	1963.25	-0.0292429
-1.06	1963.18	-0.0279544
-1.06	1963.11	-0.0268779
-1.06	1963.04	-0.0265386
-1.06	1962.97	-0.0264678
-1.06	1962.9	-0.0301053
-1.06	1962.83	-0.0333456
-1.06	1962.76	-0.0336262
-1.06	1962.69	-0.0329181
-1.06	1962.62	-0.0309857
-1.06	1962.55	-0.0281576
-1.06	1962.48	-0.023941
-1.06	1962.41	-0.0200088
-1.06	1962.34	-0.0214428
-1.06	1962.27	-0.0227936
-1.06	1962.2	-0.0265532
-1.06	1962.13	-0.0226816
-1.06	1962.06	-0.0284428
-1.06	1961.99	-0.0324858
-1.06	1961.92	-0.0300374
-1.06	1961.85	-0.0304197
-1.06	1961.78	-0.0263926
-1.06	1961.71	-0.0249197
-1.06	1961.64	-0.0214531
-1.06	1961.57	-0.0208765
-1.06	1961.5	-0.0230284
-1.06	1961.43	-0.0228258
-1.06	1961.37	-0.0281883
-1.06	1961.3	-0.0294063
-1.06	1961.23	-0.0307633
-1.06	1961.16	-0.0277326
-1.06	1961.09	-0.0288494
-1.06	1961.02	-0.0253989
-1.06	1960.95	-0.0192568
-1.06	1960.88	-0.0209149
-1.06	1960.81	-0.0198552
-1.06	1960.74	-0.0214709
-1.06	1960.67	-0.0223994
-1.06	1960.6	-0.0239557
-1.06	1960.53	-0.0345549
-1.06	1960.46	-0.031008
-1.06	1960.39	-0.0294936
-1.06	1960.32	-0.0258508
-1.06	1960.25	-0.025606
-1.06	1960.18	-0.0204422
-1.06	1960.11	-0.0186444
-1.06	1960.04	-0.0141303
-1.06	1959.97	-0.0199798
-1.06	1959.91	-0.0231543
-1.06	1959.84	-0.0268697
-1.06	1959.77	-0.0274238
-1.06	1959.7	-0.0327049
-1.06	1959.63	-0.031543
-1.06	1959.56	-0.0291015
-1.06	1959.49	-0.0268203
-1.06	1959.42	-0.0222773
-1.06	1959.35	-0.0190822
-1.06	1959.28	-0.0153507
-1.06	1959.21	-0.0212293
-1.06	1959.14	-0.0223504
-1.06	1959.07	-0.0279153
-1.06	1959	-0.0312825
-1.06	1958.93	-0.0336494
-1.06	1958.87	-0.034924
-1.06	1958.8	-0.0347877
-1.06	1958.73	-0.0303735
-1.06	1958.66	-0.0279005
-1.06	1958.59	-0.0213057
-1.06	1958.52	-0.0216852
-1.06	1958.45	-0.0201547
-1.06	1958.38	-0.0241972
-1.06	1958.31	-0.024249
-1.06	1958.24	-0.0292127
-1.06	1958.17	-0.0352387
-1.06	1958.1	-0.0359548
-1.06	1958.04	-0.0353805
-1.06	1957.97	-0.0345159
-1.06	1957.9	-0.0305704
-1.06	1957.83	-0.030033
-1.06	1957.76	-0.0277704
-1.06	1957.69	-0.0249789
-1.06	1957.62	-0.0279394
-1.06	1957.55	-0.0348494
-1.06	1957.48	-0.0351303
-1.06	1957.41	-0.0379862
-1.06	1957.35	-0.0402794
-1.06	1957.28	-0.0419476
-1.06	1957.21	-0.0381634
-1.06	1957.14	-0.0337171
-1.06	1957.07	-0.0338599
-1.06	1957	-0.0337017
-1.06	1956.93	-0.0324823
-1.06	1956.86	-0.0338958
-1.06	1956.79	-0.0378532
-1.06	1956.73	-0.0396391
-1.06	1956.66	-0.042716
-1.06	1956.59	-0.0434093
-1.06	1956.52	-0.0425846
-1.06	1956.45	-0.043754
-1.06	1956.38	-0.0401134
-1.06	1956.31	-0.0371524
-1.06	1956.24	-0.0313785
-1.06	1956.17	-0.0314357
-1.06	1956.11	-0.0317902
-1.06	1956.04	-0.0348788
-1.06	1955.97	-0.0380513
-1.06	1955.9	-0.0426273
-1.06	1955.83	-0.044545
-1.06	1955.76	-0.0444137
-1.06	1955.69	-0.046906
-1.06	1955.62	-0.04525
-1.06	1955.56	-0.0427205
-1.06	1955.49	-0.0380908
-1.06	1955.42	-0.0385172
-1.06	1955.35	-0.0365818
-1.06	1955.28	-0.0371505
-1.06	1955.21	-0.0414286
-1.06	1955.14	-0.0470216
-1.06	1955.08	-0.0478597
-1.06	1955.01	-0.0508612
-1.06	1954.94	-0.0486888
-1.06	1954.87	-0.0445363
-1.06	1954.8	-0.0416574
-1.06	1954.73	-0.0407341
-1.06	1954.66	-0.0392395
-1.06	1954.6	-0.0380882
-1.06	1954.53	-0.0367373
-1.06	1954.46	-0.0412476
-1.06	1954.39	-0.0465911
-1.06	1954.32	-0.0504769
-1.06	1954.25	-0.0518629
-1.06	1954.18	-0.0520363
-1.06	1954.12	-0.0524103
-1.06	1954.05	-0.0481884
-1.06	1953.98	-0.0468039
-1.06	1953.91	-0.0447103
-1.06	1953.84	-0.0430809
-1.06	1953.77	-0.0455945
-1.06	1953.71	-0.0472499
-1.06	1953.64	-0.0506897
-1.06	1953.57	-0.0550106
-1.06	1953.5	-0.056888
-1.06	1953.43	-0.0552528
-1.06	1953.36	-0.0596665
-1.06	1953.3	-0.0567278
-1.06	1953.23	-0.049772
-1.06	1953.16	-0.0491352
-1.06	1953.09	-0.0435901
-1.06	1953.02	-0.0476261
-1.06	1952.95	-0.052321
-1.06	1952.89	-0.0510317
-1.06	1952.82	-0.0572955
-1.06	1952.75	-0.0624869
-1.06	1952.68	-0.0614879
-1.06	1952.61	-0.0642256
-1.06	1952.55	-0.0603505
-1.06	1952.48	-0.0580514
-1.06	1952.41	-0.0566153
-1.06	1952.34	-0.0535071
-1.06	1952.27	-0.0520655
-1.06	1952.2	-0.0532745
-1.06	1952.14	-0.0559275
-1.06	1952.07	-0.0589039
-1.06	1952	-0.0621659
-1.06	1951.93	-0.0648822
-1.06	1951.86	-0.0671536
-1.06	1951.8	-0.0634281
-1.04	2053.58	0.0629796
-1.04	2053.49	0.062972
-1.04	2053.41	0.0652119
-1.04	2053.32	0.060038
-1.04	2053.24	0.0604629
-1.04	2053.15	0.0606456
-1.04	2053.07	0.0631763
-1.04	2052.99	0.0629837
-1.04	2052.9	0.0628559
-1.04	2052.82	0.0609664
-1.04	2052.73	0.0600562
-1.04	2052.65	0.0569279
-1.04	2052.56	0.0541366
-1.04	2052.48	0.0568918
-1.04	2052.4	0.0562513
-1.04	2052.31	0.0590364
-1.04	2052.23	0.0613935
-1.04	2052.14	0.064408
-1.04	2052.06	0.0591374
-1.04	2051.98	0.0577859
-1.04	2051.89	0.057994
-1.04	2051.81	0.0622921
-1.04	2051.72	0.059079
-1.04	2051.64	0.0607286
-1.04	2051.56	0.0633799
-1.04	2051.47	0.0621359
-1.04	2051.39	0.0618809
-1.04	2051.3	0.0603101
-1.04	2051.22	0.0594047
-1.04	2051.14	0.0552001
-1.04	2051.05	0.0570792
-1.04	2050.97	0.0561719
-1.04	2050.88	0.0568553
-1.04	2050.8	0.0546773
-1.04	2050.72	0.0578249
-1.04	2050.63	0.0627776
-1.04	2050.55	0.0570789
-1.04	2050.46	0.058266
-1.04	2050.38	0.0573877
-1.04	2050.3	0.0555146
-1.04	2050.21	0.0574899
-1.04	2050.13	0.0553989
-1.04	2050.05	0.0576429
-1.04	2049.96	0.0620725
-1.04	2049.88	0.0588556
-1.04	2049.79	0.060637
-1.04	2049.71	0.057702
-1.04	2049.63	0.0570172
-1.04	2049.54	0.0570997
-1.04	2049.46	0.0551921
-1.04	2049.38	0.0573762
-1.04	2049.29	0.0561078
-1.04	2049.21	0.0572023
-1.04	2049.12	0.0593463
-1.04	2049.04	0.0579803
-1.04	2048.96	0.0569953
-1.04	2048.87	0.0548036
-1.04	2048.79	0.0475538
-1.04	2048.71	0.0483456
-1.04	2048.62	0.0485339
-1.04	2048.54	0.0531173
-1.04	2048.46	0.0522753
-1.04	2048.37	0.0597358
-1.04	2048.29	0.0565328
-1.04	2048.21	0.0598898
-1.04	2048.12	0.055368
-1.04	2048.04	0.0540136
-1.04	2047.96	0.0517202
-1.04	2047.87	0.0508593
-1.04	2047.79	0.0542542
-1.04	2047.7	0.0518412
-1.04	2047.62	0.0544978
-1.04	2047.54	0.0578348
-1.04	2047.45	0.054494
-1.04	2047.37	0.0537239
-1.04	2047.29	0.0500617
-1.04	2047.2	0.0473201
-1.04	2047.12	0.0467342
-1.04	2047.04	0.0472748
-1.04	2046.95	0.0489896
-1.04	2046.87	0.0515596
-1.04	2046.79	0.0543968
-1.04	2046.7	0.0504604
-1.04	2046.62	0.0515272
-1.04	2046.54	0.0480991
-1.04	2046.45	0.0449611
-1.04	2046.37	0.0426846
-1.04	2046.29	0.0483168
-1.04	2046.21	0.0479563
-1.04	2046.12	0.0485857
-1.04	2046.04	0.0492326
-1.04	2045.96	0.0505263
-1.04	2045.87	0.0465751
-1.04	2045.79	0.050036
-1.04	2045.71	0.0477197
-1.04	2045.62	0.0470866
-1.04	2045.54	0.0476588
-1.04	2045.46	0.0500674
-1.04	2045.37	0.0506924
-1.04	2045.29	0.0515926
-1.04	2045.21	0.0516095
-1.04	2045.12	0.0531925
-1.04	2045.04	0.0509311
-1.04	2044.96	0.0488671
-1.04	2044.88	0.045654
-1.04	2044.79	0.044271
-1.04	2044.71	0.047845
-1.04	2044.63	0.0448506
-1.04	2044.54	0.0483988
-1.04	2044.46	0.0529151
-1.04	2044.38	0.0534723
-1.04	2044.3	0.0491256
-1.04	2044.21	0.0502271
-1.04	2044.13	0.0474516
-1.04	2044.05	0.0440488
-1.04	2043.96	0.0454634
-1.04	2043.88	0.0466338
-1.04	2043.8	0.0443188
-1.04	2043.72	0.0438844
-1.04	2043.63	0.044283
-1.04	2043.55	0.0459797
-1.04	2043.47	0.0413381
-1.04	2043.38	0.0426285
-1.04	2043.3	0.0374713
-1.04	2043.22	0.0407713
-1.04	2043.14	0.038682
-1.04	2043.05	0.0391326
-1.04	2042.97	0.0393341
-1.04	2042.89	0.0394853
-1.04	2042.81	0.0382974
-1.04	2042.72	0.0401452
-1.04	2042.64	0.0342889
-1.04	2042.56	0.0355385
-1.04	2042.47	0.0304161
-1.04	2042.39	0.0317039
-1.04	2042.31	0.030902
-1.04	2042.23	0.038653
-1.04	2042.14	0.0357752
-1.04	2042.06	0.0358372
-1.04	2041.98	0.0357914
-1.04	2041.9	0.0365803
-1.04	2041.81	0.036132
-1.04	2041.73	0.0321899
-1.04	2041.65	0.0308872
-1.04	2041.57	0.0300345
-1.04	2041.48	0.0338588
-1.04	2041.4	0.0355796
-1.04	2041.32	0.041179
-1.04	2041.24	0.0360001
-1.04	2041.15	0.0375686
-1.04	2041.07	0.0340439
-1.04	2040.99	0.034466
-1.04	2040.91	0.0281845
-1.04	2040.83	0.02775
-1.04	2040.74	0.0298611
-1.04	2040.66	0.0336814
-1.04	2040.58	0.0321832
-1.04	2040.5	0.0350479
-1.04	2040.41	0.035175
-1.04	2040.33	0.0360432
-1.04	2040.25	0.029755
-1.04	2040.17	0.025757
-1.04	2040.08	0.0284137
-1.04	2040	0.0310533
-1.04	2039.92	0.0290513
-1.04	2039.84	0.0340912
-1.04	2039.76	0.035502
-1.04	2039.67	0.0321782
-1.04	2039.59	0.0298768
-1.04	2039.51	0.0315972
-1.04	2039.43	0.0222898
-1.04	2039.34	0.024906
-1.04	2039.26	0.0213779
-1.04	2039.18	0.02385
-1.04	2039.1	0.0268221
-1.04	2039.02	0.026341
-1.04	2038.93	0.0255479
-1.04	2038.85	0.0255856
-1.04	2038.77	0.0257018
-1.04	2038.69	0.0255261
-1.04	2038.61	0.0221203
-1.04	2038.52	0.0210778
-1.04	2038.44	0.024582
-1.04	2038.36	0.0249089
-1.04	2038.28	0.0280364
-1.04	2038.2	0.026803
-1.04	2038.11	0.0287949
-1.04	2038.03	0.0269441
-1.04	2037.95	0.0226007
-1.04	2037.87	0.0195401
-1.04	2037.79	0.019461
-1.04	2037.7	0.0200361
-1.04	2037.62	0.0189592
-1.04	2037.54	0.0188274
-1.04	2037.46	0.0243538
-1.04	2037.38	0.0248849
-1.04	2037.3	0.0240019
-1.04	2037.21	0.0219173
-1.04	2037.13	0.0160708
-1.04	2037.05	0.0201961
-1.04	2036.97	0.0171142
-1.04	2036.89	0.0206757
-1.04	2036.8	0.0198636
-1.04	2036.72	0.0225896
-1.04	2036.64	0.0192937
-1.04	2036.56	0.0208363
-1.04	2036.48	0.0172085
-1.04	2036.4	0.0187135
-1.04	2036.31	0.0132796
-1.04	2036.23	0.012578
-1.04	2036.15	0.0129711
-1.04	2036.07	0.0140295
-1.04	2035.99	0.0155227
-1.04	2035.91	0.0180406
-1.04	2035.82	0.020571
-1.04	2035.74	0.0181807
-1.04	2035.66	0.0176573
-1.04	2035.58	0.0140194
-1.04	2035.5	0.0149512
-1.04	2035.42	0.00916172
-1.04	2035.34	0.0119387
-1.04	2035.25	0.0100541
-1.04	2035.17	0.0136919
-1.04	2035.09	0.0159773
-1.04	2035.01	0.012896
-1.04	2034.93	0.0080797
-1.04	2034.85	0.00411508
-1.04	2034.77	0.00580999
-1.04	2034.68	0.00626361
-1.04	2034.6	0.00686689
-1.04	2034.52	0.00912919
-1.04	2034.44	0.0115466
-1.04	2034.36	0.0117575
-1.04	2034.28	0.013849
-1.04	2034.2	0.012722
-1.04	2034.11	0.0118989
-1.04	2034.03	0.00741773
-1.04	2033.95	0.00759924
-1.04	2033.87	0.00522529
-1.04	2033.79	0.00859318
-1.04	2033.71	0.00659691
-1.04	2033.63	0.00786412
-1.04	2033.55	0.00928405
-1.04	2033.46	0.00721738
-1.04	2033.38	0.00369355
-1.04	2033.3	0.00412987
-1.04	2033.22	0.00133596
-1.04	2033.14	-0.0044826
-1.04	2033.06	-0.00469034
-1.04	2032.98	0.000141376
-1.04	2032.9	0.00122582
-1.04	2032.82	0.00290401
-1.04	2032.73	0.00167536
-1.04	2032.65	0.00587098
-1.04	2032.57	0.00142863
-1.04	2032.49	9.38697e-05
-1.04	2032.41	-0.00196383
-1.04	2032.33	-0.00181945
-1.04	2032.25	-0.00312359
-1.04	2032.17	-0.00215652
-1.04	2032.09	-0.00110312
-1.04	2032	-0.000391041
-1.04	2031.92	0.00081775
-1.04	2031.84	-0.00179888
-1.04	2031.76	0.000723889
-1.04	2031.68	-0.00476408
-1.04	2031.6	-0.00381006
-1.04	2031.52	-0.0089335
-1.04	2031.44	-0.00521571
-1.04	2031.36	-0.00417261
-1.04	2031.28	-0.0038733
-1.04	2031.2	-0.004494
-1.04	2031.11	-0.00537688
-1.04	2031.03	-0.00369388
-1.04	2030.95	-0.0076774
-1.04	2030.87	-0.0109577
-1.04	2030.79	-0.0093256
-1.04	2030.71	-0.0119324
-1.04	2030.63	-0.00598397
-1.04	2030.55	-0.0103574
-1.04	2030.47	-0.00704856
-1.04	2030.39	-0.00808326
-1.04	2030.31	-0.00804904
-1.04	2030.23	-0.0106428
-1.04	2030.15	-0.0118606
-1.04	2030.06	-0.0136469
-1.04	2029.98	-0.0180182
-1.04	2029.9	-0.0113829
-1.04	2029.82	-0.0129313
-1.04	2029.74	-0.012189
-1.04	2029.66	-0.0109016
-1.04	2029.58	-0.0130136
-1.04	2029.5	-0.0166096
-1.04	2029.42	-0.0191787
-1.04	2029.34	-0.0204007
-1.04	2029.26	-0.0239644
-1.04	2029.18	-0.020903
-1.04	2029.1	-0.0228396
-1.04	2029.02	-0.022207
-1.04	2028.94	-0.0200531
-1.04	2028.86	-0.0163331
-1.04	2028.78	-0.0159124
-1.04	2028.69	-0.0183502
-1.04	2028.61	-0.0224126
-1.04	2028.53	-0.026258
-1.04	2028.45	-0.0275283
-1.04	2028.37	-0.0257047
-1.04	2028.29	-0.0248841
-1.04	2028.21	-0.0212527
-1.04	2028.13	-0.0232711
-1.04	2028.05	-0.0213951
-1.04	2027.97	-0.0228831
-1.04	2027.89	-0.0216078
-1.04	2027.81	-0.0252338
-1.04	2027.73	-0.0273303
-1.04	2027.65	-0.0307349
-1.04	2027.57	-0.0279217
-1.04	2027.49	-0.027804
-1.04	2027.41	-0.0258203
-1.04	2027.33	-0.0242346
-1.04	2027.25	-0.0232318
-1.04	2027.17	-0.0257164
-1.04	2027.09	-0.0271518
-1.04	2027.01	-0.0292906
-1.04	2026.93	-0.0276045
-1.04	2026.85	-0.0293344
-1.04	2026.77	-0.0320135
-1.04	2026.69	-0.0278695
-1.04	2026.61	-0.0314136
-1.04	2026.53	-0.0294607
-1.04	2026.45	-0.0290257
-1.04	2026.37	-0.0297517
-1.04	2026.29	-0.0292088
-1.04	2026.21	-0.0320258
-1.04	2026.13	-0.0313394
-1.04	2026.05	-0.0334631
-1.04	2025.97	-0.0340495
-1.04	2025.89	-0.0360716
-1.04	2025.81	-0.0326895
-1.04	2025.73	-0.0305862
-1.04	2025.65	-0.0327939
-1.04	2025.57	-0.0321845
-1.04	2025.49	-0.0352036
-1.04	2025.41	-0.0372931
-1.04	2025.33	-0.038497
-1.04	2025.25	-0.0376045
-1.04	2025.17	-0.0347622
-1.04	2025.09	-0.0391997
-1.04	2025.01	-0.0335991
-1.04	2024.93	-0.0369045
-1.04	2024.85	-0.0377723
-1.04	2024.77	-0.0367422
-1.04	2024.69	-0.0410973
-1.04	2024.61	-0.0428965
-1.04	2024.53	-0.0444659
-1.04	2024.45	-0.0402956
-1.04	2024.37	-0.0405124
-1.04	2024.29	-0.0434378
-1.04	2024.21	-0.0402448
-1.04	2024.13	-0.0411604
-1.04	2024.05	-0.0349135
-1.04	2023.97	-0.0386785
-1.04	2023.89	-0.0403465
-1.04	2023.81	-0.0381767
-1.04	2023.73	-0.042976
-1.04	2023.65	-0.0411005
-1.04	2023.57	-0.0395607
-1.04	2023.49	-0.0369332
-1.04	2023.41	-0.0383191
-1.04	2023.33	-0.0369858
-1.04	2023.25	-0.0385708
-1.04	2023.17	-0.0411618
-1.04	2023.09	-0.0402764
-1.04	2023.01	-0.0446942
-1.04	2022.93	-0.0438808
-1.04	2022.85	-0.0439202
-1.04	2022.77	-0.0427258
-1.04	2022.69	-0.0398611
-1.04	2022.62	-0.038922
-1.04	2022.54	-0.0361067
-1.04	2022.46	-0.0354203
-1.04	2022.38	-0.040892
-1.04	2022.3	-0.03652
-1.04	2022.22	-0.0378211
-1.04	2022.14	-0.0370487
-1.04	2022.06	-0.0362485
-1.04	2021.98	-0.03601
-1.04	2021.9	-0.0354488
-1.04	2021.82	-0.0354566
-1.04	2021.74	-0.0378619
-1.04	2021.66	-0.0342537
-1.04	2021.58	-0.0401071
-1.04	2021.5	-0.0334145
-1.04	2021.42	-0.0415376
-1.04	2021.34	-0.0376847
-1.04	2021.27	-0.0373543
-1.04	2021.19	-0.0332345
-1.04	2021.11	-0.030075
-1.04	2021.03	-0.0342767
-1.04	2020.95	-0.0333151
-1.04	2020.87	-0.0300259
-1.04	2020.79	-0.032734
-1.04	2020.71	-0.032679
-1.04	2020.63	-0.0334521
-1.04	2020.55	-0.0331692
-1.04	2020.47	-0.0313878
-1.04	2020.39	-0.0327866
-1.04	2020.31	-0.0312423
-1.04	2020.24	-0.0279861
-1.04	2020.16	-0.0314124
-1.04	2020.08	-0.029013
-1.04	2020	-0.032011
-1.04	2019.92	-0.0298563
-1.04	2019.84	-0.0297975
-1.04	2019.76	-0.0285285
-1.04	2019.68	-0.0258031
-1.04	2019.6	-0.0269314
-1.04	2019.52	-0.0239871
-1.04	2019.44	-0.0233384
-1.04	2019.37	-0.0241401
-1.04	2019.29	-0.0241728
-1.04	2019.21	-0.0292878
-1.04	2019.13	-0.0226075
-1.04	2019.05	-0.0258024
-1.04	2018.97	-0.0226429
-1.04	2018.89	-0.0197566
-1.04	2018.81	-0.0206466
-1.04	2018.73	-0.0201283
-1.04	2018.66	-0.0160409
-1.04	2018.58	-0.0171013
-1.04	2018.5	-0.0172238
-1.04	2018.42	-0.0191868
-1.04	2018.34	-0.0199887
-1.04	2018.26	-0.0163796
-1.04	2018.18	-0.0211017
-1.04	2018.1	-0.0175235
-1.04	2018.02	-0.0169361
-1.04	2017.95	-0.0148763
-1.04	2017.87	-0.0146537
-1.04	2017.79	-0.0168165
-1.04	2017.71	-0.0124036
-1.04	2017.63	-0.0160009
-1.04	2017.55	-0.0153424
-1.04	2017.47	-0.0142826
-1.04	2017.39	-0.0132672
-1.04	2017.32	-0.00998665
-1.04	2017.24	-0.00912729
-1.04	2017.16	-0.00907251
-1.04	2017.08	-0.00970597
-1.04	2017	-0.0133712
-1.04	2016.92	-0.0112915
-1.04	2016.84	-0.0136353
-1.04	2016.77	-0.017266
-1.04	2016.69	-0.0122333
-1.04	2016.61	-0.016024
-1.04	2016.53	-0.0164887
-1.04	2016.45	-0.0117561
-1.04	2016.37	-0.00995511
-1.04	2016.29	-0.0101077
-1.04	2016.22	-0.00817546
-1.04	2016.14	-0.0098293
-1.04	2016.06	-0.00904079
-1.04	2015.98	-0.0101469
-1.04	2015.9	-0.00918191
-1.04	2015.82	-0.00721784
-1.04	2015.74	-0.00875835
-1.04	2015.67	-0.00667643
-1.04	2015.59	-0.00286479
-1.04	2015.51	-0.00176737
-1.04	2015.43	-0.00099799
-1.04	2015.35	-0.00427783
-1.04	2015.27	-0.00488224
-1.04	2015.2	-0.00298654
-1.04	2015.12	-0.00464194
-1.04	2015.04	0.000459598
-1.04	2014.96	0.000459271
-1.04	2014.88	-0.00235709
-1.04	2014.8	0.00310567
-1.04	2014.73	0.000544067
-1.04	2014.65	-0.00251779
-1.04	2014.57	-0.00308259
-1.04	2014.49	-0.00680224
-1.04	2014.41	-0.00371027
-1.04	2014.33	-0.00251356
-1.04	2014.26	-0.00173749
-1.04	2014.18	-0.0022237
-1.04	2014.1	0.000955689
-1.04	2014.02	0.00042208
-1.04	2013.94	-0.000968817
-1.04	2013.87	0.000293335
-1.04	2013.79	-0.00201338
-1.04	2013.71	0.00255664
-1.04	2013.63	-0.0023686
-1.04	2013.55	0.00266342
-1.04	2013.48	0.000328292
-1.04	2013.4	0.00233016
-1.04	2013.32	0.00277305
-1.04	2013.24	0.0027448
-1.04	2013.16	0.00151141
-1.04	2013.08	0.00132401
-1.04	2013.01	-0.00308157
-1.04	2012.93	0.00178653
-1.04	2012.85	-0.00223087
-1.04	2012.77	-0.00108784
-1.04	2012.69	0.00098307
-1.04	2012.62	0.00187595
-1.04	2012.54	0.00423522
-1.04	2012.46	0.00486228
-1.04	2012.38	0.00325759
-1.04	2012.31	0.00356308
-1.04	2012.23	0.00679289
-1.04	2012.15	0.00151268
-1.04	2012.07	0.00509599
-1.04	2011.99	0.00584407
-1.04	2011.92	0.00609835
-1.04	2011.84	0.00705983
-1.04	2011.76	0.00961688
-1.04	2011.68	0.0115854
-1.04	2011.6	0.0114842
-1.04	2011.53	0.00968575
-1.04	2011.45	0.0086444
-1.04	2011.37	0.0104608
-1.04	2011.29	0.00825673
-1.04	2011.22	0.00930355
-1.04	2011.14	0.0119791
-1.04	2011.06	0.00680621
-1.04	2010.98	0.0119729
-1.04	2010.91	0.0119637
-1.04	2010.83	0.00971974
-1.04	2010.75	0.0115817
-1.04	2010.67	0.00977999
-1.04	2010.59	0.0104007
-1.04	2010.52	0.00804753
-1.04	2010.44	0.00759038
-1.04	2010.36	0.00709052
-1.04	2010.28	0.0101199
-1.04	2010.21	0.00968702
-1.04	2010.13	0.0110936
-1.04	2010.05	0.0112113
-1.04	2009.97	0.00782468
-1.04	2009.9	0.0089116
-1.04	2009.82	0.00844104
-1.04	2009.74	0.00572126
-1.04	2009.66	0.00775604
-1.04	2009.59	0.009999
-1.04	2009.51	0.00909367
-1.04	2009.43	0.0104402
-1.04	2009.35	0.00950688
-1.04	2009.28	0.0100883
-1.04	2009.2	0.0105083
-1.04	2009.12	0.008183
-1.04	2009.04	0.00606362
-1.04	2008.97	0.010081
-1.04	2008.89	0.00942439
-1.04	2008.81	0.0110249
-1.04	2008.74	0.00943123
-1.04	2008.66	0.00756303
-1.04	2008.58	0.010229
-1.04	2008.5	0.00950302
-1.04	2008.43	0.00679148
-1.04	2008.35	0.00855784
-1.04	2008.27	0.00787072
-1.04	2008.19	0.00562071
-1.04	2008.12	0.0103235
-1.04	2008.04	0.0103134
-1.04	2007.96	0.00961282
-1.04	2007.89	0.0142363
-1.04	2007.81	0.0103585
-1.04	2007.73	0.0111409
-1.04	2007.65	0.0106938
-1.04	2007.58	0.00664148
-1.04	2007.5	0.00683371
-1.04	2007.42	0.0104219
-1.04	2007.35	0.00682213
-1.04	2007.27	0.0075992
-1.04	2007.19	0.0119026
-1.04	2007.11	0.00914077
-1.04	2007.04	0.00726371
-1.04	2006.96	0.0133032
-1.04	2006.88	0.0105547
-1.04	2006.81	0.0117826
-1.04	2006.73	0.0104123
-1.04	2006.65	0.00957729
-1.04	2006.58	0.0101027
-1.04	2006.5	0.00763452
-1.04	2006.42	0.00991645
-1.04	2006.34	0.0122744
-1.04	2006.27	0.01097
-1.04	2006.19	0.010113
-1.04	2006.11	0.0102649
-1.04	2006.04	0.0123077
-1.04	2005.96	0.0103581
-1.04	2005.88	0.0107405
-1.04	2005.81	0.0143256
-1.04	2005.73	0.010745
-1.04	2005.65	0.0112762
-1.04	2005.58	0.0128237
-1.04	2005.5	0.00837445
-1.04	2005.42	0.00929464
-1.04	2005.35	0.00726803
-1.04	2005.27	0.0059871
-1.04	2005.19	0.0054175
-1.04	2005.11	0.00596119
-1.04	2005.04	0.00764695
-1.04	2004.96	0.0105705
-1.04	2004.88	0.0124698
-1.04	2004.81	0.0105113
-1.04	2004.73	0.0142839
-1.04	2004.65	0.0120311
-1.04	2004.58	0.01015
-1.04	2004.5	0.0124327
-1.04	2004.42	0.00820401
-1.04	2004.35	0.00873099
-1.04	2004.27	0.00906677
-1.04	2004.19	0.00789505
-1.04	2004.12	0.0100723
-1.04	2004.04	0.0106949
-1.04	2003.96	0.0101307
-1.04	2003.89	0.00740397
-1.04	2003.81	0.00973525
-1.04	2003.74	0.00707275
-1.04	2003.66	0.00683809
-1.04	2003.58	0.00307061
-1.04	2003.51	0.0104372
-1.04	2003.43	0.00760349
-1.04	2003.35	0.0109792
-1.04	2003.28	0.00942115
-1.04	2003.2	0.00857063
-1.04	2003.12	0.0101084
-1.04	2003.05	0.00887131
-1.04	2002.97	0.00721052
-1.04	2002.89	0.00625708
-1.04	2002.82	0.00957596
-1.04	2002.74	0.00666291
-1.04	2002.67	0.00836242
-1.04	2002.59	0.0066196
-1.04	2002.51	0.0100548
-1.04	2002.44	0.00922852
-1.04	2002.36	0.0122802
-1.04	2002.28	0.00991703
-1.04	2002.21	0.00766779
-1.04	2002.13	0.00995762
-1.04	2002.05	0.0100996
-1.04	2001.98	0.00879206
-1.04	2001.9	0.00698136
-1.04	2001.83	0.0107813
-1.04	2001.75	0.00611634
-1.04	2001.67	0.0062867
-1.04	2001.6	0.00872119
-1.04	2001.52	0.00610548
-1.04	2001.44	0.00269676
-1.04	2001.37	0.00442323
-1.04	2001.29	0.00483998
-1.04	2001.22	0.00566016
-1.04	2001.14	0.00592548
-1.04	2001.06	0.00511065
-1.04	2000.99	0.00603177
-1.04	2000.91	0.00643
-1.04	2000.84	0.00575947
[truncated: 193,641 more rows]

## Sheet: Fig1f
Energy (meV)	Reflectance at VTG = -0.5 V	Reflectance at VTG = 0.5 V
2053.58	0.0720312	0.0714255
2053.49	0.0714589	0.0729204
2053.41	0.0709601	0.0747294
2053.32	0.0656542	0.0701818
2053.24	0.0635601	0.0672006
2053.15	0.063872	0.0671497
2053.07	0.0599306	0.0693168
2052.99	0.0658884	0.0672009
2052.9	0.069537	0.0691101
2052.82	0.0697899	0.070844
2052.73	0.0695851	0.0681927
2052.65	0.0682394	0.0703948
2052.56	0.0592537	0.0658192
2052.48	0.0618952	0.0667597
2052.4	0.0610093	0.0674797
2052.31	0.0663768	0.071879
2052.23	0.0646887	0.0681987
2052.14	0.0727912	0.0707831
2052.06	0.0684291	0.0688332
2051.98	0.0655393	0.0696491
2051.89	0.0648236	0.0677415
2051.81	0.0654725	0.0678511
2051.72	0.0627599	0.0666925
2051.64	0.0612757	0.0661153
2051.56	0.0660431	0.0704134
2051.47	0.0655837	0.0664553
2051.39	0.0659611	0.0648464
2051.3	0.0648484	0.0652793
2051.22	0.0659815	0.0675566
2051.14	0.0622238	0.0656995
2051.05	0.0636975	0.0692528
2050.97	0.0591381	0.0655593
2050.88	0.0582974	0.0679935
2050.8	0.0562833	0.0651163
2050.72	0.0619102	0.0669485
2050.63	0.0621353	0.0668836
2050.55	0.0684679	0.06703
2050.46	0.0627438	0.0673477
2050.38	0.0635662	0.0654939
2050.3	0.0627357	0.068871
2050.21	0.059177	0.0665207
2050.13	0.0590911	0.0677729
2050.05	0.0587709	0.0622174
2049.96	0.0596261	0.0642679
2049.88	0.0631434	0.0656046
2049.79	0.0654215	0.0673515
2049.71	0.0671085	0.0631405
2049.63	0.0645312	0.0664538
2049.54	0.0627184	0.0653682
2049.46	0.0623305	0.0659875
2049.38	0.0605596	0.0633803
2049.29	0.0587522	0.0633104
2049.21	0.058615	0.0621333
2049.12	0.061079	0.0660888
2049.04	0.0637483	0.0662906
2048.96	0.0667691	0.0637408
2048.87	0.0652208	0.0673192
2048.79	0.0603094	0.0654903
2048.71	0.0608444	0.0659059
2048.62	0.0579052	0.0647152
2048.54	0.0561776	0.0652223
2048.46	0.0563252	0.0619446
2048.37	0.0623165	0.0641432
2048.29	0.0614058	0.0618553
2048.21	0.0636457	0.0652988
2048.12	0.0628588	0.0643444
2048.04	0.0610995	0.0639082
2047.96	0.0590676	0.0637824
2047.87	0.0578388	0.0634033
2047.79	0.0581013	0.06428
2047.7	0.0530865	0.0623903
2047.62	0.051888	0.0599102
2047.54	0.0602423	0.0621689
2047.45	0.0594228	0.0610975
2047.37	0.0624704	0.0619434
2047.29	0.0627213	0.0630715
2047.2	0.0581027	0.0601649
2047.12	0.0527348	0.0600614
2047.04	0.0529141	0.0593856
2046.95	0.0523399	0.0608891
2046.87	0.0575419	0.0637873
2046.79	0.0592133	0.0614024
2046.7	0.0551557	0.0591289
2046.62	0.0585924	0.0597404
2046.54	0.0559354	0.0566128
2046.45	0.0568652	0.0615453
2046.37	0.0509177	0.0580575
2046.29	0.0523709	0.0612207
2046.21	0.0493832	0.0588987
2046.12	0.0519792	0.0587928
2046.04	0.0518935	0.0577099
2045.96	0.0556457	0.058605
2045.87	0.0557878	0.057364
2045.79	0.0579116	0.0600796
2045.71	0.0566447	0.0569916
2045.62	0.0518339	0.0566457
2045.54	0.050478	0.0579536
2045.46	0.0513518	0.0589933
2045.37	0.0486286	0.0543217
2045.29	0.0497507	0.0552089
2045.21	0.0531884	0.0572252
2045.12	0.0556997	0.0562359
2045.04	0.0559045	0.0551371
2044.96	0.0581399	0.058134
2044.88	0.0533891	0.0551233
2044.79	0.0518602	0.0565902
2044.71	0.0508889	0.0581434
2044.63	0.0473135	0.054848
2044.54	0.0512939	0.0550083
2044.46	0.0524669	0.0569568
2044.38	0.0547472	0.0555981
2044.3	0.0552885	0.0547805
2044.21	0.0553167	0.0567959
2044.13	0.0564385	0.0594263
2044.05	0.0534106	0.0566876
2043.96	0.0498574	0.0543155
2043.88	0.0470461	0.0558114
2043.8	0.045798	0.0542037
2043.72	0.0478527	0.0528444
2043.63	0.0485724	0.0491715
2043.55	0.053201	0.0530639
2043.47	0.0506267	0.0538286
2043.38	0.051998	0.0558312
2043.3	0.0465783	0.0516626
2043.22	0.0477323	0.0552595
2043.14	0.0425932	0.0520324
2043.05	0.0432392	0.0513772
2042.97	0.0402803	0.0495742
2042.89	0.0477411	0.0540657
2042.81	0.0493699	0.0533946
2042.72	0.050427	0.0531557
2042.64	0.0472884	0.0546697
2042.56	0.0451186	0.0545977
2042.47	0.0417486	0.0516129
2042.39	0.0395546	0.052215
2042.31	0.0361485	0.051344
2042.23	0.0406852	0.0528378
2042.14	0.0414684	0.0488147
2042.06	0.0443439	0.0491392
2041.98	0.0482388	0.0476935
2041.9	0.0495427	0.0510603
2041.81	0.0466776	0.0522352
2041.73	0.0436601	0.0471856
2041.65	0.0424447	0.0492586
2041.57	0.0402615	0.0481695
2041.48	0.0401452	0.0469347
2041.4	0.038394	0.0456782
2041.32	0.0428819	0.0484309
2041.24	0.0468404	0.0470595
2041.15	0.0491477	0.052386
2041.07	0.0440051	0.0489139
2040.99	0.0446948	0.0493841
2040.91	0.0389267	0.0478847
2040.83	0.0374241	0.046126
2040.74	0.0337139	0.0437615
2040.66	0.0376549	0.0501922
2040.58	0.0373119	0.0443294
2040.5	0.0414703	0.0488889
2040.41	0.0442853	0.0457014
2040.33	0.0454562	0.0495572
2040.25	0.0401209	0.0434857
2040.17	0.0428978	0.0494607
2040.08	0.0371138	0.0473977
2040	0.0394043	0.0494251
2039.92	0.0336379	0.0465868
2039.84	0.0399517	0.0481507
2039.76	0.0410828	0.0470858
2039.67	0.044147	0.0463742
2039.59	0.0396343	0.0448996
2039.51	0.0427102	0.0478838
2039.43	0.03717	0.046859
2039.34	0.0350033	0.0474701
2039.26	0.032094	0.0455518
2039.18	0.0321976	0.0411285
2039.1	0.034494	0.0429701
2039.02	0.0320771	0.0450196
2038.93	0.0360306	0.0388165
2038.85	0.0373094	0.0437378
2038.77	0.0379648	0.0424457
2038.69	0.0374964	0.0458782
2038.61	0.0354659	0.0467321
2038.52	0.0288546	0.0405907
2038.44	0.0303437	0.0429744
2038.36	0.0304514	0.0391577
2038.28	0.0323495	0.0403819
2038.2	0.0317874	0.0400387
2038.11	0.0379302	0.0438107
2038.03	0.0375185	0.0404294
2037.95	0.0350108	0.0419227
2037.87	0.0327911	0.0406842
2037.79	0.0322441	0.0424261
2037.7	0.0278536	0.0434176
2037.62	0.0248073	0.0379733
2037.54	0.0285704	0.0382963
2037.46	0.0324597	0.0394637
2037.38	0.0360621	0.0401597
2037.3	0.0341495	0.042344
2037.21	0.0351681	0.0416842
2037.13	0.0337639	0.0405874
2037.05	0.0329127	0.0427681
2036.97	0.0282659	0.0397566
2036.89	0.0289473	0.0424442
2036.8	0.0260736	0.0398976
2036.72	0.0338423	0.0419861
2036.64	0.0297613	0.0383896
2036.56	0.032591	0.0395443
2036.48	0.0340055	0.0397241
2036.4	0.0349131	0.0396665
2036.31	0.0299987	0.0397889
2036.23	0.0268608	0.0378929
2036.15	0.0233568	0.037987
2036.07	0.0247882	0.039272
2035.99	0.0253386	0.035677
2035.91	0.0289678	0.0373399
2035.82	0.0334827	0.0409468
2035.74	0.0309541	0.0379724
2035.66	0.0335886	0.0394036
2035.58	0.029201	0.0382268
2035.5	0.0259095	0.0407653
2035.42	0.0215341	0.0353627
2035.34	0.0216937	0.0367999
2035.25	0.0190758	0.0344068
2035.17	0.0220933	0.0325405
2035.09	0.0226957	0.0357775
2035.01	0.0244453	0.03219
2034.93	0.0255848	0.0334313
2034.85	0.0240663	0.0323994
2034.77	0.0236014	0.0367047
2034.68	0.0227748	0.0342317
2034.6	0.024738	0.036903
2034.52	0.0213566	0.0311727
2034.44	0.0221886	0.0325553
2034.36	0.0209494	0.0306867
2034.28	0.0265804	0.0345067
2034.2	0.026282	0.0307144
2034.11	0.0279853	0.035354
2034.03	0.0248382	0.0313961
2033.95	0.0244818	0.0340901
2033.87	0.020199	0.0311252
2033.79	0.0196328	0.034542
2033.71	0.0206627	0.0327967
2033.63	0.0215669	0.0315516
2033.55	0.0206226	0.0307902
2033.46	0.0222875	0.031841
2033.38	0.0240034	0.033356
2033.3	0.0242444	0.034965
2033.22	0.0240137	0.0338528
2033.14	0.018109	0.031836
2033.06	0.0161825	0.0308461
2032.98	0.0169475	0.0327714
2032.9	0.0146616	0.0286009
2032.82	0.0202526	0.0316928
2032.73	0.0197776	0.0297072
2032.65	0.0232687	0.0324357
2032.57	0.0226131	0.031429
2032.49	0.0207266	0.0313106
2032.41	0.0185449	0.0305481
2032.33	0.0204223	0.0330919
2032.25	0.0153714	0.0308101
2032.17	0.0115587	0.0250162
2032.09	0.0154021	0.0290501
2032	0.0152672	0.0241031
2031.92	0.0210313	0.0299532
2031.84	0.0180917	0.0271723
2031.76	0.0234452	0.0301673
2031.68	0.0159905	0.0266166
2031.6	0.0186765	0.0292697
2031.52	0.0112407	0.0250898
2031.44	0.00802075	0.0250593
2031.36	0.0132195	0.0283649
2031.28	0.0105631	0.0265596
2031.2	0.0123161	0.0267831
2031.11	0.0133491	0.0249837
2031.03	0.0160968	0.0274001
2030.95	0.0145856	0.024802
2030.87	0.0133312	0.0259183
2030.79	0.0119254	0.0251121
2030.71	0.00696473	0.0236657
2030.63	0.00845543	0.0253166
2030.55	0.00576544	0.0205573
2030.47	0.0106618	0.0270335
2030.39	0.00979551	0.0223184
2030.31	0.012442	0.0263949
2030.23	0.012438	0.0223889
2030.15	0.0128037	0.0259441
2030.06	0.0097466	0.0236312
2029.98	0.0051828	0.0243252
2029.9	0.00867589	0.0254746
2029.82	0.00481444	0.0199935
2029.74	0.00513512	0.0234947
2029.66	0.00909171	0.0231771
2029.58	0.00686857	0.0189183
2029.5	0.00943151	0.0226528
2029.42	0.00664021	0.0195662
2029.34	0.00803134	0.0215677
2029.26	0.00350447	0.021342
2029.18	0.000541471	0.0213153
2029.1	-0.00133306	0.0196599
2029.02	0.000650806	0.0199663
2028.94	0.00403204	0.0192044
2028.86	0.00322156	0.0180937
2028.78	0.00994151	0.0230344
2028.69	0.00870648	0.0223906
2028.61	0.00569192	0.0218594
2028.53	0.00105968	0.0207587
2028.45	0.00123557	0.0215567
2028.37	-0.00228449	0.0198482
2028.29	-0.00514916	0.0167801
2028.21	0.00193933	0.0226962
2028.13	-0.00225544	0.0170165
2028.05	0.00233961	0.0181251
2027.97	0.00512493	0.0175543
2027.89	0.00431439	0.0195609
2027.81	0.00182794	0.0191782
2027.73	-0.00142222	0.0175426
2027.65	-0.00287539	0.0167859
2027.57	-0.00319556	0.0173954
2027.49	-0.00466634	0.0143214
2027.41	-0.00615156	0.0153411
2027.33	-0.00177082	0.0170483
2027.25	0.00431754	0.0186453
2027.17	-0.000649012	0.0188625
2027.09	0.00147106	0.0169855
2027.01	-0.00203447	0.0187981
2026.93	-0.00202608	0.017581
2026.85	-0.0052308	0.0169123
2026.77	-0.00868294	0.0157131
2026.69	-0.00775732	0.0165861
2026.61	-0.00681506	0.0133929
2026.53	-0.0055474	0.0155322
2026.45	-0.00163379	0.0139719
2026.37	-0.00239567	0.0155787
2026.29	-0.00386471	0.0159603
2026.21	-0.00548653	0.0139312
2026.13	-0.00338022	0.0191619
2026.05	-0.00990164	0.0155511
2025.97	-0.0121336	0.0147283
2025.89	-0.0130577	0.0113103
2025.81	-0.0124601	0.014235
2025.73	-0.00814587	0.0155076
2025.65	-0.0109301	0.0106751
2025.57	-0.00662018	0.0144593
2025.49	-0.0112479	0.0113993
2025.41	-0.0125412	0.0127335
2025.33	-0.0159172	0.011005
2025.25	-0.0169947	0.0112303
2025.17	-0.0153435	0.0139432
2025.09	-0.0181045	0.00806129
2025.01	-0.0158645	0.00878244
2024.93	-0.0122787	0.011035
2024.85	-0.0141418	0.0115222
2024.77	-0.0109637	0.0129244
2024.69	-0.016896	0.0108296
2024.61	-0.0169164	0.00964635
2024.53	-0.019679	0.0103875
2024.45	-0.0230764	0.00937775
2024.37	-0.0212332	0.0103532
2024.29	-0.0253808	0.00638333
2024.21	-0.0195635	0.0085564
2024.13	-0.0237875	0.00351788
2024.05	-0.0162093	0.0112712
2023.97	-0.0147273	0.0115542
2023.89	-0.0204257	0.00997971
2023.81	-0.0189245	0.0115631
2023.73	-0.028313	0.00767957
2023.65	-0.0224328	0.00631303
2023.57	-0.024518	0.0071967
2023.49	-0.0217041	0.00913475
2023.41	-0.0212737	0.00789911
2023.33	-0.0194865	0.00690944
2023.25	-0.0204645	0.0086758
2023.17	-0.021651	0.00671163
2023.09	-0.02217	0.00527453
2023.01	-0.0244521	0.00727049
2022.93	-0.028381	0.00652521
2022.85	-0.0301433	0.00456995
2022.77	-0.0308958	0.00244509
2022.69	-0.0305615	0.00078301
2022.62	-0.0281696	0.00461883
2022.54	-0.0267646	0.00226975
2022.46	-0.0236653	0.00472067
2022.38	-0.0255918	0.00370598
2022.3	-0.0251727	0.00446731
2022.22	-0.0288879	0.00421647
2022.14	-0.0303722	0.00198029
2022.06	-0.030235	0.00248601
2021.98	-0.0323675	0.000152551
2021.9	-0.0287887	0.00119622
2021.82	-0.0295846	0.00291002
2021.74	-0.0310373	-0.000857659
2021.66	-0.0273654	0.00471207
2021.58	-0.0326216	0.000548224
2021.5	-0.0288061	0.00418856
2021.42	-0.0350548	0.00237097
2021.34	-0.0359621	-0.00171282
2021.27	-0.0371894	-0.00119149
2021.19	-0.0352034	-0.00273036
2021.11	-0.0312627	0.00313842
2021.03	-0.0337626	-0.00295302
2020.95	-0.0319657	-0.000593465
2020.87	-0.0295137	0.00404778
2020.79	-0.0359464	-0.00242672
2020.71	-0.0357685	-0.000505561
2020.63	-0.0351457	-0.000413164
2020.55	-0.0354257	-0.00185861
2020.47	-0.0380729	-0.00365882
2020.39	-0.0399451	-0.00505948
2020.31	-0.0371666	-0.00365
2020.24	-0.0334885	-0.00349382
2020.16	-0.0363415	-0.00217115
2020.08	-0.0335563	-0.000401536
2020	-0.0380948	-0.00613619
2019.92	-0.0385671	-0.00406081
2019.84	-0.0385531	-0.00399428
2019.76	-0.042974	-0.00646502
2019.68	-0.038729	-0.00263852
2019.6	-0.0441134	-0.00521495
2019.52	-0.0367955	-0.00352065
2019.44	-0.0379423	-0.00574894
2019.37	-0.0389158	-0.00641086
2019.29	-0.0366995	-0.00368512
2019.21	-0.0421965	-0.00581426
2019.13	-0.0412565	-0.00326847
2019.05	-0.0436703	-0.00742505
2018.97	-0.0437229	-0.00934579
2018.89	-0.0409774	-0.00687649
2018.81	-0.0453614	-0.0107852
2018.73	-0.0441197	-0.00910987
2018.66	-0.0383371	-0.0081175
2018.58	-0.0405393	-0.00946787
2018.5	-0.034784	-0.0045377
2018.42	-0.0385947	-0.0085364
2018.34	-0.0428278	-0.00786434
2018.26	-0.0434887	-0.00553705
2018.18	-0.0495957	-0.0111847
2018.1	-0.0444545	-0.00728936
2018.02	-0.0435502	-0.0104801
2017.95	-0.0414868	-0.013143
2017.87	-0.0358999	-0.00944952
2017.79	-0.0398464	-0.0117496
2017.71	-0.0386145	-0.00978697
2017.63	-0.0411918	-0.0116505
2017.55	-0.0411362	-0.0123725
2017.47	-0.0429423	-0.0106614
2017.39	-0.0433217	-0.0131852
2017.32	-0.0428333	-0.0127045
2017.24	-0.0399246	-0.0108377
2017.16	-0.0401548	-0.012339
2017.08	-0.0401177	-0.01265
2017	-0.0426126	-0.0131181
2016.92	-0.039697	-0.0131748
2016.84	-0.0392235	-0.0104087
2016.77	-0.0484109	-0.015634
2016.69	-0.0445105	-0.0100312
2016.61	-0.0455831	-0.0145548
2016.53	-0.0493233	-0.0202023
2016.45	-0.0430413	-0.0161777
2016.37	-0.0423092	-0.0172534
2016.29	-0.0409062	-0.0156265
2016.22	-0.0383601	-0.0128741
2016.14	-0.040571	-0.0163089
2016.06	-0.0400965	-0.0142137
2015.98	-0.0433919	-0.0135556
2015.9	-0.0427225	-0.0182004
2015.82	-0.0408799	-0.0162425
2015.74	-0.0459608	-0.021791
2015.67	-0.0428087	-0.0205388
2015.59	-0.0360762	-0.0172265
2015.51	-0.0351186	-0.0163587
2015.43	-0.0324545	-0.0134355
2015.35	-0.03679	-0.0153763
2015.27	-0.0395681	-0.0170538
2015.2	-0.0383783	-0.0189693
2015.12	-0.0379022	-0.0215403
2015.04	-0.0398172	-0.0195687
2014.96	-0.0377293	-0.0216327
2014.88	-0.0387349	-0.025344
2014.8	-0.0346992	-0.0223996
2014.73	-0.0332099	-0.0203072
2014.65	-0.0370799	-0.0232974
2014.57	-0.0379953	-0.0249207
2014.49	-0.0382158	-0.0259567
2014.41	-0.0364695	-0.0255107
2014.33	-0.0364518	-0.0233026
2014.26	-0.0387821	-0.0280967
2014.18	-0.0349746	-0.0247491
2014.1	-0.0329774	-0.0241338
2014.02	-0.0334192	-0.0249941
2013.94	-0.0336625	-0.0260833
2013.87	-0.0335202	-0.025266
2013.79	-0.0343003	-0.0286353
2013.71	-0.0323508	-0.0243285
2013.63	-0.0344672	-0.0280464
2013.55	-0.0350846	-0.0271073
2013.48	-0.0339125	-0.0268773
2013.4	-0.0322517	-0.0293683
2013.32	-0.031104	-0.0272642
2013.24	-0.031444	-0.0286445
2013.16	-0.026552	-0.0284967
2013.08	-0.0273085	-0.0276184
2013.01	-0.0278555	-0.0297127
2012.93	-0.0277069	-0.0276652
2012.85	-0.032872	-0.0325293
2012.77	-0.0310332	-0.0334945
2012.69	-0.0280517	-0.0334331
2012.62	-0.0291293	-0.0291761
2012.54	-0.0283127	-0.0317642
2012.46	-0.0255176	-0.0308568
2012.38	-0.025194	-0.033983
2012.31	-0.0236707	-0.032655
2012.23	-0.0185735	-0.0296393
2012.15	-0.026376	-0.0349108
2012.07	-0.0213381	-0.0317317
2011.99	-0.0207579	-0.0321359
2011.92	-0.02326	-0.0366538
2011.84	-0.0219924	-0.0317624
2011.76	-0.0195586	-0.0345934
2011.68	-0.017852	-0.035143
2011.6	-0.0155627	-0.0342104
2011.53	-0.0158557	-0.0332577
2011.45	-0.0211137	-0.0361899
2011.37	-0.0170284	-0.0332773
2011.29	-0.0175564	-0.0368241
2011.22	-0.0167493	-0.036921
2011.14	-0.0149869	-0.034794
2011.06	-0.0194101	-0.0385886
2010.98	-0.0147188	-0.0341728
2010.91	-0.0112691	-0.033193
2010.83	-0.0127901	-0.0381934
2010.75	-0.0120032	-0.0367287
2010.67	-0.0125755	-0.0367927
2010.59	-0.0132174	-0.0398169
2010.52	-0.013838	-0.0384134
2010.44	-0.0158641	-0.0422761
2010.36	-0.0157942	-0.0426846
2010.28	-0.0114808	-0.0383132
2010.21	-0.0148166	-0.0433054
2010.13	-0.0121939	-0.0426908
2010.05	-0.0124448	-0.0409434
2009.97	-0.00966472	-0.0428241
2009.9	-0.0119082	-0.0416918
2009.82	-0.0104804	-0.0410919
2009.74	-0.0150626	-0.0463618
2009.66	-0.0103093	-0.0425277
2009.59	-0.00905549	-0.0392229
2009.51	-0.0120479	-0.0428379
2009.43	-0.0101073	-0.045624
2009.35	-0.00860302	-0.046506
2009.28	-0.00756126	-0.0425307
2009.2	-0.00776926	-0.0425401
2009.12	-0.0102332	-0.0478105
2009.04	-0.0113642	-0.0486677
2008.97	-0.00850507	-0.0431327
2008.89	-0.0106982	-0.0474346
2008.81	-0.0097171	-0.0491998
2008.74	-0.00749686	-0.0464599
2008.66	-0.00911495	-0.0511315
2008.58	-0.00495564	-0.0469458
2008.5	-0.0073563	-0.0466434
2008.43	-0.00955762	-0.0527942
2008.35	-0.00305655	-0.0473587
2008.27	-0.0054124	-0.0474235
2008.19	-0.00567961	-0.0486556
2008.12	-0.00454899	-0.0461193
2008.04	-0.00556249	-0.0468561
2007.96	-0.00484486	-0.0483076
2007.89	-0.000158921	-0.0440776
2007.81	-0.00544649	-0.0489919
2007.73	-0.00416291	-0.0474384
2007.65	-0.000841168	-0.0503555
2007.58	-0.00510327	-0.0507262
2007.5	-0.00601645	-0.0519605
2007.42	-0.00570233	-0.0524287
2007.35	-0.00616827	-0.0519999
2007.27	-0.00634724	-0.0519272
2007.19	-0.00417026	-0.052371
2007.11	-0.0063159	-0.0557195
2007.04	-0.00749011	-0.0588936
2006.96	0.000332131	-0.0485605
2006.88	-0.00354865	-0.0528399
2006.81	-0.00155165	-0.0521023
2006.73	-0.00104217	-0.0525078
2006.65	-0.00555768	-0.0543817
2006.58	-0.00249619	-0.0538501
2006.5	-0.00403435	-0.0530262
2006.42	-0.00481488	-0.0582214
2006.34	-0.0023129	-0.0530059
2006.27	-0.00036618	-0.0530757
2006.19	-0.00382163	-0.0563062
2006.11	-0.00113875	-0.0550974
2006.04	0.00210916	-0.0538652
2005.96	0.00125333	-0.0535847
2005.88	-0.000846593	-0.0535521
2005.81	-0.00156594	-0.0519643
2005.73	-0.00136819	-0.0554614
2005.65	-0.000185648	-0.054382
2005.58	-0.000397799	-0.0560422
2005.5	-0.00236603	-0.057713
2005.42	-0.00162196	-0.0546151
2005.35	-0.00124733	-0.0563126
2005.27	-0.00362535	-0.057056
2005.19	-0.00254861	-0.0561178
2005.11	-0.00252791	-0.0549935
2005.04	-0.00217577	-0.0587314
2004.96	0.000565972	-0.0541766
2004.88	-0.00118027	-0.0571421
2004.81	-0.00444655	-0.059082
2004.73	0.00126173	-0.0539443
2004.65	0.00168358	-0.0566067
2004.58	-0.000457147	-0.059123
2004.5	0.000517416	-0.056534
2004.42	-0.0018131	-0.057295
2004.35	-0.00454062	-0.0584334
2004.27	-0.00467196	-0.0568705
2004.19	-0.00129707	-0.0584093
2004.12	-0.000584034	-0.0580101
2004.04	-0.000837782	-0.0577315
2003.96	0.000755054	-0.058507
2003.89	-0.00148582	-0.0604945
2003.81	0.00236713	-0.0566634
2003.74	-0.00263593	-0.0575127
2003.66	-0.00366542	-0.0589458
2003.58	-0.0049543	-0.0602203
2003.51	0.00318349	-0.0514455
2003.43	-0.00396908	-0.059532
2003.35	-0.000883579	-0.0584313
2003.28	-0.000522604	-0.056553
2003.2	-0.00495199	-0.0616473
2003.12	-0.00159319	-0.057434
2003.05	-0.000243361	-0.0566492
2002.97	-0.00270835	-0.0577547
2002.89	-0.00122581	-0.0581545
2002.82	-0.000461674	-0.0552809
2002.74	-0.0015991	-0.0575072
2002.67	0.000107983	-0.0589111
2002.59	-0.00111763	-0.05705
2002.51	-0.000205028	-0.0531351
2002.44	0.00011898	-0.0559736
2002.36	0.000903914	-0.0572744
2002.28	0.00173196	-0.0555233
2002.21	-0.00101637	-0.0594013
2002.13	-0.00143638	-0.056356
2002.05	-0.00145356	-0.0556696
2001.98	-0.00343441	-0.0602489
2001.9	-0.00384945	-0.0586759
2001.83	0.000891122	-0.0540221
2001.75	-0.00218292	-0.0568043
2001.67	-0.00145532	-0.0598229
2001.6	-0.000454778	-0.0540483
2001.52	-0.00250237	-0.054483
2001.44	-0.00682914	-0.0599095
2001.37	-0.00438145	-0.0546022
2001.29	-0.00151515	-0.0536578
2001.22	-0.00369297	-0.0565925
2001.14	-0.00303387	-0.0559789
2001.06	-0.00316631	-0.0548929
2000.99	-0.00284894	-0.0579048
2000.91	-0.0019372	-0.0564022
2000.84	-0.00167687	-0.0551259
2000.76	-0.00276962	-0.0569797
2000.68	-0.00589463	-0.0583679
2000.61	-0.0027691	-0.0545877
2000.53	-0.00669587	-0.0573119
2000.46	-0.00714697	-0.0557562
2000.38	-0.00318734	-0.0533176
2000.3	-0.00393997	-0.0558107
2000.23	-0.00449999	-0.057187
2000.15	-0.00411751	-0.055627
2000.08	-0.00332679	-0.0557082
2000	-0.005417	-0.0540579
1999.92	-0.003189	-0.053389
1999.85	-0.000965294	-0.050525
1999.77	-0.00542123	-0.0548703
1999.7	-0.00310918	-0.0555477
1999.62	-0.00117126	-0.0520108
1999.54	0.000323553	-0.052673
1999.47	-0.00232816	-0.05438
1999.39	0.00270895	-0.0519139
1999.32	0.000705777	-0.0524738
1999.24	-0.00307785	-0.0535925
1999.17	-0.00440077	-0.057565
1999.09	-0.000343988	-0.0488289
1999.01	-0.00329521	-0.0520334
1998.94	-0.00799831	-0.0558524
1998.86	-0.00136961	-0.0527487
1998.79	-0.00339133	-0.0533514
1998.71	-0.00664549	-0.0529207
1998.64	-0.00202685	-0.0538355
1998.56	0.00173841	-0.0485433
1998.48	-0.00551355	-0.0529976
1998.41	-0.00261618	-0.0528701
1998.33	-0.00242146	-0.0491079
1998.26	-0.00623503	-0.0545365
1998.18	-0.00389274	-0.0536176
1998.11	-0.000791112	-0.0490001
1998.03	-0.00427941	-0.0520638
1997.95	-0.00528954	-0.0560146
1997.88	-0.000198782	-0.0522715
1997.8	-0.00143894	-0.0496939
1997.73	-0.00469337	-0.0531434
1997.65	-0.00467151	-0.0505498
1997.58	-0.00465079	-0.0539707
1997.5	-0.00848892	-0.052533
1997.43	-0.00830516	-0.0559092
1997.35	-0.00459165	-0.0523877
1997.27	-0.00414176	-0.0519555
1997.2	-0.00497135	-0.0544708
1997.12	-0.00306848	-0.0552433
1997.05	-0.00290041	-0.0507609
1996.97	-0.00300457	-0.0536733
1996.9	-0.00586527	-0.055695
1996.82	-0.00227388	-0.0500821
1996.75	-0.00462078	-0.0505026
1996.67	-0.0057279	-0.0528827
1996.6	-0.00442109	-0.050103
1996.52	-0.00108132	-0.0491659
1996.44	-0.00364134	-0.0527152
1996.37	-0.00460599	-0.0526768
1996.29	-0.000241365	-0.0494059
1996.22	-0.00326167	-0.0517151
1996.14	-0.00580746	-0.0546895
1996.07	-0.0034678	-0.0530276
1995.99	-0.00526024	-0.0520205
1995.92	-0.0097268	-0.0536204
1995.84	-0.00721393	-0.0538268
1995.77	-0.00880651	-0.0544104
1995.69	-0.00575439	-0.0532553
1995.62	-0.00898575	-0.0554675
1995.54	-0.00342419	-0.0518586
1995.47	-0.00619597	-0.0512715
1995.39	-0.00891975	-0.0549853
1995.32	-0.00816929	-0.0511126
1995.24	-0.00864805	-0.0513498
1995.17	-0.0089941	-0.0541538
1995.09	-0.0111935	-0.0542758
1995.01	-0.00914428	-0.0523738
1994.94	-0.00702162	-0.0544916
1994.86	-0.0106742	-0.0556038
1994.79	-0.00968137	-0.054755
1994.71	-0.00659929	-0.0536235
1994.64	-0.00799687	-0.0569561
1994.56	-0.011616	-0.0567564
1994.49	-0.0129199	-0.0551176
1994.41	-0.0114676	-0.0563377
1994.34	-0.0100545	-0.0558387
1994.26	-0.0124445	-0.0580175
1994.19	-0.00689588	-0.0539008
1994.11	-0.00626981	-0.0533623
1994.04	-0.00676431	-0.0560415
1993.96	-0.0101012	-0.0573847
1993.89	-0.00245326	-0.0512062
1993.81	-0.00638646	-0.0554879
1993.74	-0.0123034	-0.0566975
1993.66	-0.0109986	-0.0552823
1993.59	-0.0104576	-0.0551408
1993.51	-0.011413	-0.056538
1993.44	-0.0131822	-0.0589724
1993.36	-0.00811342	-0.0561047
1993.29	-0.00765925	-0.0535585
1993.22	-0.0093168	-0.0570679
1993.14	-0.0119409	-0.0577148
1993.07	-0.0105164	-0.0547656
1992.99	-0.0145534	-0.0548959
1992.92	-0.0143521	-0.057111
1992.84	-0.0131108	-0.0576661
1992.77	-0.0085854	-0.0547747
1992.69	-0.0119035	-0.0573088
1992.62	-0.0133568	-0.0582732
1992.54	-0.0120387	-0.05825
1992.47	-0.00932423	-0.0537578
1992.39	-0.0110625	-0.0565452
1992.32	-0.0136275	-0.0615424
1992.24	-0.0133714	-0.0586402
1992.17	-0.013802	-0.0568253
1992.09	-0.0168306	-0.057867
1992.02	-0.019325	-0.0609574
1991.94	-0.015078	-0.0578128
1991.87	-0.011994	-0.0566598
1991.8	-0.014069	-0.0596893
1991.72	-0.0146895	-0.0586922
1991.65	-0.00864837	-0.0558865
1991.57	-0.0100174	-0.0564403
1991.5	-0.0138006	-0.0594081
1991.42	-0.0144624	-0.055237
1991.35	-0.0166518	-0.0566021
1991.27	-0.0205034	-0.0560493
1991.2	-0.0221488	-0.0615148
1991.12	-0.019315	-0.0603089
1991.05	-0.0136798	-0.0573036
1990.98	-0.0151162	-0.058836
1990.9	-0.0179684	-0.0616819
1990.83	-0.0135792	-0.0543023
1990.75	-0.0145871	-0.054556
1990.68	-0.0148286	-0.0586841
1990.6	-0.0163524	-0.0553068
1990.53	-0.0163246	-0.0564435
1990.45	-0.0145082	-0.0536086
1990.38	-0.0162647	-0.0568495
1990.31	-0.0160758	-0.0555581
1990.23	-0.0120595	-0.0539771
1990.16	-0.0115277	-0.05068
1990.08	-0.0143254	-0.0557373
1990.01	-0.0173224	-0.0586199
1989.93	-0.0141303	-0.051672
1989.86	-0.0142132	-0.0543312
1989.79	-0.0195195	-0.0540539
1989.71	-0.022271	-0.056385
1989.64	-0.0162819	-0.0516855
1989.56	-0.0156633	-0.0529493
1989.49	-0.017798	-0.0549406
1989.41	-0.0159966	-0.0512541
1989.34	-0.0121002	-0.0488057
1989.27	-0.0116814	-0.0498862
1989.19	-0.014729	-0.0513099
1989.12	-0.0182136	-0.0528806
1989.04	-0.0195427	-0.0482864
1988.97	-0.016426	-0.0464194
1988.89	-0.0249582	-0.0544773
1988.82	-0.0230203	-0.0506606
1988.75	-0.0145252	-0.0486818
1988.67	-0.0138435	-0.0476651
1988.6	-0.0183567	-0.0491151
1988.52	-0.0172554	-0.0462128
1988.45	-0.0162243	-0.0436797
1988.38	-0.0213167	-0.0461961
1988.3	-0.0251755	-0.0470364
1988.23	-0.0275103	-0.0504935
1988.15	-0.0232612	-0.0428194
1988.08	-0.023938	-0.0434028
1988.01	-0.0248915	-0.0467635
1987.93	-0.0231452	-0.0478031
1987.86	-0.0144309	-0.0395665
1987.78	-0.0167332	-0.040709
1987.71	-0.0211371	-0.0429714
1987.64	-0.022792	-0.0434657
1987.56	-0.019089	-0.0374428
1987.49	-0.0183815	-0.0364146
1987.41	-0.0264021	-0.0413722
1987.34	-0.0275559	-0.0430484
1987.27	-0.0221063	-0.0380371
1987.19	-0.0189513	-0.0359685
1987.12	-0.0204846	-0.0357834
1987.04	-0.0189457	-0.0367521
1986.97	-0.018456	-0.0340387
1986.9	-0.0180906	-0.030462
1986.82	-0.0238075	-0.0320393
1986.75	-0.0322959	-0.0359295
1986.68	-0.0300026	-0.0332502
1986.6	-0.023496	-0.0296911
1986.53	-0.0273281	-0.0334989
1986.45	-0.0266648	-0.0335879
1986.38	-0.0262263	-0.0317048
1986.31	-0.018791	-0.0277785
1986.23	-0.020237	-0.0269028
1986.16	-0.0250453	-0.0295861
1986.09	-0.0265393	-0.0258812
1986.01	-0.0258784	-0.0256017
1985.94	-0.0278211	-0.0255207
1985.86	-0.0305708	-0.0278821
1985.79	-0.0326763	-0.027454
1985.72	-0.0249763	-0.0228093
1985.64	-0.0252378	-0.0222014
1985.57	-0.0247586	-0.0234319
1985.5	-0.0269388	-0.0218193
1985.42	-0.0230011	-0.0191519
1985.35	-0.023785	-0.017806
1985.28	-0.0261735	-0.0183636
1985.2	-0.0299855	-0.0209727
1985.13	-0.031562	-0.0176533
1985.06	-0.0276253	-0.0136695
1984.98	-0.0301129	-0.0171482
1984.91	-0.0325759	-0.018316
1984.83	-0.025199	-0.0165579
1984.76	-0.022943	-0.0109565
1984.69	-0.0225853	-0.0106912
1984.61	-0.0293761	-0.0158021
1984.54	-0.0321882	-0.0128609
1984.47	-0.0281461	-0.00917041
1984.39	-0.0310319	-0.0108044
1984.32	-0.0362614	-0.0163808
1984.25	-0.0335467	-0.0129095
1984.17	-0.0303093	-0.0107743
1984.1	-0.0285068	-0.00929198
1984.03	-0.0279373	-0.00797282
1983.95	-0.0268011	-0.00849124
1983.88	-0.0290358	-0.00739953
1983.81	-0.0266211	-0.00401773
1983.73	-0.0322689	-0.00589921
1983.66	-0.0353423	-0.00659117
1983.59	-0.0366588	-0.00481644
1983.51	-0.0329844	-0.00420387
1983.44	-0.0331316	-0.00327068
1983.37	-0.0334681	-0.00591713
1983.29	-0.0320613	-0.00502177
1983.22	-0.0277021	-0.000766149
1983.15	-0.030121	-0.00208651
1983.07	-0.02887	0.000550347
1983	-0.0330753	-0.00107105
1982.93	-0.0332712	0.00156883
1982.85	-0.0358756	0.00145794
1982.78	-0.0362917	0.000815688
1982.71	-0.037878	0.000141407
1982.64	-0.0368801	0.000200157
1982.56	-0.0337821	0.00400988
1982.49	-0.0310336	0.00658974
1982.42	-0.0329185	0.00383565
1982.34	-0.0319803	0.00287941
1982.27	-0.0313244	0.00691534
1982.2	-0.0352253	0.00779516
1982.12	-0.039816	0.00541008
1982.05	-0.0429325	0.00445224
1981.98	-0.0414318	0.00397198
1981.9	-0.0396998	0.00613875
1981.83	-0.0380758	0.00767666
1981.76	-0.0399508	0.00552232
1981.69	-0.0404703	0.0041243
1981.61	-0.0336734	0.0102762
1981.54	-0.032154	0.0130119
1981.47	-0.0352907	0.0106725
1981.39	-0.0424892	0.00930913
1981.32	-0.0447286	0.00723844
1981.25	-0.0395313	0.0111607
1981.18	-0.0436178	0.0113088
1981.1	-0.0457631	0.00747553
1981.03	-0.0443036	0.00799438
1980.96	-0.0424162	0.00787704
1980.88	-0.0375248	0.015051
1980.81	-0.0370432	0.0117003
1980.74	-0.0429275	0.0106297
1980.67	-0.0423435	0.013043
1980.59	-0.042714	0.0129162
1980.52	-0.0436025	0.0154222
1980.45	-0.0482146	0.00921938
1980.37	-0.049303	0.00833557
1980.3	-0.0485004	0.0107641
1980.23	-0.0424615	0.0159353
1980.16	-0.042505	0.0146363
1980.08	-0.0426334	0.0125765
1980.01	-0.0409919	0.0140229
1979.94	-0.0433732	0.0165626
1979.87	-0.0465643	0.0157729
1979.79	-0.0483289	0.0171714
1979.72	-0.0542085	0.0145827
1979.65	-0.056967	0.0116825
1979.57	-0.0559685	0.0128981
1979.5	-0.0509774	0.0138293
1979.43	-0.0493753	0.0163856
1979.36	-0.048705	0.0117355
1979.28	-0.0533608	0.0111324
1979.21	-0.0465136	0.0149286
1979.14	-0.0482114	0.0186248
1979.07	-0.0548585	0.0159721
1978.99	-0.0597758	0.0132794
1978.92	-0.0605874	0.0148009
1978.85	-0.058081	0.0147968
1978.78	-0.0558042	0.0139667
1978.7	-0.055494	0.0126464
1978.63	-0.0547504	0.00957776
1978.56	-0.05297	0.0142359
1978.49	-0.0459241	0.0205299
1978.41	-0.0518171	0.0176964
1978.34	-0.053681	0.015366
1978.27	-0.0604512	0.0133137
1978.2	-0.0612634	0.0164597
1978.12	-0.0572653	0.0177656
1978.05	-0.0610753	0.0161161
1977.98	-0.0610197	0.0125253
1977.91	-0.0598737	0.0121272
1977.83	-0.0562672	0.0152772
1977.76	-0.0519933	0.0216382
1977.69	-0.0523154	0.016047
1977.62	-0.0572231	0.013545
1977.55	-0.0583018	0.0145607
1977.47	-0.0609186	0.0153537
1977.4	-0.0610011	0.0184316
1977.33	-0.0628631	0.0161156
1977.26	-0.0639232	0.0149388
1977.18	-0.0630172	0.0130954
1977.11	-0.0580643	0.0150573
1977.04	-0.054846	0.0187372
1976.97	-0.0560438	0.017647
1976.9	-0.0582745	0.0146455
1976.82	-0.0588126	0.0115695
1976.75	-0.0566632	0.0199749
1976.68	-0.0608876	0.02043
1976.61	-0.0655197	0.0156899
1976.53	-0.0650556	0.0139735
1976.46	-0.0660423	0.0142786
1976.39	-0.0628664	0.0154302
1976.32	-0.0562954	0.0184683
1976.25	-0.0552216	0.0154136
1976.17	-0.0566851	0.014543
1976.1	-0.0575573	0.015119
1976.03	-0.0550624	0.0175759
1975.96	-0.0619749	0.0203426
1975.89	-0.0612411	0.0178932
1975.81	-0.0673925	0.0104165
1975.74	-0.0685317	0.0105516
1975.67	-0.0633578	0.0155986
1975.6	-0.0587439	0.0148564
1975.53	-0.0555216	0.0146643
1975.45	-0.0570062	0.0131793
1975.38	-0.0551746	0.0151163
1975.31	-0.0536003	0.0158067
1975.24	-0.053536	0.0186339
1975.17	-0.0569153	0.0194251
1975.09	-0.063537	0.0163036
1975.02	-0.0662002	0.0122673
1974.95	-0.062633	0.0123645
1974.88	-0.0582629	0.0143678
1974.81	-0.0578345	0.0135162
1974.73	-0.0535586	0.0132111
1974.66	-0.0532822	0.0125995
1974.59	-0.0476178	0.0152837
1974.52	-0.0475213	0.0170261
1974.45	-0.0508294	0.0184513
1974.38	-0.0567074	0.0141156
1974.3	-0.0608937	0.0116913
1974.23	-0.0560833	0.0164294
1974.16	-0.0565199	0.0143434
1974.09	-0.0508586	0.0158891
1974.02	-0.0475241	0.0158411
1973.95	-0.047163	0.0117064
1973.87	-0.048004	0.0110545
1973.8	-0.0432279	0.0151996
1973.73	-0.0413738	0.0185899
1973.66	-0.0431391	0.0150161
1973.59	-0.048852	0.0128722
1973.52	-0.0482325	0.0129794
1973.44	-0.0510413	0.0130333
1973.37	-0.0472334	0.0140683
1973.3	-0.0446849	0.0119484
1973.23	-0.0418163	0.00987109
1973.16	-0.0381891	0.00942123
1973.09	-0.0348644	0.0119469
1973.01	-0.0326253	0.0155061
1972.94	-0.0334752	0.01351
1972.87	-0.0394679	0.0114637
1972.8	-0.0456171	0.0115557
1972.73	-0.045846	0.00798048
1972.66	-0.040709	0.012617
1972.58	-0.0417561	0.00653669
1972.51	-0.0389532	0.0084356
1972.44	-0.0389105	0.00534541
1972.37	-0.0316103	0.0117235
1972.3	-0.0281335	0.0110855
1972.23	-0.0235072	0.0143684
1972.16	-0.0298252	0.0118593
1972.08	-0.0333907	0.00811638
1972.01	-0.0386452	0.00789959
1971.94	-0.0368563	0.00931635
1971.87	-0.0364696	0.00778308
1971.8	-0.0331148	0.0078374
1971.73	-0.029474	0.00572685
1971.66	-0.0286311	0.00400687
1971.58	-0.0226849	0.00741013
1971.51	-0.019483	0.00807653
1971.44	-0.018405	0.013045
1971.37	-0.0228078	0.00998906
1971.3	-0.0244067	0.00707227
1971.23	-0.0281083	0.00572001
1971.16	-0.0280414	0.00757794
1971.09	-0.0284685	0.00710598
1971.01	-0.0278935	0.00489483
1970.94	-0.0244739	0.00669489
1970.87	-0.0222034	0.00371028
1970.8	-0.0178535	0.00736115
1970.73	-0.0130246	0.010636
1970.66	-0.0121767	0.0109294
1970.59	-0.0171467	0.008193
1970.52	-0.0213226	0.00290942
1970.45	-0.0264613	0.00472243
1970.37	-0.0252442	0.00467448
1970.3	-0.0234705	0.00389524
1970.23	-0.0206915	0.00414976
1970.16	-0.0189323	0.00397002
1970.09	-0.0152432	0.00263001
1970.02	-0.0081562	0.00388375
1969.95	-0.00255726	0.00871233
1969.88	-0.00187963	0.0108967
1969.81	-0.00537176	0.0103613
1969.73	-0.0122384	0.0075278
1969.66	-0.0167097	0.00497873
1969.59	-0.0202993	0.00154814
1969.52	-0.0126286	0.0040793
1969.45	-0.0109859	0.00514024
1969.38	-0.00685282	0.00231101
1969.31	-0.00728154	0.00225092
1969.24	-0.00335611	-0.000608234
1969.17	-0.000500628	0.00351884
1969.1	0.000313993	0.0073885
1969.02	-0.000888877	0.00709658
1968.95	-0.00911422	0.00239785
1968.88	-0.0129683	0.000896904
1968.81	-0.0156351	0.000845528
1968.74	-0.0124515	-0.000235764
1968.67	-0.0093395	-0.00074062
1968.6	-0.00246272	0.000570797
1968.53	-0.00198226	0.000259534
1968.46	-0.00157943	0.000793348
1968.39	-0.00140294	0.000899359
1968.32	-0.0035697	0.00239687
1968.25	-0.00523388	0.002421
1968.17	-0.00624558	0.00467638
1968.1	-0.0131353	-0.00187818
1968.03	-0.0164502	-0.004933
1967.96	-0.0127642	-0.00322814
1967.89	-0.0105527	-0.00223106
1967.82	-0.00895784	-0.00306993
1967.75	0.00136317	0.000786199
1967.68	-0.000292633	-0.00446807
1967.61	-0.00337029	-0.00226689
1967.54	-0.00307124	-0.00287167
1967.47	-0.00090192	0.0024935
1967.4	-0.00770418	0.00124354
1967.33	-0.00790438	8.0093e-06
1967.26	-0.0136218	-0.00479354
1967.19	-0.012903	-0.00810967
1967.11	-0.00988545	-0.00716511
1967.04	-0.00243697	-0.00301624
1966.97	0.00191895	-0.00195274
1966.9	0.00404737	5.80962e-05
1966.83	0.00469529	0.000611693
1966.76	0.0019839	0.00159605
1966.69	-0.00638572	-0.00440817
1966.62	-0.00816549	-0.00312894
1966.55	-0.0084616	-0.00403399
1966.48	-0.0118697	-0.00597134
1966.41	-0.0089382	-0.00506182
1966.34	-0.00869423	-0.0085525
1966.27	-0.00408761	-0.00766477
1966.2	-0.00268036	-0.00644946
1966.13	0.00356562	-0.00426324
1966.06	0.0039841	-0.00295337
1965.99	0.00238089	-0.00477632
1965.92	-0.0032435	-0.00373762
1965.85	-0.008076	-0.00590373
1965.78	-0.0140655	-0.00945397
1965.71	-0.0142403	-0.00731956
1965.63	-0.0115221	-0.0091509
1965.56	-0.00506191	-0.00688003
1965.49	-0.00400469	-0.00994853
1965.42	-0.000108186	-0.00869308
1965.35	0.00227557	-0.00840919
1965.28	0.00260996	-0.0076669
1965.21	0.000852391	-0.0035442
1965.14	-0.00176388	-0.00255702
1965.07	-0.00679049	-0.00676141
1965	-0.0126138	-0.00725171
1964.93	-0.0144869	-0.00850636
1964.86	-0.0146269	-0.0135487
1964.79	-0.0111064	-0.0133181
1964.72	-0.00170594	-0.00931842
1964.65	4.44491e-05	-0.00879769
1964.58	0.00341048	-0.00900055
1964.51	0.00338807	-0.00664927
1964.44	-0.00304337	-0.0110748
1964.37	-0.00801434	-0.0144778
1964.3	-0.0110489	-0.00995812
1964.23	-0.0130412	-0.0119961
1964.16	-0.0145209	-0.0111892
1964.09	-0.0131899	-0.0131657
1964.02	-0.0122205	-0.0168311
1963.95	-0.0100993	-0.0159647
1963.88	-0.00583931	-0.0166438
1963.81	-0.000854521	-0.0126933
1963.74	0.000173915	-0.0118652
1963.67	-0.00198539	-0.0119351
1963.6	-0.00593854	-0.010304
1963.53	-0.0130162	-0.013169
1963.46	-0.018108	-0.0165288
1963.39	-0.0213485	-0.0169912
1963.32	-0.019187	-0.0191531
1963.25	-0.0136596	-0.0169939
1963.18	-0.00824282	-0.0158887
1963.11	-0.00493087	-0.0165666
1963.04	-0.00321564	-0.0131122
1962.97	-0.000570371	-0.0147503
1962.9	-0.00693596	-0.0156978
1962.83	-0.00843873	-0.0145296
1962.76	-0.011795	-0.0154047
1962.69	-0.0159766	-0.0151583
1962.62	-0.0156883	-0.0128039
1962.55	-0.0162376	-0.0172822
1962.48	-0.0153424	-0.019726
1962.41	-0.0116555	-0.0213508
1962.34	-0.00736195	-0.0188614
1962.27	-0.00355958	-0.0183433
1962.2	-0.00229003	-0.0154518
1962.13	-0.00178417	-0.0133936
1962.06	-0.00826172	-0.0115138
1961.99	-0.0170091	-0.0196077
1961.92	-0.021669	-0.0194767
1961.85	-0.0251143	-0.0226801
1961.78	-0.0223514	-0.0202186
1961.71	-0.0194247	-0.0246025
1961.64	-0.0170327	-0.0225104
1961.57	-0.011633	-0.0204925
1961.5	-0.0118982	-0.0229055
1961.43	-0.0091574	-0.020882
1961.37	-0.0137221	-0.0220371
1961.3	-0.0149417	-0.0236484
1961.23	-0.0182454	-0.0198634
1961.16	-0.0200747	-0.0207478
1961.09	-0.0230211	-0.0216129
1961.02	-0.0241499	-0.0223093
1960.95	-0.0213566	-0.0257326
1960.88	-0.0232978	-0.0298363
1960.81	-0.0199627	-0.0268839
1960.74	-0.0140892	-0.0258156
1960.67	-0.0124364	-0.0233094
1960.6	-0.0125485	-0.0214962
1960.53	-0.0210961	-0.023455
1960.46	-0.0191052	-0.0229803
1960.39	-0.02773	-0.0256043
1960.32	-0.0277807	-0.0280742
1960.25	-0.0319851	-0.0301423
1960.18	-0.0262116	-0.0299959
1960.11	-0.0238764	-0.030165
1960.04	-0.0163024	-0.0257993
1959.97	-0.014817	-0.027258
1959.91	-0.0102383	-0.0264128
1959.84	-0.0161148	-0.0265645
1959.77	-0.0189665	-0.0271195
1959.7	-0.025285	-0.0276982
1959.63	-0.0311246	-0.0315611
1959.56	-0.0319735	-0.0309017
1959.49	-0.0312258	-0.0316615
1959.42	-0.0317694	-0.0330796
1959.35	-0.0237241	-0.0310962
1959.28	-0.021425	-0.0321893
1959.21	-0.0206125	-0.0334285
1959.14	-0.0205306	-0.0306736
1959.07	-0.0213344	-0.0336701
1959	-0.0240636	-0.0325082
1958.93	-0.0264222	-0.0299035
1958.87	-0.0315285	-0.0321703
1958.8	-0.0362772	-0.0313926
1958.73	-0.0367442	-0.0354452
1958.66	-0.0393285	-0.0375809
1958.59	-0.0338436	-0.0351129
1958.52	-0.0278905	-0.0377604
1958.45	-0.0242087	-0.0357957
1958.38	-0.0195833	-0.0332066
1958.31	-0.0179852	-0.0305942
1958.24	-0.021531	-0.0315922
1958.17	-0.0281487	-0.0328047
1958.1	-0.0357538	-0.0351437
1958.04	-0.0407389	-0.0400877
1957.97	-0.0426422	-0.0399065
1957.9	-0.0399848	-0.040659
1957.83	-0.0363842	-0.0409176
1957.76	-0.0327568	-0.039973
1957.69	-0.0258905	-0.0376914
1957.62	-0.0243982	-0.0384
1957.55	-0.0267224	-0.0411235
1957.48	-0.0270504	-0.0392059
1957.41	-0.0365345	-0.0384349
1957.35	-0.0426018	-0.0413561
1957.28	-0.0439656	-0.0415664
1957.21	-0.0409144	-0.0393896
1957.14	-0.0437397	-0.0438133
1957.07	-0.0409205	-0.0429407
1957	-0.0390541	-0.0455155
1956.93	-0.0372424	-0.04497
1956.86	-0.0319558	-0.0451332
1956.79	-0.0344868	-0.0440356
1956.73	-0.0315336	-0.0417432
1956.66	-0.0333036	-0.0418607
1956.59	-0.0400437	-0.0404699
1956.52	-0.0437361	-0.0414133
1956.45	-0.0462761	-0.0426538
1956.38	-0.0501342	-0.0471987
1956.31	-0.0481511	-0.0493924
1956.24	-0.0434353	-0.0495382
1956.17	-0.0398505	-0.0462303
1956.11	-0.0357944	-0.0469701
1956.04	-0.0293244	-0.042782
1955.97	-0.0344446	-0.0435742
1955.9	-0.039693	-0.0445422
1955.83	-0.0419391	-0.0432247
1955.76	-0.0486749	-0.0452259
1955.69	-0.0539245	-0.0500764
1955.62	-0.0553188	-0.0520653
1955.56	-0.0551328	-0.0526677
1955.49	-0.0494486	-0.0544182
1955.42	-0.0446069	-0.052117
1955.35	-0.0410167	-0.0497468
1955.28	-0.0389475	-0.0477875
1955.21	-0.0374198	-0.0471406
1955.14	-0.043575	-0.0510124
1955.08	-0.0485551	-0.0494954
1955.01	-0.0538166	-0.052829
1954.94	-0.0580076	-0.0538993
1954.87	-0.0567534	-0.0520503
1954.8	-0.0589374	-0.0544819
1954.73	-0.0526377	-0.0539808
1954.66	-0.0466803	-0.05271
1954.6	-0.0431041	-0.0536573
1954.53	-0.0420699	-0.0521907
1954.46	-0.0437686	-0.0534089
1954.39	-0.0452732	-0.0546805
1954.32	-0.0510861	-0.0541595
1954.25	-0.055186	-0.0558719
1954.18	-0.0574595	-0.0522142
1954.12	-0.0568573	-0.0524943
1954.05	-0.0583765	-0.0555179
1953.98	-0.0583613	-0.0583539
1953.91	-0.0555384	-0.0610422
1953.84	-0.0525115	-0.0604285
1953.77	-0.0520633	-0.0595213
1953.71	-0.0506635	-0.062436
1953.64	-0.0515061	-0.0589611
1953.57	-0.0511451	-0.057078
1953.5	-0.0567511	-0.0585673
1953.43	-0.0601615	-0.0557338
1953.36	-0.0651497	-0.064313
1953.3	-0.0670338	-0.0652497
1953.23	-0.0643137	-0.0643832
1953.16	-0.0629705	-0.0659274
1953.09	-0.0589134	-0.0652361
1953.02	-0.0510204	-0.0614752
1952.95	-0.0523535	-0.0627238
1952.89	-0.0504228	-0.0592201
1952.82	-0.0529325	-0.0570737
1952.75	-0.0604508	-0.0616755
1952.68	-0.0624938	-0.0606235
1952.61	-0.0693439	-0.0633323
1952.55	-0.0722903	-0.0662521
1952.48	-0.0698746	-0.0678405
1952.41	-0.0695563	-0.0687261
1952.34	-0.0662123	-0.0701071
1952.27	-0.0608955	-0.0671234
1952.2	-0.054999	-0.0651655
1952.14	-0.0536353	-0.0627739
1952.07	-0.0584511	-0.0642315
1952	-0.0610083	-0.0645836
1951.93	-0.0680377	-0.0706785
1951.86	-0.0744409	-0.0704518
1951.8	-0.0790259	-0.0729257
