# Supplementary material for: Optical signatures of interlayer electron coherence in a bilayer semiconductor
Source: Nat Phys. 2025 Aug 20;21(10):1563–9. doi: 10.1038/s41567-025-02971-0 (PMC12518136; doi:10.1038/s41567-025-02971-0)
Supplement: Supplementary file 3 — Unprocessed source data. [file 41567_2025_2971_MOESM3_ESM.xlsx]

## Sheet: Fig2d
Energy (meV)	Zero E-field data	Nonzero E-field data	Zero E-field fit	Nonzero E-field fit
2053.58	-0.0482462	-0.0504012	-0.0257989	-0.0304424
2053.49	-0.047079	-0.0532108	-0.0258529	-0.0305216
2053.41	-0.0452707	-0.0524534	-0.0259071	-0.0306011
2053.32	-0.0473249	-0.0534262	-0.0259615	-0.0306811
2053.24	-0.0467971	-0.053772	-0.0260161	-0.0307614
2053.15	-0.0498215	-0.0564221	-0.0260709	-0.0308421
2053.07	-0.0492532	-0.0545902	-0.026126	-0.0309231
2052.99	-0.0513672	-0.0505265	-0.0261812	-0.0310046
2052.9	-0.0520428	-0.0492441	-0.0262366	-0.0310864
2052.82	-0.0458312	-0.0462872	-0.0262923	-0.0311686
2052.73	-0.0496762	-0.0506694	-0.0263481	-0.0312512
2052.65	-0.0444564	-0.0489955	-0.0264042	-0.0313342
2052.56	-0.0472554	-0.0534063	-0.0264605	-0.0314176
2052.48	-0.0460863	-0.0514396	-0.0265169	-0.0315013
2052.4	-0.0489618	-0.0594846	-0.0265736	-0.0315855
2052.31	-0.0467924	-0.0548306	-0.0266306	-0.0316701
2052.23	-0.0503055	-0.0531314	-0.0266877	-0.031755
2052.14	-0.0472615	-0.0468693	-0.026745	-0.0318404
2052.06	-0.0466456	-0.0487084	-0.0268026	-0.0319262
2051.98	-0.0438251	-0.0457152	-0.0268604	-0.0320124
2051.89	-0.0442976	-0.0486773	-0.0269184	-0.032099
2051.81	-0.0474127	-0.050319	-0.0269766	-0.032186
2051.72	-0.0462317	-0.0517992	-0.027035	-0.0322735
2051.64	-0.0493947	-0.0552137	-0.0270937	-0.0323613
2051.56	-0.046683	-0.0534204	-0.0271526	-0.0324496
2051.47	-0.0489931	-0.0553294	-0.0272117	-0.0325383
2051.39	-0.0504541	-0.0489362	-0.027271	-0.0326275
2051.3	-0.0510952	-0.0489618	-0.0273306	-0.0327171
2051.22	-0.0464135	-0.0460746	-0.0273904	-0.0328071
2051.14	-0.0452281	-0.0468948	-0.0274504	-0.0328975
2051.05	-0.0411089	-0.045896	-0.0275107	-0.0329884
2050.97	-0.0430929	-0.0510365	-0.0275712	-0.0330798
2050.88	-0.0433044	-0.0561379	-0.0276319	-0.0331715
2050.8	-0.0480889	-0.0594685	-0.0276929	-0.0332638
2050.72	-0.0466849	-0.0530995	-0.0277541	-0.0333565
2050.63	-0.0462857	-0.0480025	-0.0278155	-0.0334496
2050.55	-0.0460173	-0.0471194	-0.0278772	-0.0335432
2050.46	-0.0401547	-0.0425985	-0.0279392	-0.0336372
2050.38	-0.0438828	-0.0467892	-0.0280013	-0.0337318
2050.3	-0.0374075	-0.0448556	-0.0280637	-0.0338268
2050.21	-0.0405388	-0.0478947	-0.0281264	-0.0339222
2050.13	-0.0385313	-0.0481249	-0.0281893	-0.0340182
2050.05	-0.0471546	-0.0498694	-0.0282524	-0.0341146
2049.96	-0.0439806	-0.0461346	-0.0283158	-0.0342115
2049.88	-0.0454802	-0.0477186	-0.0283795	-0.0343088
2049.79	-0.0433885	-0.04234	-0.0284434	-0.0344067
2049.71	-0.0457487	-0.0429016	-0.0285075	-0.034505
2049.63	-0.039919	-0.0393857	-0.0285719	-0.0346039
2049.54	-0.0383537	-0.0413651	-0.0286366	-0.0347032
2049.46	-0.0398384	-0.0464836	-0.0287015	-0.0348031
2049.38	-0.0430979	-0.0492422	-0.0287667	-0.0349034
2049.29	-0.0457158	-0.0492106	-0.0288321	-0.0350043
2049.21	-0.0468424	-0.0491082	-0.0288978	-0.0351056
2049.12	-0.0488819	-0.0512731	-0.0289638	-0.0352075
2049.04	-0.0451565	-0.0457824	-0.02903	-0.0353099
2048.96	-0.0485199	-0.0458399	-0.0290965	-0.0354128
2048.87	-0.0420646	-0.0451899	-0.0291632	-0.0355162
2048.79	-0.0394982	-0.0435788	-0.0292302	-0.0356201
2048.71	-0.037714	-0.0447519	-0.0292975	-0.0357246
2048.62	-0.0429406	-0.0516038	-0.0293651	-0.0358297
2048.54	-0.0422008	-0.0528014	-0.029433	-0.0359352
2048.46	-0.0484225	-0.0545323	-0.0295011	-0.0360413
2048.37	-0.0489024	-0.0505538	-0.0295695	-0.0361479
2048.29	-0.050634	-0.0511472	-0.0296381	-0.0362551
2048.21	-0.0467377	-0.0464662	-0.0297071	-0.0363629
2048.12	-0.0441554	-0.0478522	-0.0297763	-0.0364712
2048.04	-0.0475629	-0.0501817	-0.0298458	-0.03658
2047.96	-0.0450897	-0.0498967	-0.0299156	-0.0366894
2047.87	-0.0474664	-0.0538378	-0.0299857	-0.0367994
2047.79	-0.0466255	-0.0558111	-0.0300561	-0.03691
2047.7	-0.0495461	-0.0581185	-0.0301267	-0.0370211
2047.62	-0.051848	-0.0579353	-0.0301977	-0.0371328
2047.54	-0.0528712	-0.0586892	-0.0302689	-0.0372451
2047.45	-0.0518971	-0.0536611	-0.0303405	-0.037358
2047.37	-0.0553117	-0.055595	-0.0304123	-0.0374714
2047.29	-0.049334	-0.0539995	-0.0304844	-0.0375855
2047.2	-0.0511063	-0.0582904	-0.0305569	-0.0377002
2047.12	-0.0486579	-0.055202	-0.0306296	-0.0378154
2047.04	-0.0505654	-0.0585061	-0.0307026	-0.0379313
2046.95	-0.0500065	-0.0585899	-0.030776	-0.0380477
2046.87	-0.0493007	-0.0590627	-0.0308496	-0.0381648
2046.79	-0.0506784	-0.0522156	-0.0309236	-0.0382825
2046.7	-0.0475842	-0.0511692	-0.0309978	-0.0384009
2046.62	-0.0438913	-0.0427761	-0.0310724	-0.0385198
2046.54	-0.0456407	-0.0437722	-0.0311473	-0.0386394
2046.45	-0.0378796	-0.0440272	-0.0312225	-0.0387596
2046.37	-0.0411589	-0.0470488	-0.031298	-0.0388805
2046.29	-0.0401236	-0.0489464	-0.0313739	-0.039002
2046.21	-0.0464066	-0.0549884	-0.03145	-0.0391242
2046.12	-0.0475956	-0.0557302	-0.0315265	-0.039247
2046.04	-0.0487239	-0.0552547	-0.0316033	-0.0393704
2045.96	-0.0499234	-0.0549369	-0.0316804	-0.0394945
2045.87	-0.0487787	-0.0498538	-0.0317579	-0.0396193
2045.79	-0.0461651	-0.0510893	-0.0318357	-0.0397448
2045.71	-0.0474585	-0.0480772	-0.0319138	-0.0398709
2045.62	-0.0473502	-0.0508682	-0.0319923	-0.0399977
2045.54	-0.0436704	-0.0511544	-0.0320711	-0.0401252
2045.46	-0.0482872	-0.0586125	-0.0321502	-0.0402534
2045.37	-0.0542967	-0.0609969	-0.0322297	-0.0403823
2045.29	-0.0525659	-0.0568143	-0.0323095	-0.0405119
2045.21	-0.0528524	-0.0575906	-0.0323896	-0.0406421
2045.12	-0.0554937	-0.0536868	-0.0324701	-0.0407731
2045.04	-0.0526123	-0.0502205	-0.032551	-0.0409048
2044.96	-0.0513108	-0.0531813	-0.0326322	-0.0410372
2044.88	-0.0477167	-0.0516988	-0.0327137	-0.0411704
2044.79	-0.045855	-0.0507714	-0.0327956	-0.0413042
2044.71	-0.0463068	-0.0533634	-0.0328779	-0.0414388
2044.63	-0.0499336	-0.0596456	-0.0329605	-0.0415742
2044.54	-0.0504462	-0.0558675	-0.0330435	-0.0417102
2044.46	-0.0556893	-0.0589803	-0.0331268	-0.041847
2044.38	-0.0534777	-0.0537553	-0.0332105	-0.0419846
2044.3	-0.055287	-0.0526427	-0.0332946	-0.0421229
2044.21	-0.04872	-0.047969	-0.033379	-0.042262
2044.13	-0.0456544	-0.0509772	-0.0334638	-0.0424019
2044.05	-0.0450962	-0.0511408	-0.033549	-0.0425425
2043.96	-0.0490025	-0.0534531	-0.0336346	-0.0426839
2043.88	-0.0481767	-0.0596731	-0.0337205	-0.0428261
2043.8	-0.055849	-0.0633868	-0.0338069	-0.042969
2043.72	-0.0551786	-0.0614502	-0.0338936	-0.0431128
2043.63	-0.0624461	-0.0626513	-0.0339806	-0.0432574
2043.55	-0.0547489	-0.0546655	-0.0340681	-0.0434027
2043.47	-0.0543245	-0.0572858	-0.034156	-0.0435489
2043.38	-0.0510156	-0.0564286	-0.0342442	-0.0436959
2043.3	-0.0514278	-0.0564937	-0.0343329	-0.0438437
2043.22	-0.0510325	-0.0602588	-0.0344219	-0.0439923
2043.14	-0.0541403	-0.0645271	-0.0345114	-0.0441418
2043.05	-0.0527799	-0.0619054	-0.0346012	-0.044292
2042.97	-0.0586776	-0.0667272	-0.0346915	-0.0444432
2042.89	-0.0513114	-0.0605663	-0.0347821	-0.0445951
2042.81	-0.0548665	-0.0610614	-0.0348732	-0.044748
2042.72	-0.0535983	-0.0576198	-0.0349647	-0.0449017
2042.64	-0.0525892	-0.0574873	-0.0350566	-0.0450562
2042.56	-0.0484994	-0.0576104	-0.0351489	-0.0452116
2042.47	-0.0535912	-0.0638867	-0.0352416	-0.0453679
2042.39	-0.0505284	-0.0620285	-0.0353348	-0.0455251
2042.31	-0.0529323	-0.0680329	-0.0354283	-0.0456831
2042.23	-0.0520041	-0.0639015	-0.0355223	-0.0458421
2042.14	-0.0566921	-0.0642859	-0.0356168	-0.0460019
2042.06	-0.0547175	-0.0586768	-0.0357116	-0.0461627
2041.98	-0.0542424	-0.0587483	-0.0358069	-0.0463243
2041.9	-0.0475016	-0.0501066	-0.0359026	-0.0464869
2041.81	-0.0478749	-0.0536618	-0.0359988	-0.0466504
2041.73	-0.0441086	-0.0544027	-0.0360954	-0.0468148
2041.65	-0.0455324	-0.0541345	-0.0361925	-0.0469802
2041.57	-0.0411176	-0.0526491	-0.03629	-0.0471464
2041.48	-0.048022	-0.0582488	-0.0363879	-0.0473137
2041.4	-0.0492769	-0.0556817	-0.0364863	-0.0474819
2041.32	-0.054034	-0.058362	-0.0365852	-0.047651
2041.24	-0.0526349	-0.0548734	-0.0366845	-0.0478211
2041.15	-0.0475623	-0.0540551	-0.0367843	-0.0479922
2041.07	-0.0403254	-0.0447785	-0.0368846	-0.0481642
2040.99	-0.0400286	-0.0461483	-0.0369853	-0.0483372
2040.91	-0.0355796	-0.0450557	-0.0370865	-0.0485112
2040.83	-0.0370338	-0.0470143	-0.0371881	-0.0486862
2040.74	-0.0401725	-0.0484374	-0.0372903	-0.0488622
2040.66	-0.0385016	-0.0509806	-0.0373929	-0.0490392
2040.58	-0.0436034	-0.0505853	-0.037496	-0.0492172
2040.5	-0.0422692	-0.0503293	-0.0375996	-0.0493963
2040.41	-0.0467675	-0.0504247	-0.0377037	-0.0495763
2040.33	-0.0446791	-0.0480086	-0.0378082	-0.0497574
2040.25	-0.0482238	-0.0509071	-0.0379133	-0.0499395
2040.17	-0.0399894	-0.0514003	-0.0380189	-0.0501227
2040.08	-0.0439819	-0.0532963	-0.0381249	-0.0503069
2040	-0.0414542	-0.0551446	-0.0382315	-0.0504921
2039.92	-0.0435923	-0.055981	-0.0383386	-0.0506784
2039.84	-0.0454608	-0.0578655	-0.0384461	-0.0508658
2039.76	-0.0494015	-0.054623	-0.0385542	-0.0510543
2039.67	-0.0477587	-0.0523411	-0.0386629	-0.0512438
2039.59	-0.0514977	-0.0560119	-0.038772	-0.0514344
2039.51	-0.0475308	-0.0549984	-0.0388816	-0.0516261
2039.43	-0.0481396	-0.060335	-0.0389918	-0.0518189
2039.34	-0.0454412	-0.0578028	-0.0391025	-0.0520128
2039.26	-0.0484458	-0.0628117	-0.0392138	-0.0522079
2039.18	-0.0507035	-0.0615977	-0.0393256	-0.052404
2039.1	-0.0556937	-0.066558	-0.0394379	-0.0526012
2039.02	-0.0477893	-0.0599037	-0.0395508	-0.0527996
2038.93	-0.0570075	-0.0627797	-0.0396642	-0.0529991
2038.85	-0.0486795	-0.0553618	-0.0397781	-0.0531998
2038.77	-0.0508093	-0.0540564	-0.0398926	-0.0534016
2038.69	-0.0472962	-0.0570412	-0.0400077	-0.0536046
2038.61	-0.0472359	-0.0615624	-0.0401234	-0.0538087
2038.52	-0.0507679	-0.0648967	-0.0402395	-0.054014
2038.44	-0.0544114	-0.0658124	-0.0403563	-0.0542204
2038.36	-0.0562281	-0.0660068	-0.0404737	-0.054428
2038.28	-0.0593969	-0.0691312	-0.0405916	-0.0546368
2038.2	-0.059356	-0.0693838	-0.0407101	-0.0548468
2038.11	-0.0525061	-0.0602186	-0.0408291	-0.055058
2038.03	-0.0565518	-0.0628166	-0.0409488	-0.0552704
2037.95	-0.0511693	-0.0559752	-0.041069	-0.055484
2037.87	-0.0507289	-0.0607907	-0.0411899	-0.0556988
2037.79	-0.0467089	-0.0591697	-0.0413113	-0.0559149
2037.7	-0.0471706	-0.0641306	-0.0414334	-0.0561321
2037.62	-0.0493719	-0.0647701	-0.041556	-0.0563506
2037.54	-0.0520096	-0.0655613	-0.0416793	-0.0565703
2037.46	-0.0495261	-0.058024	-0.0418031	-0.0567913
2037.38	-0.0500282	-0.0571792	-0.0419276	-0.0570135
2037.3	-0.04593	-0.0547101	-0.0420527	-0.0572369
2037.21	-0.0453538	-0.0529728	-0.0421785	-0.0574616
2037.13	-0.0436383	-0.0544962	-0.0423048	-0.0576876
2037.05	-0.0448708	-0.0580914	-0.0424318	-0.0579148
2036.97	-0.0486008	-0.0594506	-0.0425594	-0.0581433
2036.89	-0.0489643	-0.0648544	-0.0426877	-0.0583731
2036.8	-0.052578	-0.0676894	-0.0428166	-0.0586042
2036.72	-0.0532153	-0.0621898	-0.0429462	-0.0588365
2036.64	-0.0537734	-0.0661148	-0.0430764	-0.0590702
2036.56	-0.0522575	-0.0582708	-0.0432072	-0.0593051
2036.48	-0.0556104	-0.0633872	-0.0433388	-0.0595414
2036.4	-0.0507948	-0.0597598	-0.043471	-0.0597789
2036.31	-0.0495704	-0.062691	-0.0436038	-0.0600178
2036.23	-0.049912	-0.0618842	-0.0437374	-0.060258
2036.15	-0.04968	-0.0651267	-0.0438716	-0.0604995
2036.07	-0.049424	-0.0673152	-0.0440065	-0.0607423
2035.99	-0.0520639	-0.0653586	-0.0441421	-0.0609864
2035.91	-0.0541833	-0.0642832	-0.0442784	-0.0612319
2035.82	-0.0514574	-0.0618938	-0.0444153	-0.0614787
2035.74	-0.0527629	-0.061446	-0.044553	-0.0617269
2035.66	-0.0520244	-0.061051	-0.0446914	-0.0619764
2035.58	-0.0515548	-0.0615464	-0.0448305	-0.0622272
2035.5	-0.0472129	-0.063273	-0.0449703	-0.0624794
2035.42	-0.0510502	-0.0684273	-0.0451108	-0.0627329
2035.34	-0.0481161	-0.0662088	-0.045252	-0.0629878
2035.25	-0.0498883	-0.0675773	-0.045394	-0.0632441
2035.17	-0.0523646	-0.0671213	-0.0455367	-0.0635017
2035.09	-0.0548738	-0.0663527	-0.0456801	-0.0637607
2035.01	-0.0545204	-0.0638363	-0.0458243	-0.064021
2034.93	-0.0530548	-0.0628493	-0.0459692	-0.0642827
2034.85	-0.0493557	-0.0575785	-0.0461149	-0.0645458
2034.77	-0.0463763	-0.0596764	-0.0462613	-0.0648102
2034.68	-0.0486256	-0.0636247	-0.0464085	-0.065076
2034.6	-0.0494578	-0.0672447	-0.0465565	-0.0653432
2034.52	-0.0587812	-0.0736429	-0.0467052	-0.0656117
2034.44	-0.0606853	-0.0738867	-0.0468547	-0.0658817
2034.36	-0.0643973	-0.0730776	-0.0470049	-0.066153
2034.28	-0.0635465	-0.0705198	-0.047156	-0.0664256
2034.2	-0.0672069	-0.0723404	-0.0473079	-0.0666997
2034.11	-0.0585828	-0.0669844	-0.0474605	-0.0669751
2034.03	-0.0616576	-0.0702546	-0.0476139	-0.0672519
2033.95	-0.0568459	-0.0672458	-0.0477682	-0.0675301
2033.87	-0.061167	-0.073282	-0.0479232	-0.0678096
2033.79	-0.0570546	-0.0729239	-0.0480791	-0.0680905
2033.71	-0.0603706	-0.0721462	-0.0482358	-0.0683728
2033.63	-0.0597547	-0.0710489	-0.0483933	-0.0686564
2033.55	-0.0616057	-0.0733253	-0.0485516	-0.0689415
2033.46	-0.0615858	-0.0727434	-0.0487108	-0.0692278
2033.38	-0.0575071	-0.0677261	-0.0488708	-0.0695155
2033.3	-0.0567412	-0.0682833	-0.0490316	-0.0698046
2033.22	-0.0552288	-0.0698516	-0.0491933	-0.0700951
2033.14	-0.0572732	-0.0740506	-0.0493559	-0.0703868
2033.06	-0.0540293	-0.0736267	-0.0495193	-0.07068
2032.98	-0.0576745	-0.0751841	-0.0496836	-0.0709744
2032.9	-0.0591626	-0.075838	-0.0498488	-0.0712702
2032.82	-0.0583312	-0.0722662	-0.0500148	-0.0715674
2032.73	-0.0580615	-0.0708016	-0.0501817	-0.0718658
2032.65	-0.0569252	-0.0675537	-0.0503495	-0.0721656
2032.57	-0.0571662	-0.0680391	-0.0505182	-0.0724666
2032.49	-0.0519564	-0.0639081	-0.0506878	-0.072769
2032.41	-0.0536397	-0.0672127	-0.0508583	-0.0730727
2032.33	-0.045007	-0.0628484	-0.0510297	-0.0733776
2032.25	-0.0456686	-0.0647855	-0.051202	-0.0736838
2032.17	-0.052881	-0.0689972	-0.0513752	-0.0739913
2032.09	-0.0524417	-0.0702051	-0.0515494	-0.0743001
2032	-0.0587345	-0.0690281	-0.0517245	-0.0746101
2031.92	-0.0555798	-0.0691424	-0.0519005	-0.0749213
2031.84	-0.0572357	-0.068468	-0.0520775	-0.0752338
2031.76	-0.0580098	-0.0687618	-0.0522554	-0.0755475
2031.68	-0.0575865	-0.069562	-0.0524342	-0.0758624
2031.6	-0.0526197	-0.0672484	-0.052614	-0.0761785
2031.52	-0.0601603	-0.0754054	-0.0527948	-0.0764957
2031.44	-0.0570591	-0.0772725	-0.0529766	-0.0768141
2031.36	-0.0573428	-0.0761678	-0.0531593	-0.0771337
2031.28	-0.0599907	-0.0792986	-0.053343	-0.0774544
2031.2	-0.0582757	-0.0726248	-0.0535277	-0.0777762
2031.11	-0.0599964	-0.0718487	-0.0537134	-0.0780992
2031.03	-0.054818	-0.0674492	-0.0539001	-0.0784232
2030.95	-0.0565067	-0.069426	-0.0540878	-0.0787483
2030.87	-0.0529296	-0.0684887	-0.0542765	-0.0790744
2030.79	-0.0546664	-0.0704088	-0.0544662	-0.0794016
2030.71	-0.0548929	-0.077639	-0.0546569	-0.0797298
2030.63	-0.0570779	-0.0759082	-0.0548486	-0.080059
2030.55	-0.0628028	-0.0796857	-0.0550414	-0.0803891
2030.47	-0.0609801	-0.081107	-0.0552353	-0.0807202
2030.39	-0.0677207	-0.0796578	-0.0554301	-0.0810522
2030.31	-0.0603545	-0.0731344	-0.055626	-0.0813852
2030.23	-0.0664386	-0.0775415	-0.055823	-0.081719
2030.15	-0.0609627	-0.076599	-0.056021	-0.0820537
2030.06	-0.064113	-0.0790961	-0.0562201	-0.0823892
2029.98	-0.0616328	-0.0854456	-0.0564203	-0.0827255
2029.9	-0.0632765	-0.0850414	-0.0566215	-0.0830626
2029.82	-0.0676793	-0.0853539	-0.0568238	-0.0834005
2029.74	-0.0631997	-0.0837048	-0.0570272	-0.0837391
2029.66	-0.0645111	-0.0813271	-0.0572317	-0.0840783
2029.58	-0.0657767	-0.0782737	-0.0574373	-0.0844183
2029.5	-0.0633944	-0.0770912	-0.057644	-0.0847589
2029.42	-0.0624601	-0.0766707	-0.0578519	-0.0851001
2029.34	-0.0597917	-0.0727537	-0.0580608	-0.0854418
2029.26	-0.0599863	-0.080942	-0.0582709	-0.0857841
2029.18	-0.05604	-0.0805264	-0.058482	-0.0861269
2029.1	-0.0614107	-0.0832278	-0.0586943	-0.0864702
2029.02	-0.0615093	-0.0865228	-0.0589078	-0.0868139
2028.94	-0.0693202	-0.0891219	-0.0591224	-0.087158
2028.86	-0.0693854	-0.0840818	-0.0593381	-0.0875025
2028.78	-0.0662123	-0.0824509	-0.059555	-0.0878473
2028.69	-0.0644525	-0.0817452	-0.0597731	-0.0881924
2028.61	-0.0583218	-0.0783543	-0.0599923	-0.0885377
2028.53	-0.0588219	-0.0847755	-0.0602127	-0.0888832
2028.45	-0.053839	-0.0782617	-0.0604343	-0.0892289
2028.37	-0.0580819	-0.0828897	-0.060657	-0.0895747
2028.29	-0.0617792	-0.085544	-0.060881	-0.0899206
2028.21	-0.0609829	-0.0863262	-0.0611061	-0.0902665
2028.13	-0.0664903	-0.0861784	-0.0613324	-0.0906124
2028.05	-0.0655442	-0.0875191	-0.0615599	-0.0909582
2027.97	-0.068738	-0.0869142	-0.0617887	-0.0913039
2027.89	-0.0628459	-0.0802372	-0.0620186	-0.0916495
2027.81	-0.0640724	-0.0867369	-0.0622497	-0.0919949
2027.73	-0.0633278	-0.0865745	-0.0624821	-0.0923399
2027.65	-0.0646091	-0.0857196	-0.0627157	-0.0926847
2027.57	-0.0658731	-0.0926722	-0.0629506	-0.0930291
2027.49	-0.0663784	-0.0902029	-0.0631866	-0.0933732
2027.41	-0.0687605	-0.0890042	-0.0634239	-0.0937167
2027.33	-0.0671362	-0.0877689	-0.0636625	-0.0940597
2027.25	-0.0666505	-0.086017	-0.0639023	-0.0944021
2027.17	-0.0655296	-0.0874086	-0.0641434	-0.0947439
2027.09	-0.0662685	-0.0846501	-0.0643857	-0.095085
2027.01	-0.0653469	-0.0880098	-0.0646292	-0.0954254
2026.93	-0.0607261	-0.0844624	-0.0648741	-0.0957649
2026.85	-0.0622334	-0.0888764	-0.0651202	-0.0961036
2026.77	-0.0616026	-0.0902338	-0.0653676	-0.0964413
2026.69	-0.0616684	-0.0886026	-0.0656162	-0.0967781
2026.61	-0.0660087	-0.0907684	-0.0658662	-0.0971138
2026.53	-0.0623237	-0.0862954	-0.0661174	-0.0974483
2026.45	-0.0637464	-0.0837436	-0.0663699	-0.0977817
2026.37	-0.0596952	-0.0812354	-0.0666237	-0.0981138
2026.29	-0.058507	-0.0819428	-0.0668788	-0.0984446
2026.21	-0.0596871	-0.0846633	-0.0671352	-0.0987741
2026.13	-0.0575272	-0.0839971	-0.0673929	-0.099102
2026.05	-0.0600668	-0.0919402	-0.0676519	-0.0994285
2025.97	-0.0623112	-0.0937687	-0.0679122	-0.0997533
2025.89	-0.0690422	-0.0990296	-0.0681738	-0.100077
2025.81	-0.0666999	-0.0957613	-0.0684368	-0.100398
2025.73	-0.0693964	-0.0951597	-0.068701	-0.100718
2025.65	-0.0696318	-0.0939908	-0.0689666	-0.101035
2025.57	-0.0665497	-0.0921449	-0.0692334	-0.101351
2025.49	-0.0653383	-0.0934789	-0.0695016	-0.101665
2025.41	-0.0605163	-0.0906272	-0.0697712	-0.101977
2025.33	-0.0624267	-0.0919338	-0.070042	-0.102286
2025.25	-0.0598381	-0.096832	-0.0703142	-0.102594
2025.17	-0.0590352	-0.090756	-0.0705877	-0.102899
2025.09	-0.0638166	-0.0935311	-0.0708625	-0.103201
2025.01	-0.0642489	-0.0923512	-0.0711386	-0.103502
2024.93	-0.0652707	-0.0944829	-0.0714161	-0.103799
2024.85	-0.0635714	-0.0935692	-0.0716949	-0.104094
2024.77	-0.0648216	-0.0902761	-0.071975	-0.104387
2024.69	-0.0647771	-0.0967316	-0.0722565	-0.104676
2024.61	-0.0642362	-0.0974319	-0.0725393	-0.104963
2024.53	-0.0663888	-0.100772	-0.0728234	-0.105246
2024.45	-0.066591	-0.10277	-0.0731089	-0.105527
2024.37	-0.0697877	-0.105253	-0.0733957	-0.105805
2024.29	-0.0709593	-0.107303	-0.0736838	-0.106079
2024.21	-0.0718188	-0.103629	-0.0739732	-0.10635
2024.13	-0.0765332	-0.106295	-0.0742639	-0.106618
2024.05	-0.0694871	-0.103559	-0.074556	-0.106883
2023.97	-0.0705662	-0.103067	-0.0748494	-0.107144
2023.89	-0.0653185	-0.102375	-0.0751441	-0.107401
2023.81	-0.0663765	-0.10156	-0.0754402	-0.107655
2023.73	-0.067225	-0.103932	-0.0757375	-0.107905
2023.65	-0.0713053	-0.107434	-0.0760362	-0.108152
2023.57	-0.0747652	-0.112254	-0.0763361	-0.108394
2023.49	-0.0688156	-0.104644	-0.0766374	-0.108632
2023.41	-0.0727133	-0.106831	-0.0769399	-0.108867
2023.33	-0.0725176	-0.107829	-0.0772438	-0.109097
2023.25	-0.0692178	-0.102436	-0.0775489	-0.109323
2023.17	-0.0693999	-0.104094	-0.0778553	-0.109545
2023.09	-0.0675771	-0.0997243	-0.0781631	-0.109763
2023.01	-0.0690991	-0.106063	-0.078472	-0.109976
2022.93	-0.0676799	-0.11117	-0.0787823	-0.110185
2022.85	-0.0711135	-0.113767	-0.0790938	-0.110389
2022.77	-0.0778471	-0.116018	-0.0794066	-0.110588
2022.69	-0.0763492	-0.114302	-0.0797206	-0.110783
2022.62	-0.0797679	-0.118751	-0.0800358	-0.110973
2022.54	-0.0792541	-0.115234	-0.0803523	-0.111158
2022.46	-0.0757353	-0.109147	-0.08067	-0.111339
2022.38	-0.0778764	-0.114338	-0.080989	-0.111514
2022.3	-0.0750899	-0.11221	-0.0813091	-0.111684
2022.22	-0.0794199	-0.116666	-0.0816305	-0.111849
2022.14	-0.0771512	-0.117453	-0.081953	-0.112009
2022.06	-0.0795421	-0.116221	-0.0822767	-0.112164
2021.98	-0.0799609	-0.118425	-0.0826016	-0.112313
2021.9	-0.0773171	-0.114685	-0.0829276	-0.112458
2021.82	-0.0795039	-0.11766	-0.0832548	-0.112596
2021.74	-0.0776833	-0.112792	-0.0835832	-0.112729
2021.66	-0.0760702	-0.110463	-0.0839127	-0.112857
2021.58	-0.0794919	-0.113883	-0.0842432	-0.112979
2021.5	-0.0751796	-0.114062	-0.0845749	-0.113095
2021.42	-0.0766023	-0.120248	-0.0849077	-0.113206
2021.34	-0.0787367	-0.119899	-0.0852415	-0.113311
2021.27	-0.078601	-0.120333	-0.0855765	-0.11341
2021.19	-0.0827389	-0.123234	-0.0859124	-0.113503
2021.11	-0.0759267	-0.117673	-0.0862494	-0.11359
2021.03	-0.0819517	-0.11784	-0.0865874	-0.113671
2020.95	-0.0771365	-0.115311	-0.0869264	-0.113747
2020.87	-0.0753749	-0.117021	-0.0872665	-0.113816
2020.79	-0.0792675	-0.11726	-0.0876074	-0.113879
2020.71	-0.0767449	-0.117269	-0.0879494	-0.113936
2020.63	-0.083444	-0.124703	-0.0882922	-0.113987
2020.55	-0.0790595	-0.12279	-0.088636	-0.114032
2020.47	-0.0817929	-0.123578	-0.0889807	-0.114071
2020.39	-0.0838055	-0.125513	-0.0893263	-0.114103
2020.31	-0.0794386	-0.117836	-0.0896727	-0.114129
2020.24	-0.0808884	-0.116863	-0.09002	-0.114149
2020.16	-0.0748425	-0.114558	-0.0903681	-0.114162
2020.08	-0.0753887	-0.115269	-0.090717	-0.114169
2020	-0.0797236	-0.116756	-0.0910666	-0.11417
2019.92	-0.0748188	-0.114168	-0.0914171	-0.114165
2019.84	-0.0780141	-0.123123	-0.0917683	-0.114153
2019.76	-0.0756591	-0.118617	-0.0921202	-0.114134
2019.68	-0.0767967	-0.124406	-0.0924728	-0.114109
2019.6	-0.0778864	-0.119218	-0.092826	-0.114078
2019.52	-0.077419	-0.116305	-0.0931799	-0.11404
2019.44	-0.0850718	-0.120912	-0.0935345	-0.113996
2019.37	-0.0799788	-0.119009	-0.0938896	-0.113946
2019.29	-0.0801772	-0.117216	-0.0942453	-0.113889
2019.21	-0.0806898	-0.122792	-0.0946016	-0.113825
2019.13	-0.0771732	-0.121557	-0.0949583	-0.113755
2019.05	-0.0849101	-0.12575	-0.0953156	-0.113679
2018.97	-0.0852413	-0.126942	-0.0956734	-0.113597
2018.89	-0.0872216	-0.126436	-0.0960315	-0.113508
2018.81	-0.0912481	-0.13015	-0.0963901	-0.113412
2018.73	-0.0889129	-0.128001	-0.0967491	-0.11331
2018.66	-0.0925284	-0.129322	-0.0971085	-0.113202
2018.58	-0.0920958	-0.128127	-0.0974681	-0.113088
2018.5	-0.0868854	-0.125596	-0.0978281	-0.112967
2018.42	-0.0923385	-0.129833	-0.0981884	-0.112841
2018.34	-0.0881183	-0.127259	-0.0985488	-0.112707
2018.26	-0.0881763	-0.129679	-0.0989095	-0.112568
2018.18	-0.0915899	-0.133841	-0.0992704	-0.112423
2018.1	-0.0884117	-0.133549	-0.0996314	-0.112271
2018.02	-0.0930578	-0.132324	-0.0999926	-0.112114
2017.95	-0.0939769	-0.125992	-0.100354	-0.11195
2017.87	-0.091879	-0.125684	-0.100715	-0.11178
2017.79	-0.0935936	-0.127412	-0.101076	-0.111605
2017.71	-0.0880961	-0.124971	-0.101438	-0.111423
2017.63	-0.0914273	-0.126552	-0.101799	-0.111236
2017.55	-0.0899798	-0.124492	-0.10216	-0.111043
2017.47	-0.0892328	-0.125661	-0.102521	-0.110844
2017.39	-0.0945731	-0.133244	-0.102882	-0.11064
2017.32	-0.0946836	-0.12741	-0.103243	-0.11043
2017.24	-0.0958202	-0.12918	-0.103603	-0.110214
2017.16	-0.0967215	-0.129415	-0.103964	-0.109993
2017.08	-0.0909532	-0.122014	-0.104324	-0.109767
2017	-0.0895948	-0.121285	-0.104683	-0.109535
2016.92	-0.086242	-0.1183	-0.105043	-0.109298
2016.84	-0.0854943	-0.118055	-0.105402	-0.109055
2016.77	-0.086026	-0.124102	-0.10576	-0.108808
2016.69	-0.0820593	-0.119993	-0.106118	-0.108555
2016.61	-0.0907188	-0.12603	-0.106476	-0.108298
2016.53	-0.0920187	-0.121644	-0.106833	-0.108035
2016.45	-0.0912445	-0.123989	-0.107189	-0.107768
2016.37	-0.0918635	-0.12087	-0.107545	-0.107496
2016.29	-0.0902969	-0.117201	-0.107901	-0.10722
2016.22	-0.0886865	-0.118728	-0.108255	-0.106938
2016.14	-0.0903948	-0.118272	-0.108609	-0.106653
2016.06	-0.0842617	-0.109487	-0.108962	-0.106363
2015.98	-0.0875037	-0.119999	-0.109315	-0.106068
2015.9	-0.0903794	-0.119871	-0.109666	-0.10577
2015.82	-0.0905923	-0.117535	-0.110017	-0.105467
2015.74	-0.0977028	-0.121459	-0.110367	-0.10516
2015.67	-0.0949153	-0.119491	-0.110716	-0.10485
2015.59	-0.100614	-0.121553	-0.111064	-0.104535
2015.51	-0.0967306	-0.119129	-0.11141	-0.104217
2015.43	-0.0967466	-0.12008	-0.111756	-0.103895
2015.35	-0.0981545	-0.121957	-0.112101	-0.10357
2015.27	-0.0954501	-0.122893	-0.112445	-0.103241
2015.2	-0.0971709	-0.117974	-0.112788	-0.102908
2015.12	-0.100976	-0.119982	-0.113129	-0.102573
2015.04	-0.0997113	-0.121318	-0.113469	-0.102234
2014.96	-0.105316	-0.121163	-0.113808	-0.101892
2014.88	-0.107067	-0.121473	-0.114146	-0.101548
2014.8	-0.103866	-0.115721	-0.114482	-0.1012
2014.73	-0.103095	-0.114217	-0.114818	-0.10085
2014.65	-0.100772	-0.118651	-0.115151	-0.100497
2014.57	-0.101486	-0.114118	-0.115484	-0.100141
2014.49	-0.101707	-0.113145	-0.115814	-0.0997831
2014.41	-0.0975779	-0.110428	-0.116144	-0.0994227
2014.33	-0.0968942	-0.111375	-0.116472	-0.0990601
2014.26	-0.10259	-0.111981	-0.116798	-0.0986953
2014.18	-0.0972853	-0.108123	-0.117123	-0.0983285
2014.1	-0.102285	-0.112624	-0.117446	-0.0979597
2014.02	-0.103506	-0.114535	-0.117768	-0.0975891
2013.94	-0.102638	-0.10705	-0.118087	-0.0972167
2013.87	-0.103058	-0.110421	-0.118406	-0.0968427
2013.79	-0.104929	-0.111645	-0.118722	-0.0964672
2013.71	-0.10386	-0.113413	-0.119037	-0.0960902
2013.63	-0.10665	-0.114895	-0.11935	-0.0957119
2013.55	-0.103482	-0.110179	-0.119661	-0.0953323
2013.48	-0.106225	-0.113795	-0.11997	-0.0949515
2013.4	-0.106128	-0.109386	-0.120278	-0.0945697
2013.32	-0.103121	-0.107856	-0.120583	-0.094187
2013.24	-0.105703	-0.106168	-0.120887	-0.0938034
2013.16	-0.100744	-0.0983844	-0.121188	-0.093419
2013.08	-0.0991083	-0.0983919	-0.121488	-0.0930339
2013.01	-0.10191	-0.0995121	-0.121786	-0.0926483
2012.93	-0.0990319	-0.0972119	-0.122081	-0.0922621
2012.85	-0.106978	-0.10423	-0.122375	-0.0918756
2012.77	-0.106592	-0.104893	-0.122667	-0.0914888
2012.69	-0.106486	-0.0995932	-0.122956	-0.0911017
2012.62	-0.10502	-0.103269	-0.123244	-0.0907145
2012.54	-0.109434	-0.104052	-0.123529	-0.0903273
2012.46	-0.109794	-0.0991251	-0.123812	-0.0899401
2012.38	-0.112974	-0.100492	-0.124093	-0.089553
2012.31	-0.10891	-0.0974287	-0.124372	-0.0891662
2012.23	-0.110528	-0.0985494	-0.124648	-0.0887796
2012.15	-0.111694	-0.0995755	-0.124922	-0.0883934
2012.07	-0.107233	-0.0980421	-0.125194	-0.0880077
2011.99	-0.108789	-0.0963809	-0.125464	-0.0876225
2011.92	-0.111732	-0.0986061	-0.125731	-0.0872379
2011.84	-0.105583	-0.0919942	-0.125997	-0.086854
2011.76	-0.113446	-0.095162	-0.126259	-0.0864708
2011.68	-0.112775	-0.0924053	-0.12652	-0.0860885
2011.6	-0.110234	-0.0874835	-0.126778	-0.0857071
2011.53	-0.111623	-0.0892892	-0.127034	-0.0853267
2011.45	-0.109256	-0.0884417	-0.127287	-0.0849473
2011.37	-0.111138	-0.0910487	-0.127538	-0.084569
2011.29	-0.11527	-0.0951082	-0.127787	-0.0841919
2011.22	-0.112223	-0.0898108	-0.128033	-0.0838161
2011.14	-0.115763	-0.0923935	-0.128277	-0.0834415
2011.06	-0.118304	-0.0937668	-0.128518	-0.0830684
2010.98	-0.11522	-0.0905105	-0.128757	-0.0826966
2010.91	-0.114667	-0.0897437	-0.128993	-0.0823264
2010.83	-0.117321	-0.0880832	-0.129227	-0.0819577
2010.75	-0.117246	-0.0887248	-0.129458	-0.0815906
2010.67	-0.118355	-0.0898529	-0.129687	-0.0812251
2010.59	-0.119339	-0.0863888	-0.129913	-0.0808614
2010.52	-0.115126	-0.0847469	-0.130137	-0.0804995
2010.44	-0.123261	-0.0921423	-0.130358	-0.0801393
2010.36	-0.121615	-0.0895091	-0.130577	-0.0797811
2010.28	-0.118884	-0.0825978	-0.130793	-0.0794247
2010.21	-0.125069	-0.0902749	-0.131007	-0.0790704
2010.13	-0.120056	-0.0860433	-0.131218	-0.078718
2010.05	-0.123895	-0.0865505	-0.131427	-0.0783677
2009.97	-0.125601	-0.0862338	-0.131633	-0.0780195
2009.9	-0.11895	-0.082803	-0.131836	-0.0776734
2009.82	-0.122592	-0.0883282	-0.132037	-0.0773295
2009.74	-0.125675	-0.0898081	-0.132236	-0.0769878
2009.66	-0.12219	-0.0860261	-0.132432	-0.0766484
2009.59	-0.119935	-0.0860194	-0.132625	-0.0763112
2009.51	-0.123092	-0.0881149	-0.132815	-0.0759764
2009.43	-0.124407	-0.0823159	-0.133004	-0.075644
2009.35	-0.130773	-0.0837369	-0.133189	-0.0753139
2009.28	-0.121703	-0.0799062	-0.133372	-0.0749863
2009.2	-0.121412	-0.0790897	-0.133552	-0.0746612
2009.12	-0.126664	-0.0833076	-0.13373	-0.0743385
2009.04	-0.124751	-0.0828419	-0.133905	-0.0740183
2008.97	-0.120409	-0.0795408	-0.134078	-0.0737007
2008.89	-0.121671	-0.0789595	-0.134248	-0.0733856
2008.81	-0.120209	-0.0745055	-0.134415	-0.0730732
2008.74	-0.119828	-0.0717234	-0.13458	-0.0727633
2008.66	-0.123816	-0.0750989	-0.134743	-0.0724561
2008.58	-0.121152	-0.0738106	-0.134902	-0.0721516
2008.5	-0.123677	-0.0756478	-0.13506	-0.0718497
2008.43	-0.128338	-0.081003	-0.135214	-0.0715506
2008.35	-0.126544	-0.0762565	-0.135366	-0.0712541
2008.27	-0.127954	-0.0792506	-0.135516	-0.0709604
2008.19	-0.125262	-0.0794724	-0.135663	-0.0706694
2008.12	-0.124888	-0.0744657	-0.135807	-0.0703812
2008.04	-0.129689	-0.0804676	-0.135949	-0.0700958
2007.96	-0.128241	-0.0763351	-0.136089	-0.0698132
2007.89	-0.12372	-0.0711446	-0.136225	-0.0695334
2007.81	-0.127922	-0.0738686	-0.13636	-0.0692565
2007.73	-0.126186	-0.0721022	-0.136491	-0.0689823
2007.65	-0.128547	-0.0721582	-0.136621	-0.068711
2007.58	-0.127074	-0.0734092	-0.136747	-0.0684426
2007.5	-0.126001	-0.0711992	-0.136872	-0.068177
2007.42	-0.131927	-0.0776109	-0.136993	-0.0679143
2007.35	-0.129253	-0.075705	-0.137113	-0.0676544
2007.27	-0.129561	-0.0750557	-0.13723	-0.0673975
2007.19	-0.136857	-0.0802716	-0.137344	-0.0671434
2007.11	-0.141663	-0.084214	-0.137456	-0.0668923
2007.04	-0.141399	-0.0815721	-0.137565	-0.066644
2006.96	-0.136119	-0.0775605	-0.137672	-0.0663987
2006.88	-0.139928	-0.0816854	-0.137776	-0.0661562
2006.81	-0.135376	-0.0757394	-0.137878	-0.0659167
2006.73	-0.140222	-0.0813468	-0.137978	-0.0656801
2006.65	-0.138318	-0.0795431	-0.138075	-0.0654464
2006.58	-0.135312	-0.0757587	-0.13817	-0.0652156
2006.5	-0.137613	-0.0799729	-0.138262	-0.0649877
2006.42	-0.142509	-0.0817928	-0.138352	-0.0647628
2006.34	-0.137499	-0.0770571	-0.13844	-0.0645408
2006.27	-0.140009	-0.0795522	-0.138525	-0.0643217
2006.19	-0.140487	-0.0773221	-0.138608	-0.0641055
2006.11	-0.137178	-0.0753415	-0.138688	-0.0638922
2006.04	-0.137748	-0.0724781	-0.138767	-0.0636818
2005.96	-0.13779	-0.0767122	-0.138842	-0.0634744
2005.88	-0.136318	-0.0748506	-0.138916	-0.0632698
2005.81	-0.137331	-0.078956	-0.138987	-0.0630682
2005.73	-0.137009	-0.076027	-0.139056	-0.0628694
2005.65	-0.133035	-0.0731848	-0.139122	-0.0626735
2005.58	-0.13727	-0.0719779	-0.139186	-0.0624806
2005.5	-0.137793	-0.0733865	-0.139248	-0.0622905
2005.42	-0.133091	-0.0705939	-0.139308	-0.0621033
2005.35	-0.13663	-0.0720942	-0.139365	-0.061919
2005.27	-0.13744	-0.074175	-0.13942	-0.0617375
2005.19	-0.137363	-0.0740446	-0.139473	-0.0615589
2005.11	-0.13942	-0.0768123	-0.139523	-0.0613832
2005.04	-0.139974	-0.0762304	-0.139572	-0.0612103
2004.96	-0.13697	-0.0738711	-0.139618	-0.0610402
2004.88	-0.145112	-0.0781896	-0.139662	-0.060873
2004.81	-0.144281	-0.0763682	-0.139703	-0.0607087
2004.73	-0.140293	-0.0746303	-0.139743	-0.0605471
2004.65	-0.140111	-0.0735539	-0.13978	-0.0603884
2004.58	-0.140568	-0.0757039	-0.139815	-0.0602324
2004.5	-0.137338	-0.0713835	-0.139848	-0.0600793
2004.42	-0.136039	-0.0718453	-0.139879	-0.0599289
2004.35	-0.137297	-0.0743287	-0.139908	-0.0597814
2004.27	-0.135451	-0.0711156	-0.139934	-0.0596366
2004.19	-0.139514	-0.0742109	-0.139958	-0.0594945
2004.12	-0.137166	-0.073515	-0.139981	-0.0593553
2004.04	-0.136354	-0.0697924	-0.140001	-0.0592187
2003.96	-0.139864	-0.0718769	-0.140019	-0.059085
2003.89	-0.137426	-0.0688384	-0.140035	-0.0589539
2003.81	-0.130771	-0.0645026	-0.140048	-0.0588256
2003.74	-0.136798	-0.0709699	-0.14006	-0.0586999
2003.66	-0.13623	-0.0718294	-0.14007	-0.058577
2003.58	-0.134604	-0.0689682	-0.140077	-0.0584568
2003.51	-0.13177	-0.0709324	-0.140083	-0.0583392
2003.43	-0.139133	-0.0738748	-0.140086	-0.0582243
2003.35	-0.135229	-0.0709282	-0.140088	-0.0581121
2003.28	-0.13668	-0.068067	-0.140087	-0.0580025
2003.2	-0.142154	-0.0741183	-0.140085	-0.0578956
2003.12	-0.139231	-0.0723773	-0.14008	-0.0577913
2003.05	-0.14165	-0.0757796	-0.140074	-0.0576896
2002.97	-0.140943	-0.0753356	-0.140065	-0.0575906
2002.89	-0.139559	-0.0736025	-0.140055	-0.0574941
2002.82	-0.137636	-0.0699035	-0.140042	-0.0574003
2002.74	-0.138458	-0.0719779	-0.140028	-0.057309
2002.67	-0.139037	-0.0711922	-0.140011	-0.0572203
2002.59	-0.135799	-0.0685505	-0.139993	-0.0571342
2002.51	-0.138195	-0.0719622	-0.139972	-0.0570506
2002.44	-0.134241	-0.068105	-0.13995	-0.0569696
2002.36	-0.135942	-0.0685852	-0.139926	-0.0568911
2002.28	-0.134698	-0.0703447	-0.1399	-0.0568151
2002.21	-0.140122	-0.0717334	-0.139872	-0.0567416
2002.13	-0.13342	-0.0674976	-0.139842	-0.0566707
2002.05	-0.134085	-0.0672974	-0.13981	-0.0566022
2001.98	-0.137863	-0.0714899	-0.139777	-0.0565363
2001.9	-0.133653	-0.069146	-0.139741	-0.0564728
2001.83	-0.132039	-0.0682237	-0.139704	-0.0564118
2001.75	-0.136756	-0.0727541	-0.139664	-0.0563532
2001.67	-0.136482	-0.0687586	-0.139623	-0.0562971
2001.6	-0.131653	-0.066752	-0.13958	-0.0562434
2001.52	-0.135284	-0.0750046	-0.139535	-0.0561922
2001.44	-0.139875	-0.0776032	-0.139489	-0.0561433
2001.37	-0.135459	-0.0735237	-0.13944	-0.0560969
2001.29	-0.135667	-0.0741172	-0.13939	-0.0560529
2001.22	-0.136127	-0.0741204	-0.139338	-0.0560113
2001.14	-0.132577	-0.0696565	-0.139284	-0.0559721
2001.06	-0.130113	-0.0683907	-0.139228	-0.0559352
2000.99	-0.130298	-0.0644583	-0.13917	-0.0559007
2000.91	-0.129949	-0.0632569	-0.139111	-0.0558686
2000.84	-0.128877	-0.0643571	-0.13905	-0.0558388
2000.76	-0.134019	-0.0683739	-0.138987	-0.0558114
2000.68	-0.128262	-0.066502	-0.138922	-0.0557863
2000.61	-0.131859	-0.0690504	-0.138856	-0.0557635
2000.53	-0.135958	-0.078194	-0.138788	-0.055743
2000.46	-0.132623	-0.0704807	-0.138718	-0.0557248
2000.38	-0.134855	-0.0745027	-0.138646	-0.055709
2000.3	-0.140338	-0.0795551	-0.138573	-0.0556954
2000.23	-0.13737	-0.0759452	-0.138498	-0.0556841
2000.15	-0.134296	-0.0716875	-0.138421	-0.0556751
2000.08	-0.135881	-0.0740916	-0.138342	-0.0556683
2000	-0.133165	-0.0732477	-0.138262	-0.0556638
1999.92	-0.127797	-0.0696614	-0.13818	-0.0556616
1999.85	-0.123527	-0.0675926	-0.138096	-0.0556615
1999.77	-0.130397	-0.0721352	-0.138011	-0.0556638
1999.7	-0.130557	-0.070403	-0.137923	-0.0556682
1999.62	-0.127641	-0.0677973	-0.137835	-0.0556749
1999.54	-0.134266	-0.0759701	-0.137744	-0.0556838
1999.47	-0.136781	-0.0770277	-0.137652	-0.0556949
1999.39	-0.131462	-0.0725135	-0.137558	-0.0557082
1999.32	-0.136906	-0.0765605	-0.137462	-0.0557237
1999.24	-0.135985	-0.0769033	-0.137365	-0.0557414
1999.17	-0.134546	-0.0690753	-0.137266	-0.0557612
1999.09	-0.129096	-0.0749329	-0.137166	-0.0557832
1999.01	-0.132002	-0.0752222	-0.137063	-0.0558074
1998.94	-0.129859	-0.0726103	-0.13696	-0.0558338
1998.86	-0.130867	-0.0719135	-0.136854	-0.0558623
1998.79	-0.132828	-0.0732242	-0.136747	-0.0558929
1998.71	-0.133486	-0.0781394	-0.136638	-0.0559257
1998.64	-0.133808	-0.0755321	-0.136528	-0.0559606
1998.56	-0.136712	-0.0789422	-0.136415	-0.0559976
1998.48	-0.136059	-0.0783986	-0.136302	-0.0560368
1998.41	-0.137927	-0.0776658	-0.136186	-0.0560781
1998.33	-0.135567	-0.0798671	-0.136069	-0.0561215
1998.26	-0.137709	-0.0802665	-0.135951	-0.0561669
1998.18	-0.139085	-0.0833697	-0.135831	-0.0562145
1998.11	-0.134472	-0.0788686	-0.135709	-0.0562642
1998.03	-0.139417	-0.0848676	-0.135585	-0.056316
1997.95	-0.139358	-0.0812441	-0.13546	-0.0563698
1997.88	-0.136312	-0.0760642	-0.135334	-0.0564257
1997.8	-0.134306	-0.0768163	-0.135205	-0.0564837
1997.73	-0.134168	-0.0774851	-0.135075	-0.0565437
1997.65	-0.127874	-0.0753577	-0.134944	-0.0566058
1997.58	-0.133354	-0.0754628	-0.134811	-0.05667
1997.5	-0.130019	-0.0761159	-0.134676	-0.0567362
1997.43	-0.127752	-0.0709517	-0.13454	-0.0568044
1997.35	-0.127033	-0.0711656	-0.134402	-0.0568747
1997.27	-0.130242	-0.0731233	-0.134263	-0.056947
1997.2	-0.129523	-0.0691779	-0.134121	-0.0570214
1997.12	-0.129664	-0.0664102	-0.133979	-0.0570978
1997.05	-0.130408	-0.0725759	-0.133835	-0.0571762
1996.97	-0.133011	-0.0736912	-0.133689	-0.0572566
1996.9	-0.130955	-0.071553	-0.133542	-0.057339
1996.82	-0.129577	-0.0719418	-0.133393	-0.0574234
1996.75	-0.132389	-0.0774467	-0.133242	-0.0575098
1996.67	-0.12841	-0.0733579	-0.13309	-0.0575982
1996.6	-0.127238	-0.072669	-0.132936	-0.0576886
1996.52	-0.1315	-0.0748404	-0.132781	-0.057781
1996.44	-0.136729	-0.0754949	-0.132624	-0.0578754
1996.37	-0.130549	-0.0731473	-0.132466	-0.0579717
1996.29	-0.128372	-0.0708415	-0.132306	-0.0580701
1996.22	-0.134654	-0.0779948	-0.132144	-0.0581704
1996.14	-0.130796	-0.07505	-0.131981	-0.0582726
1996.07	-0.126758	-0.0680638	-0.131817	-0.0583768
1995.99	-0.129098	-0.0710127	-0.131651	-0.058483
1995.92	-0.131333	-0.0782468	-0.131483	-0.0585912
1995.84	-0.126098	-0.0708533	-0.131314	-0.0587012
1995.77	-0.12759	-0.0711329	-0.131143	-0.0588133
1995.69	-0.131262	-0.0751748	-0.13097	-0.0589272
1995.62	-0.12902	-0.0761259	-0.130796	-0.0590431
1995.54	-0.125174	-0.0710678	-0.130621	-0.0591609
1995.47	-0.126628	-0.0714908	-0.130444	-0.0592807
1995.39	-0.129941	-0.0758898	-0.130265	-0.0594024
1995.32	-0.122587	-0.0720287	-0.130085	-0.059526
1995.24	-0.122976	-0.0728292	-0.129903	-0.0596515
1995.17	-0.127476	-0.0729636	-0.12972	-0.0597789
1995.09	-0.122439	-0.0726151	-0.129535	-0.0599082
1995.01	-0.119535	-0.0686191	-0.129348	-0.0600394
1994.94	-0.125178	-0.0705463	-0.12916	-0.0601726
1994.86	-0.12948	-0.0736169	-0.128971	-0.0603076
1994.79	-0.125086	-0.0696983	-0.12878	-0.0604445
1994.71	-0.124425	-0.0690919	-0.128587	-0.0605833
1994.64	-0.132044	-0.0752686	-0.128393	-0.0607239
1994.56	-0.127166	-0.07219	-0.128197	-0.0608665
1994.49	-0.121352	-0.0692576	-0.127999	-0.0610109
1994.41	-0.127098	-0.0723817	-0.127801	-0.0611572
1994.34	-0.129932	-0.0782139	-0.1276	-0.0613053
1994.26	-0.129507	-0.0760715	-0.127398	-0.0614553
1994.19	-0.127313	-0.0752545	-0.127195	-0.0616071
1994.11	-0.134145	-0.0786618	-0.126989	-0.0617608
1994.04	-0.136546	-0.0813835	-0.126783	-0.0619164
1993.96	-0.136244	-0.0768969	-0.126574	-0.0620737
1993.89	-0.131825	-0.0749677	-0.126365	-0.0622329
1993.81	-0.137502	-0.0798922	-0.126153	-0.062394
1993.74	-0.135577	-0.0830632	-0.12594	-0.0625568
1993.66	-0.13126	-0.0808663	-0.125726	-0.0627215
1993.59	-0.130962	-0.0803425	-0.12551	-0.0628879
1993.51	-0.131451	-0.0775774	-0.125292	-0.0630562
1993.44	-0.12779	-0.0737445	-0.125073	-0.0632263
1993.36	-0.12816	-0.0698871	-0.124852	-0.0633981
1993.29	-0.129976	-0.0722551	-0.12463	-0.0635718
1993.22	-0.130133	-0.0743561	-0.124406	-0.0637472
1993.14	-0.125418	-0.0708476	-0.124181	-0.0639244
1993.07	-0.123385	-0.0703109	-0.123954	-0.0641034
1992.99	-0.125197	-0.0745868	-0.123725	-0.0642841
1992.92	-0.128035	-0.079402	-0.123495	-0.0644666
1992.84	-0.126755	-0.0729187	-0.123264	-0.0646508
1992.77	-0.128688	-0.0759759	-0.12303	-0.0648367
1992.69	-0.132451	-0.0769385	-0.122796	-0.0650244
1992.62	-0.131132	-0.0789016	-0.122559	-0.0652138
1992.54	-0.130593	-0.0779259	-0.122321	-0.0654049
1992.47	-0.128578	-0.0761234	-0.122082	-0.0655978
1992.39	-0.129354	-0.076416	-0.121841	-0.0657923
1992.32	-0.131647	-0.0760277	-0.121598	-0.0659885
1992.24	-0.1293	-0.0756043	-0.121354	-0.0661864
1992.17	-0.126057	-0.0722023	-0.121108	-0.066386
1992.09	-0.129346	-0.0806987	-0.120861	-0.0665872
1992.02	-0.130547	-0.0814562	-0.120612	-0.0667901
1991.94	-0.128445	-0.0791501	-0.120361	-0.0669947
1991.87	-0.129325	-0.0792229	-0.120109	-0.0672008
1991.8	-0.135367	-0.0839277	-0.119855	-0.0674086
1991.72	-0.131655	-0.0778968	-0.1196	-0.067618
1991.65	-0.12706	-0.0728249	-0.119343	-0.067829
1991.57	-0.13134	-0.0740796	-0.119085	-0.0680416
1991.5	-0.131024	-0.0800561	-0.118825	-0.0682558
1991.42	-0.126232	-0.0762306	-0.118563	-0.0684716
1991.35	-0.126124	-0.0771047	-0.1183	-0.0686889
1991.27	-0.128318	-0.0808758	-0.118036	-0.0689077
1991.2	-0.13412	-0.087541	-0.117769	-0.0691281
1991.12	-0.129644	-0.0826266	-0.117501	-0.06935
1991.05	-0.128463	-0.0769911	-0.117232	-0.0695734
1990.98	-0.13289	-0.0827825	-0.116961	-0.0697983
1990.9	-0.131137	-0.0770268	-0.116688	-0.0700247
1990.83	-0.122635	-0.0722818	-0.116414	-0.0702525
1990.75	-0.126922	-0.0799124	-0.116138	-0.0704818
1990.68	-0.13205	-0.0834599	-0.115861	-0.0707125
1990.6	-0.125219	-0.0797403	-0.115582	-0.0709447
1990.53	-0.12604	-0.0777718	-0.115302	-0.0711782
1990.45	-0.127045	-0.0809991	-0.11502	-0.0714131
1990.38	-0.131659	-0.0839333	-0.114736	-0.0716494
1990.31	-0.127321	-0.0777397	-0.114451	-0.0718871
1990.23	-0.127292	-0.0790317	-0.114164	-0.072126
1990.16	-0.126127	-0.0793977	-0.113876	-0.0723663
1990.08	-0.128872	-0.082127	-0.113586	-0.0726079
1990.01	-0.127613	-0.0776822	-0.113294	-0.0728508
1989.93	-0.122793	-0.080898	-0.113001	-0.0730949
1989.86	-0.128944	-0.0868012	-0.112706	-0.0733402
1989.79	-0.126947	-0.0848079	-0.11241	-0.0735868
1989.71	-0.125133	-0.0852483	-0.112112	-0.0738346
1989.64	-0.124678	-0.0822634	-0.111813	-0.0740835
1989.56	-0.129378	-0.0860079	-0.111512	-0.0743336
1989.49	-0.129493	-0.0846824	-0.11121	-0.0745848
1989.41	-0.122405	-0.0803713	-0.110905	-0.0748372
1989.34	-0.120148	-0.0794949	-0.1106	-0.0750906
1989.27	-0.121811	-0.0761006	-0.110293	-0.075345
1989.19	-0.123261	-0.0825493	-0.109984	-0.0756005
1989.12	-0.117854	-0.0784642	-0.109674	-0.075857
1989.04	-0.114066	-0.0785835	-0.109362	-0.0761145
1988.97	-0.11792	-0.083714	-0.109048	-0.076373
1988.89	-0.122569	-0.0855468	-0.108733	-0.0766323
1988.82	-0.116533	-0.0812097	-0.108417	-0.0768926
1988.75	-0.115936	-0.0754401	-0.108099	-0.0771537
1988.67	-0.1223	-0.0854769	-0.107779	-0.0774157
1988.6	-0.118862	-0.0808664	-0.107458	-0.0776785
1988.52	-0.111152	-0.0756218	-0.107136	-0.0779421
1988.45	-0.108113	-0.0767184	-0.106811	-0.0782064
1988.38	-0.116009	-0.0846468	-0.106486	-0.0784715
1988.3	-0.114554	-0.0866804	-0.106158	-0.0787372
1988.23	-0.115368	-0.0875521	-0.10583	-0.0790036
1988.15	-0.110573	-0.0884235	-0.105499	-0.0792706
1988.08	-0.115143	-0.0889119	-0.105168	-0.0795382
1988.01	-0.11584	-0.0935702	-0.104834	-0.0798063
1987.93	-0.115363	-0.087324	-0.1045	-0.080075
1987.86	-0.109865	-0.0814214	-0.104163	-0.0803441
1987.78	-0.109849	-0.0811746	-0.103826	-0.0806137
1987.71	-0.110095	-0.0838341	-0.103486	-0.0808837
1987.64	-0.105874	-0.0808515	-0.103146	-0.081154
1987.56	-0.102108	-0.0795227	-0.102804	-0.0814247
1987.49	-0.103903	-0.0855551	-0.10246	-0.0816956
1987.41	-0.112988	-0.0942558	-0.102115	-0.0819668
1987.34	-0.108364	-0.0886042	-0.101768	-0.0822382
1987.27	-0.102887	-0.0843972	-0.10142	-0.0825098
1987.19	-0.108694	-0.0891588	-0.101071	-0.0827815
1987.12	-0.108966	-0.0898166	-0.10072	-0.0830533
1987.04	-0.105205	-0.0843902	-0.100368	-0.0833251
1986.97	-0.100096	-0.0806851	-0.100014	-0.0835968
1986.9	-0.0981991	-0.0845646	-0.0996591	-0.0838686
1986.82	-0.0990958	-0.0871877	-0.0993026	-0.0841402
1986.75	-0.0945297	-0.0846615	-0.0989447	-0.0844117
1986.68	-0.0915551	-0.0862336	-0.0985855	-0.0846829
1986.6	-0.0921454	-0.0858857	-0.0982249	-0.0849539
1986.53	-0.0980609	-0.0913989	-0.0978629	-0.0852247
1986.45	-0.0973542	-0.0891316	-0.0974996	-0.085495
1986.38	-0.0952976	-0.0867276	-0.0971349	-0.085765
1986.31	-0.0952994	-0.0846466	-0.0967689	-0.0860345
1986.23	-0.0961471	-0.0887669	-0.0964016	-0.0863035
1986.16	-0.0978913	-0.0910921	-0.0960329	-0.086572
1986.09	-0.0895783	-0.0880092	-0.095663	-0.0868399
1986.01	-0.0874477	-0.0852394	-0.0952918	-0.0871071
1985.94	-0.0913858	-0.0930252	-0.0949193	-0.0873735
1985.86	-0.0953318	-0.0968323	-0.0945455	-0.0876392
1985.79	-0.0866323	-0.0909625	-0.0941705	-0.0879041
1985.72	-0.0828597	-0.0871097	-0.0937943	-0.0881681
1985.64	-0.0884416	-0.0883575	-0.0934168	-0.0884311
1985.57	-0.0897964	-0.090199	-0.0930381	-0.0886932
1985.5	-0.0852913	-0.0891904	-0.0926582	-0.0889541
1985.42	-0.0816344	-0.0842512	-0.0922771	-0.089214
1985.35	-0.0836443	-0.087761	-0.0918949	-0.0894727
1985.28	-0.0836318	-0.09426	-0.0915115	-0.0897301
1985.2	-0.0804726	-0.0930571	-0.091127	-0.0899862
1985.13	-0.0745626	-0.0918831	-0.0907413	-0.090241
1985.06	-0.0772377	-0.0921176	-0.0903545	-0.0904943
1984.98	-0.0830091	-0.0963008	-0.0899667	-0.0907462
1984.91	-0.0859151	-0.0994185	-0.0895777	-0.0909965
1984.83	-0.0833533	-0.093077	-0.0891877	-0.0912452
1984.76	-0.079282	-0.093545	-0.0887966	-0.0914922
1984.69	-0.0831571	-0.0956599	-0.0884046	-0.0917374
1984.61	-0.0832046	-0.0972829	-0.0880115	-0.0919809
1984.54	-0.0731859	-0.0928233	-0.0876174	-0.0922225
1984.47	-0.0728612	-0.0945758	-0.0872223	-0.0924621
1984.39	-0.0776965	-0.099949	-0.0868263	-0.0926997
1984.32	-0.0818547	-0.107053	-0.0864293	-0.0929353
1984.25	-0.0762813	-0.100979	-0.0860314	-0.0931687
1984.17	-0.0756413	-0.0956598	-0.0856327	-0.0933999
1984.1	-0.0744246	-0.0954401	-0.085233	-0.0936288
1984.03	-0.0717152	-0.094244	-0.0848325	-0.0938554
1983.95	-0.0674039	-0.0860774	-0.0844311	-0.0940795
1983.88	-0.0628547	-0.0846198	-0.0840289	-0.0943012
1983.81	-0.0585447	-0.0848415	-0.0836259	-0.0945204
1983.73	-0.0598131	-0.0905811	-0.0832222	-0.0947369
1983.66	-0.0618307	-0.0942097	-0.0828177	-0.0949508
1983.59	-0.0535287	-0.0917411	-0.0824124	-0.0951618
1983.51	-0.0565875	-0.0907897	-0.0820064	-0.0953701
1983.44	-0.0591325	-0.0954012	-0.0815998	-0.0955755
1983.37	-0.0624956	-0.0956855	-0.0811925	-0.0957779
1983.29	-0.0602902	-0.0908271	-0.0807845	-0.0959773
1983.22	-0.0591644	-0.0896061	-0.0803759	-0.0961736
1983.15	-0.0652793	-0.0926936	-0.0799667	-0.0963668
1983.07	-0.0629129	-0.0968616	-0.0795569	-0.0965567
1983	-0.0610878	-0.0992896	-0.0791466	-0.0967433
1982.93	-0.0591554	-0.0973596	-0.0787358	-0.0969266
1982.85	-0.0620135	-0.10286	-0.0783244	-0.0971064
1982.78	-0.0630547	-0.108026	-0.0779126	-0.0972827
1982.71	-0.0666613	-0.109459	-0.0775003	-0.0974555
1982.64	-0.0656637	-0.110516	-0.0770876	-0.0976246
1982.56	-0.0608409	-0.103029	-0.0766745	-0.09779
1982.49	-0.0589138	-0.102099	-0.0762611	-0.0979517
1982.42	-0.0580463	-0.0991388	-0.0758472	-0.0981095
1982.34	-0.0542692	-0.0962896	-0.0754331	-0.0982635
1982.27	-0.0457421	-0.0893121	-0.0750186	-0.0984135
1982.2	-0.0456847	-0.0932069	-0.0746039	-0.0985594
1982.12	-0.0480496	-0.0978024	-0.074189	-0.0987013
1982.05	-0.0469544	-0.0997634	-0.0737738	-0.0988391
1981.98	-0.048902	-0.102367	-0.0733584	-0.0989726
1981.9	-0.0489555	-0.103578	-0.0729429	-0.0991019
1981.83	-0.0553764	-0.106501	-0.0725272	-0.0992269
1981.76	-0.0567306	-0.11045	-0.0721115	-0.0993475
1981.69	-0.0557073	-0.105325	-0.0716956	-0.0994636
1981.61	-0.0478912	-0.0990728	-0.0712797	-0.0995753
1981.54	-0.0450967	-0.0955485	-0.0708638	-0.0996824
1981.47	-0.0487807	-0.102186	-0.0704479	-0.0997849
1981.39	-0.0443234	-0.105615	-0.070032	-0.0998827
1981.32	-0.0419394	-0.101647	-0.0696162	-0.0999758
1981.25	-0.0413975	-0.10265	-0.0692004	-0.100064
1981.18	-0.0467078	-0.109053	-0.0687848	-0.100148
1981.1	-0.0483215	-0.108887	-0.0683694	-0.100226
1981.03	-0.0510155	-0.108161	-0.0679541	-0.1003
1980.96	-0.0493996	-0.108657	-0.067539	-0.100369
1980.88	-0.0446744	-0.104659	-0.0671241	-0.100433
1980.81	-0.0470996	-0.103619	-0.0667095	-0.100492
1980.74	-0.0473171	-0.108465	-0.0662952	-0.100545
1980.67	-0.0404619	-0.104617	-0.0658812	-0.100594
1980.59	-0.0351493	-0.10099	-0.0654676	-0.100637
1980.52	-0.0348959	-0.102244	-0.0650543	-0.100675
1980.45	-0.0401351	-0.107722	-0.0646415	-0.100708
1980.37	-0.0392524	-0.104307	-0.064229	-0.100736
1980.3	-0.0370535	-0.106329	-0.0638171	-0.100758
1980.23	-0.0372919	-0.102711	-0.0634056	-0.100775
1980.16	-0.039565	-0.103082	-0.0629946	-0.100787
1980.08	-0.0420582	-0.106485	-0.0625842	-0.100793
1980.01	-0.0417407	-0.105558	-0.0621744	-0.100794
1979.94	-0.0330402	-0.104809	-0.0617651	-0.100789
1979.87	-0.0332319	-0.104556	-0.0613565	-0.100779
1979.79	-0.0354338	-0.112566	-0.0609486	-0.100763
1979.72	-0.0415442	-0.116168	-0.0605413	-0.100742
1979.65	-0.0382414	-0.118467	-0.0601348	-0.100715
1979.57	-0.0401648	-0.11561	-0.059729	-0.100683
1979.5	-0.0467699	-0.119745	-0.0593239	-0.100645
1979.43	-0.0429318	-0.116939	-0.0589197	-0.100601
1979.36	-0.0453246	-0.116264	-0.0585163	-0.100552
1979.28	-0.0419894	-0.11342	-0.0581137	-0.100497
1979.21	-0.0371545	-0.108515	-0.057712	-0.100436
1979.14	-0.033123	-0.112543	-0.0573112	-0.10037
1979.07	-0.0372505	-0.117928	-0.0569113	-0.100298
1978.99	-0.03505	-0.118762	-0.0565124	-0.100221
1978.92	-0.0312694	-0.116768	-0.0561145	-0.100138
1978.85	-0.0320556	-0.116292	-0.0557176	-0.100049
1978.78	-0.0397455	-0.122003	-0.0553216	-0.0999544
1978.7	-0.0389363	-0.118195	-0.0549268	-0.0998543
1978.63	-0.0381388	-0.113697	-0.054533	-0.0997485
1978.56	-0.0294959	-0.106603	-0.0541403	-0.0996371
1978.49	-0.0236463	-0.100918	-0.0537488	-0.09952
1978.41	-0.0253778	-0.105544	-0.0533584	-0.0993973
1978.34	-0.0268138	-0.108051	-0.0529692	-0.0992689
1978.27	-0.0227143	-0.108695	-0.0525811	-0.099135
1978.2	-0.0193353	-0.111143	-0.0521943	-0.0989954
1978.12	-0.0227577	-0.111941	-0.0518087	-0.0988503
1978.05	-0.0290396	-0.11837	-0.0514244	-0.0986996
1977.98	-0.030845	-0.11795	-0.0510414	-0.0985434
1977.91	-0.0328319	-0.117641	-0.0506596	-0.0983816
1977.83	-0.0270247	-0.108075	-0.0502792	-0.0982144
1977.76	-0.0211913	-0.106026	-0.0499001	-0.0980417
1977.69	-0.0331446	-0.114347	-0.0495224	-0.0978635
1977.62	-0.0330169	-0.115597	-0.0491461	-0.0976799
1977.55	-0.030414	-0.115906	-0.0487712	-0.097491
1977.47	-0.0282681	-0.115573	-0.0483977	-0.0972966
1977.4	-0.0329997	-0.122066	-0.0480256	-0.097097
1977.33	-0.0368509	-0.127011	-0.047655	-0.096892
1977.26	-0.0376265	-0.128377	-0.0472859	-0.0966818
1977.18	-0.0372931	-0.125927	-0.0469183	-0.0964664
1977.11	-0.0354871	-0.119792	-0.0465522	-0.0962458
1977.04	-0.0314156	-0.115984	-0.0461876	-0.0960201
1976.97	-0.0341165	-0.117167	-0.0458245	-0.0957893
1976.9	-0.0355942	-0.120405	-0.045463	-0.0955534
1976.82	-0.0311305	-0.114812	-0.0451031	-0.0953125
1976.75	-0.0233782	-0.116203	-0.0447447	-0.0950666
1976.68	-0.0280376	-0.120791	-0.044388	-0.0948159
1976.61	-0.0287055	-0.1238	-0.0440329	-0.0945602
1976.53	-0.0310064	-0.125609	-0.0436794	-0.0942997
1976.46	-0.0296851	-0.125567	-0.0433275	-0.0940345
1976.39	-0.0303909	-0.120926	-0.0429773	-0.0937645
1976.32	-0.0293983	-0.119036	-0.0426288	-0.0934899
1976.25	-0.0356366	-0.118888	-0.0422819	-0.0932107
1976.17	-0.031946	-0.11553	-0.0419367	-0.0929269
1976.1	-0.023358	-0.110085	-0.0415933	-0.0926386
1976.03	-0.0228059	-0.111729	-0.0412515	-0.0923459
1975.96	-0.0189622	-0.11567	-0.0409115	-0.0920487
1975.89	-0.0256134	-0.118062	-0.0405732	-0.0917473
1975.81	-0.0312656	-0.122562	-0.0402366	-0.0914416
1975.74	-0.0323934	-0.124823	-0.0399018	-0.0911317
1975.67	-0.0299618	-0.124382	-0.0395687	-0.0908176
1975.6	-0.0328861	-0.120897	-0.0392374	-0.0904995
1975.53	-0.0420529	-0.126701	-0.0389079	-0.0901774
1975.45	-0.0361256	-0.117404	-0.0385802	-0.0898513
1975.38	-0.0300867	-0.11318	-0.0382542	-0.0895213
1975.31	-0.0304858	-0.114941	-0.03793	-0.0891875
1975.24	-0.0314154	-0.117194	-0.0376077	-0.0888499
1975.17	-0.0293555	-0.120912	-0.0372871	-0.0885087
1975.09	-0.0336208	-0.129383	-0.0369684	-0.0881638
1975.02	-0.0339183	-0.126689	-0.0366514	-0.0878154
1974.95	-0.0317804	-0.12201	-0.0363363	-0.0874636
1974.88	-0.0323945	-0.119306	-0.036023	-0.0871083
1974.81	-0.0372503	-0.118763	-0.0357116	-0.0867496
1974.73	-0.0365837	-0.115315	-0.0354019	-0.0863877
1974.66	-0.0314372	-0.108086	-0.0350941	-0.0860226
1974.59	-0.0259828	-0.104899	-0.0347882	-0.0856543
1974.52	-0.0215118	-0.099404	-0.034484	-0.085283
1974.45	-0.0198097	-0.103928	-0.0341818	-0.0849088
1974.38	-0.0251856	-0.111035	-0.0338813	-0.0845316
1974.3	-0.0265684	-0.114442	-0.0335827	-0.0841515
1974.23	-0.0227927	-0.111231	-0.033286	-0.0837687
1974.16	-0.0257597	-0.112131	-0.0329911	-0.0833832
1974.09	-0.0338902	-0.11453	-0.032698	-0.082995
1974.02	-0.0329117	-0.110447	-0.0324068	-0.0826043
1973.95	-0.0334391	-0.106507	-0.0321174	-0.0822112
1973.87	-0.0332641	-0.100692	-0.0318299	-0.0818156
1973.8	-0.0258384	-0.0940574	-0.0315442	-0.0814177
1973.73	-0.0236521	-0.096997	-0.0312604	-0.0810175
1973.66	-0.0280438	-0.100631	-0.0309784	-0.0806152
1973.59	-0.0265161	-0.101144	-0.0306982	-0.0802107
1973.52	-0.0251078	-0.100644	-0.0304199	-0.0798042
1973.44	-0.02581	-0.100939	-0.0301434	-0.0793957
1973.37	-0.0244709	-0.100741	-0.0298688	-0.0789853
1973.3	-0.0314283	-0.0999779	-0.0295959	-0.0785731
1973.23	-0.0377515	-0.101388	-0.0293249	-0.0781591
1973.16	-0.0335504	-0.0943435	-0.0290558	-0.0777435
1973.09	-0.0252329	-0.0821711	-0.0287884	-0.0773263
1973.01	-0.0231023	-0.0802697	-0.0285229	-0.0769075
1972.94	-0.0262151	-0.0883299	-0.0282592	-0.0764872
1972.87	-0.0265111	-0.0891075	-0.0279972	-0.0760656
1972.8	-0.0231587	-0.0912803	-0.0277371	-0.0756426
1972.73	-0.0231433	-0.0900378	-0.0274788	-0.0752183
1972.66	-0.0211337	-0.0906531	-0.0272223	-0.0747929
1972.58	-0.0293143	-0.0889173	-0.0269676	-0.0743664
1972.51	-0.0319877	-0.0944742	-0.0267146	-0.0739388
1972.44	-0.0299461	-0.0836578	-0.0264635	-0.0735102
1972.37	-0.0266991	-0.0798281	-0.0262141	-0.0730807
1972.3	-0.0261409	-0.0768377	-0.0259664	-0.0726504
1972.23	-0.0232442	-0.0717849	-0.0257206	-0.0722193
1972.16	-0.0224446	-0.0749475	-0.0254765	-0.0717874
1972.08	-0.0262686	-0.0812628	-0.0252341	-0.071355
1972.01	-0.0215543	-0.0800046	-0.0249935	-0.0709219
1971.94	-0.0177129	-0.0798521	-0.0247546	-0.0704883
1971.87	-0.0260539	-0.0821431	-0.0245174	-0.0700543
1971.8	-0.0300323	-0.0818226	-0.024282	-0.0696198
1971.73	-0.0315083	-0.0770074	-0.0240483	-0.0691851
1971.66	-0.0329684	-0.075656	-0.0238163	-0.06875
1971.58	-0.0263948	-0.0658508	-0.0235859	-0.0683148
1971.51	-0.0194727	-0.0550738	-0.0233573	-0.0678794
1971.44	-0.0175427	-0.0565178	-0.0231304	-0.0674439
1971.37	-0.0134125	-0.0567274	-0.0229051	-0.0670083
1971.3	-0.0173072	-0.0633172	-0.0226815	-0.0665728
1971.23	-0.0185125	-0.0625849	-0.0224596	-0.0661374
1971.16	-0.0157801	-0.06069	-0.0222393	-0.0657022
1971.09	-0.0153157	-0.0630006	-0.0220207	-0.0652671
1971.01	-0.0204211	-0.0605011	-0.0218037	-0.0648323
1970.94	-0.0242556	-0.0637615	-0.0215883	-0.0643977
1970.87	-0.0222371	-0.0560099	-0.0213745	-0.0639636
1970.8	-0.0176615	-0.0498179	-0.0211624	-0.0635298
1970.73	-0.0106559	-0.0400832	-0.0209519	-0.0630965
1970.66	-0.0106138	-0.041994	-0.0207429	-0.0626637
1970.59	-0.00981794	-0.0425487	-0.0205356	-0.0622315
1970.52	-0.0151565	-0.0500225	-0.0203298	-0.0617999
1970.45	-0.0112805	-0.0519975	-0.0201256	-0.0613689
1970.37	-0.00893579	-0.0480085	-0.0199229	-0.0609387
1970.3	-0.0154306	-0.0489833	-0.0197218	-0.0605092
1970.23	-0.0198367	-0.0515815	-0.0195222	-0.0600805
1970.16	-0.0180835	-0.0475563	-0.0193242	-0.0596527
1970.09	-0.0210388	-0.0427722	-0.0191277	-0.0592257
1970.02	-0.0195102	-0.0375999	-0.0189327	-0.0587997
1969.95	-0.01261	-0.0293635	-0.0187392	-0.0583746
1969.88	-0.0119581	-0.0278988	-0.0185472	-0.0579506
1969.81	-0.0137445	-0.0366769	-0.0183567	-0.0575276
1969.73	-0.015022	-0.0405729	-0.0181677	-0.0571057
1969.66	-0.0168383	-0.0451558	-0.0179801	-0.0566849
1969.59	-0.020119	-0.0448986	-0.017794	-0.0562653
1969.52	-0.0202937	-0.0434305	-0.0176093	-0.0558469
1969.45	-0.0236947	-0.0435928	-0.0174261	-0.0554298
1969.38	-0.0313822	-0.0467568	-0.0172443	-0.0550139
1969.31	-0.0287004	-0.0397505	-0.0170639	-0.0545994
1969.24	-0.0263414	-0.0324123	-0.016885	-0.0541862
1969.17	-0.0200752	-0.0300459	-0.0167074	-0.0537744
1969.1	-0.0144738	-0.0256467	-0.0165313	-0.053364
1969.02	-0.0132182	-0.0264835	-0.0163565	-0.052955
1968.95	-0.0190721	-0.0353914	-0.0161831	-0.0525475
1968.88	-0.021182	-0.0410391	-0.016011	-0.0521415
1968.81	-0.0204504	-0.0406191	-0.0158403	-0.0517371
1968.74	-0.0237187	-0.0407043	-0.015671	-0.0513342
1968.67	-0.0273591	-0.0369356	-0.015503	-0.0509328
1968.6	-0.0287126	-0.0356912	-0.0153363	-0.0505331
1968.53	-0.0331166	-0.0366382	-0.0151709	-0.0501351
1968.46	-0.0282745	-0.0285286	-0.0150069	-0.0497386
1968.39	-0.0223337	-0.0244885	-0.0148441	-0.0493439
1968.32	-0.0156687	-0.0191472	-0.0146827	-0.0489509
1968.25	-0.0144635	-0.0246422	-0.0145225	-0.0485596
1968.17	-0.0131954	-0.0291814	-0.0143636	-0.0481701
1968.1	-0.0201899	-0.0390414	-0.0142059	-0.0477823
1968.03	-0.0249429	-0.0387341	-0.0140495	-0.0473963
1967.96	-0.0185405	-0.035733	-0.0138943	-0.0470122
1967.89	-0.0183847	-0.0300887	-0.0137404	-0.0466298
1967.82	-0.0228581	-0.0292954	-0.0135877	-0.0462493
1967.75	-0.0157684	-0.0162766	-0.0134362	-0.0458707
1967.68	-0.0209231	-0.0156378	-0.013286	-0.0454939
1967.61	-0.0140267	-0.0147025	-0.0131369	-0.0451191
1967.54	-0.010806	-0.010128	-0.012989	-0.0447461
1967.47	-0.0038346	-0.0114753	-0.0128423	-0.0443751
1967.4	-0.00545497	-0.0185664	-0.0126967	-0.044006
1967.33	-0.0100433	-0.0215817	-0.0125523	-0.0436389
1967.26	-0.0149493	-0.024992	-0.0124091	-0.0432737
1967.19	-0.0224315	-0.0291179	-0.012267	-0.0429105
1967.11	-0.0201247	-0.025448	-0.0121261	-0.0425493
1967.04	-0.0151812	-0.0156762	-0.0119863	-0.04219
1966.97	-0.0142977	-0.0107376	-0.0118476	-0.0418328
1966.9	-0.0125553	-0.00594153	-0.01171	-0.0414776
1966.83	-0.00909851	-0.00380196	-0.0115735	-0.0411244
1966.76	-0.00827029	-0.00968699	-0.0114381	-0.0407732
1966.69	-0.00913065	-0.0104649	-0.0113037	-0.0404241
1966.62	-0.00557723	-0.0125344	-0.0111705	-0.040077
1966.55	-0.00906092	-0.01716	-0.0110383	-0.0397319
1966.48	-0.0179755	-0.0257343	-0.0109072	-0.0393889
1966.41	-0.020465	-0.0267862	-0.0107771	-0.039048
1966.34	-0.0274639	-0.0296591	-0.0106481	-0.0387091
1966.27	-0.0287735	-0.0258577	-0.0105201	-0.0383723
1966.2	-0.023955	-0.0180882	-0.0103931	-0.0380376
1966.13	-0.0202029	-0.0109291	-0.0102671	-0.0377049
1966.06	-0.0164212	-0.0101727	-0.0101422	-0.0373744
1965.99	-0.0163624	-0.00761933	-0.0100182	-0.0370458
1965.92	-0.0134636	-0.0127573	-0.00989527	-0.0367194
1965.85	-0.0163305	-0.0193454	-0.0097733	-0.0363951
1965.78	-0.0135994	-0.0196856	-0.00965229	-0.0360728
1965.71	-0.015438	-0.0216916	-0.00953226	-0.0357526
1965.63	-0.0213868	-0.0244286	-0.00941319	-0.0354345
1965.56	-0.0226864	-0.0235354	-0.00929507	-0.0351185
1965.49	-0.0300791	-0.0235787	-0.00917789	-0.0348046
1965.42	-0.0313966	-0.0229061	-0.00906165	-0.0344927
1965.35	-0.0245758	-0.0135531	-0.00894634	-0.0341829
1965.28	-0.0193696	-0.00998703	-0.00883196	-0.0338752
1965.21	-0.0130157	-0.00890232	-0.00871848	-0.0335696
1965.14	-0.00625614	-0.00608112	-0.00860592	-0.033266
1965.07	-0.010757	-0.0111858	-0.00849425	-0.0329645
1965	-0.0148126	-0.0195889	-0.00838347	-0.0326651
1964.93	-0.0133252	-0.0188157	-0.00827358	-0.0323677
1964.86	-0.0145046	-0.0161309	-0.00816457	-0.0320724
1964.79	-0.0176977	-0.0155855	-0.00805642	-0.0317792
1964.72	-0.0120198	-0.00413787	-0.00794914	-0.0314879
1964.65	-0.0118174	-0.00107585	-0.00784272	-0.0311988
1964.58	-0.0148665	-0.00202729	-0.00773714	-0.0309116
1964.51	-0.0142605	-0.00234364	-0.0076324	-0.0306265
1964.44	-0.0161924	-0.0053302	-0.0075285	-0.0303435
1964.37	-0.0163954	-0.00976102	-0.00742543	-0.0300624
1964.3	-0.0109931	-0.0132511	-0.00732318	-0.0297834
1964.23	-0.0102101	-0.0144494	-0.00722174	-0.0295063
1964.16	-0.0161707	-0.0199631	-0.00712111	-0.0292313
1964.09	-0.0202702	-0.0222436	-0.00702128	-0.0289582
1964.02	-0.0260318	-0.0210133	-0.00692224	-0.0286872
1963.95	-0.0250709	-0.014964	-0.00682399	-0.0284181
1963.88	-0.022331	-0.00882154	-0.00672653	-0.028151
1963.81	-0.0133736	0.000656056	-0.00662983	-0.0278859
1963.74	-0.0126629	0.000840283	-0.00653391	-0.0276227
1963.67	-0.00874489	0.00418595	-0.00643874	-0.0273615
1963.6	-0.00748235	-0.00195352	-0.00634433	-0.0271022
1963.53	-0.0124124	-0.013973	-0.00625067	-0.0268448
1963.46	-0.0160513	-0.0142395	-0.00615775	-0.0265894
1963.39	-0.0142235	-0.0164756	-0.00606557	-0.0263359
1963.32	-0.0201129	-0.0209903	-0.00597412	-0.0260842
1963.25	-0.0215626	-0.0187354	-0.00588339	-0.0258345
1963.18	-0.0187504	-0.00907706	-0.00579338	-0.0255867
1963.11	-0.0230817	-0.00960811	-0.00570409	-0.0253407
1963.04	-0.0214539	-0.00710345	-0.0056155	-0.0250966
1962.97	-0.0192004	-0.0029763	-0.00552761	-0.0248544
1962.9	-0.0156209	-0.00399285	-0.00544041	-0.024614
1962.83	-0.01399	-0.00490398	-0.0053539	-0.0243755
1962.76	-0.0098433	-0.00492866	-0.00526808	-0.0241388
1962.69	-0.0128069	-0.0124758	-0.00518293	-0.0239039
1962.62	-0.0153356	-0.0187049	-0.00509845	-0.0236709
1962.55	-0.022788	-0.0221896	-0.00501464	-0.0234396
1962.48	-0.0277783	-0.0214814	-0.00493149	-0.0232101
1962.41	-0.0323713	-0.0222023	-0.004849	-0.0229824
1962.34	-0.0240383	-0.0117682	-0.00476715	-0.0227565
1962.27	-0.0225631	-0.00758916	-0.00468595	-0.0225323
1962.2	-0.0205442	-0.0081118	-0.00460539	-0.0223099
1962.13	-0.017347	-0.00483559	-0.00452546	-0.0220892
1962.06	-0.0118716	-0.00769635	-0.00444616	-0.0218703
1961.99	-0.0191358	-0.015322	-0.00436748	-0.021653
1961.92	-0.0144818	-0.0154841	-0.00428942	-0.0214375
1961.85	-0.0165794	-0.0174644	-0.00421197	-0.0212237
1961.78	-0.0203749	-0.0230824	-0.00413513	-0.0210115
1961.71	-0.0219807	-0.0180303	-0.00405889	-0.0208011
1961.64	-0.0250622	-0.0149343	-0.00398325	-0.0205923
1961.57	-0.0263374	-0.013581	-0.0039082	-0.0203851
1961.5	-0.0232234	-0.00814962	-0.00383373	-0.0201796
1961.43	-0.0213377	-0.00525584	-0.00375986	-0.0199758
1961.37	-0.01758	-0.00736393	-0.00368655	-0.0197735
1961.3	-0.012007	-0.00144752	-0.00361383	-0.0195729
1961.23	-0.0070092	-0.00364467	-0.00354167	-0.0193739
1961.16	-0.0112175	-0.0126393	-0.00347007	-0.0191764
1961.09	-0.0121094	-0.0155368	-0.00339903	-0.0189806
1961.02	-0.0167979	-0.0190157	-0.00332855	-0.0187863
1960.95	-0.0263699	-0.0201549	-0.00325862	-0.0185935
1960.88	-0.0256885	-0.0196715	-0.00318923	-0.0184023
1960.81	-0.0199923	-0.0143111	-0.00312038	-0.0182127
1960.74	-0.0215134	-0.00685666	-0.00305207	-0.0180246
1960.67	-0.0152701	-0.0021563	-0.00298429	-0.0178379
1960.6	-0.0139528	-0.00516651	-0.00291704	-0.0176528
1960.53	-0.0147057	-0.00676078	-0.00285031	-0.0174692
1960.46	-0.017672	-0.0163593	-0.0027841	-0.0172871
1960.39	-0.019789	-0.02148	-0.00271841	-0.0171064
1960.32	-0.0294231	-0.0292597	-0.00265322	-0.0169272
1960.25	-0.0251293	-0.0263642	-0.00258855	-0.0167495
1960.18	-0.0247719	-0.022037	-0.00252437	-0.0165732
1960.11	-0.0272551	-0.0173718	-0.00246069	-0.0163983
1960.04	-0.0210382	-0.0112484	-0.00239751	-0.0162248
1959.97	-0.0194023	-0.00535091	-0.00233482	-0.0160528
1959.91	-0.0178417	-0.00241257	-0.00227261	-0.0158821
1959.84	-0.0132298	-0.00412148	-0.00221088	-0.0157128
1959.77	-0.0084593	-0.00198049	-0.00214964	-0.0155449
1959.7	-0.00680341	-0.00513358	-0.00208887	-0.0153784
1959.63	-0.0065269	-0.00884165	-0.00202856	-0.0152132
1959.56	-0.00820733	-0.00802902	-0.00196873	-0.0150494
1959.49	-0.0111901	-0.0136415	-0.00190936	-0.0148869
1959.42	-0.0137385	-0.011929	-0.00185044	-0.0147258
1959.35	-0.0146019	-0.00570295	-0.00179199	-0.0145659
1959.28	-0.0195361	-0.00760237	-0.00173398	-0.0144074
1959.21	-0.0150181	0.00207075	-0.00167643	-0.0142501
1959.14	-0.0099404	0.00236867	-0.00161932	-0.0140942
1959.07	-0.0121023	0.00309034	-0.00156264	-0.0139395
1959	-0.00804795	-0.000341646	-0.00150641	-0.0137861
1958.93	-0.00455642	-0.00249442	-0.00145061	-0.0136339
1958.87	-0.012247	-0.0106174	-0.00139525	-0.013483
1958.8	-0.0123464	-0.0169961	-0.00134031	-0.0133333
1958.73	-0.0167754	-0.0163292	-0.00128579	-0.0131848
1958.66	-0.0233038	-0.0231806	-0.0012317	-0.0130376
1958.59	-0.0206369	-0.0167974	-0.00117802	-0.0128915
1958.52	-0.0197741	-0.0107041	-0.00112475	-0.0127467
1958.45	-0.0174234	-0.00322732	-0.0010719	-0.0126031
1958.38	-0.0138152	0.00144088	-0.00101946	-0.0124606
1958.31	-0.00768011	0.00782255	-0.000967417	-0.0123193
1958.24	-0.00923171	0.00041969	-0.000915778	-0.0121791
1958.17	-0.00604547	-0.00180531	-0.000864537	-0.0120401
1958.1	-0.00414434	-0.00506348	-0.000813691	-0.0119023
1958.04	-0.0110758	-0.0138438	-0.000763238	-0.0117656
1957.97	-0.00842161	-0.00892153	-0.000713173	-0.01163
1957.9	-0.00816613	-0.00866503	-0.000663495	-0.0114955
1957.83	-0.0110202	-0.00695647	-0.000614199	-0.0113621
1957.76	-0.00911519	0.00183802	-0.000565284	-0.0112298
1957.69	-0.00940501	0.00508591	-0.000516746	-0.0110986
1957.62	-0.0122359	0.00350357	-0.000468583	-0.0109685
1957.55	-0.0085617	0.0067117	-0.00042079	-0.0108394
1957.48	-0.00611976	0.00471668	-0.000373367	-0.0107115
1957.41	-0.00236716	0.00120374	-0.00032631	-0.0105845
1957.35	0.000568194	0.00326787	-0.000279615	-0.0104586
1957.28	-0.000428014	-0.00395964	-0.000233281	-0.0103338
1957.21	-0.00330404	-0.00840714	-0.000187305	-0.0102099
1957.14	-0.00623829	-0.00748339	-0.000141684	-0.0100871
1957.07	-0.0122558	-0.0082648	-9.64145e-05	-0.00996532
1957	-0.0177926	-0.0106376	-5.14952e-05	-0.00984452
1956.93	-0.0165166	-0.00709844	-6.92302e-06	-0.00972471
1956.86	-0.0155573	-0.000821938	3.73047e-05	-0.00960589
1956.79	-0.0141312	-0.0029508	8.11904e-05	-0.00948805
1956.73	-0.004586	0.00271986	0.000124737	-0.00937118
1956.66	-0.00306052	0.00358302	0.000167946	-0.00925526
1956.59	-0.00171097	-0.00010791	0.000210821	-0.00914031
1956.52	-0.00265027	-0.00450246	0.000253364	-0.00902629
1956.45	-0.00437954	-0.00868869	0.000295577	-0.00891322
1956.38	-0.01164	-0.0141107	0.000337463	-0.00880107
1956.31	-0.0138492	-0.0105219	0.000379024	-0.00868985
1956.24	-0.0129301	-0.00669395	0.000420263	-0.00857955
1956.17	-0.00928451	0.000276982	0.000461182	-0.00847015
1956.11	-0.0017616	0.0101088	0.000501782	-0.00836165
1956.04	-0.00138397	0.0114853	0.000542068	-0.00825405
1955.97	8.53834e-05	0.0118323	0.00058204	-0.00814733
1955.9	0.00151875	0.00769523	0.0006217	-0.00804149
1955.83	-0.00125609	0.000663114	0.000661052	-0.00793652
1955.76	-0.00262441	-0.00766034	0.000700098	-0.00783242
1955.69	-0.00451446	-0.00999587	0.000738839	-0.00772917
1955.62	-0.0106142	-0.0127585	0.000777277	-0.00762677
1955.56	-0.0103098	-0.0135895	0.000815415	-0.00752522
1955.49	-0.011611	-0.00835624	0.000853255	-0.0074245
1955.42	-0.00507073	0.00276513	0.000890799	-0.00732461
1955.35	-0.00695786	0.00317728	0.000928049	-0.00722555
1955.28	-0.00160314	0.0114126	0.000965006	-0.00712729
1955.21	-0.000386909	0.0105224	0.00100167	-0.00702985
1955.14	-0.00501804	0.00358342	0.00103805	-0.00693321
1955.08	0.00196411	0.00362895	0.00107415	-0.00683737
1955.01	-0.0041452	-0.00726838	0.00110996	-0.00674232
1954.94	-0.0015613	-0.00699084	0.00114548	-0.00664805
1954.87	0.000557107	-0.00700233	0.00118073	-0.00655455
1954.8	-0.0044937	-0.00578154	0.0012157	-0.00646183
1954.73	-0.00683779	-0.00513359	0.00125039	-0.00636987
1954.66	-0.00538956	0.00300882	0.00128481	-0.00627867
1954.6	-0.0119617	0.00112008	0.00131896	-0.00618822
1954.53	-0.00736512	0.00597829	0.00135283	-0.00609852
1954.46	-0.0028539	0.0106939	0.00138643	-0.00600955
1954.39	-0.00292812	0.00799566	0.00141977	-0.00592132
1954.32	0.00172799	0.00645013	0.00145284	-0.00583382
1954.25	0.00569826	0.00736669	0.00148565	-0.00574704
1954.18	0.00430087	-0.000697869	0.00151819	-0.00566097
1954.12	0.0027862	-0.00463283	0.00155048	-0.00557562
1954.05	-0.00192044	-0.00605828	0.0015825	-0.00549097
1953.98	-0.0107511	-0.00907161	0.00161427	-0.00540702
1953.91	-0.0124582	-0.00669108	0.00164578	-0.00532376
1953.84	-0.0116472	-0.00318409	0.00167704	-0.00524119
1953.77	-0.00788032	0.00278683	0.00170805	-0.0051593
1953.71	-0.0072141	0.00854004	0.0017388	-0.00507809
1953.64	0.00162517	0.0119678	0.00176931	-0.00499754
1953.57	0.000185054	0.00485834	0.00179957	-0.00491767
1953.5	0.00253007	0.0025593	0.00182958	-0.00483846
1953.43	0.00204277	-0.00354435	0.00185935	-0.0047599
1953.36	-0.008689	-0.0112088	0.00188887	-0.00468199
1953.3	-0.0104546	-0.0110936	0.00191815	-0.00460472
1953.23	-0.0131123	-0.0144925	0.00194719	-0.0045281
1953.16	-0.0138945	-0.00874054	0.001976	-0.00445211
1953.09	-0.009056	0.00105267	0.00200456	-0.00437675
1953.02	-0.00347082	0.00447306	0.0020329	-0.00430201
1952.95	0.00131511	0.0135044	0.00206099	-0.0042279
1952.89	0.00586147	0.0184016	0.00208885	-0.0041544
1952.82	0.011543	0.0146479	0.00211649	-0.00408151
1952.75	0.00785741	0.00902312	0.00214389	-0.00400922
1952.68	0.0126469	0.0073521	0.00217106	-0.00393754
1952.61	0.00890287	0.000806517	0.002198	-0.00386645
1952.55	0.00143144	-0.0037921	0.00222472	-0.00379595
1952.48	0.00128136	-0.00339204	0.00225121	-0.00372604
1952.41	-0.000523113	-0.000287665	0.00227748	-0.00365671
1952.34	-0.00280479	0.00216344	0.00230353	-0.00358796
1952.27	0.00203724	0.0120601	0.00232936	-0.00351978
1952.2	0.00304188	0.0158427	0.00235496	-0.00345218
1952.14	0.00469636	0.013667	0.00238035	-0.00338513
1952.07	0.00935105	0.0169901	0.00240552	-0.00331864
1952	0.00440517	0.00889024	0.00243048	-0.00325271
1951.93	0.00168023	0.00372807	0.00245522	-0.00318734
1951.86	0.00422657	0.00129326	0.00247974	-0.0031225
1951.8	-0.000280833	-0.00519773	0.00250406	-0.00305821

## Sheet: Fig2e
Density (10^(12) cm^(-2))	W0 (meV)	sigma (meV)	W0 margin of error (meV)	sigma margin of error (meV)
0	1.21186	2.55942e-15	0.50005	4.10001
0.11604	1.00167	3.19001e-15	0.600041	5.1
0.345463	0.84917	5.98386	0.80003	4.88387
0.575144	0.512413	9.63913	0.900027	2.80001
0.801043	0.728933	12.2393	1.10002	2.60001
1.03094	0.219638	15.2044	1.40002	2.60001
1.25893	-0.722643	17.7094	1.80001	3.00001
1.48694	-0.767586	19.3829	2.20001	3.40001
1.71497	-2.10685	21.355	2.40001	3.40001
1.94301	-2.7242	22.7472	2.70001	3.90001
2.17106	-3.20244	24.9693	3.30001	4.40001
2.39911	-3.81309	26.7349	3.70001	4.70001
2.6252	-4.41057	29.2185	4.00001	4.80001

## Sheet: Fig2f
T (K)	W0 (meV)	Sigma (meV)	W0 margin of error (meV)	sigma margin of error (meV)
7.9	-2.47413	19.1037	1.70001	2.50001
13.5	-2.4609	18.5661	1.50002	2.40001
18.6	-2.19259	19.145	1.60001	2.50001
23.5	-1.58476	17.6652	1.70001	2.90001
29	-1.25228	16.4586	1.60002	3.00001
36	-0.65558	16.1124	1.70002	3.40001
40	-0.136485	15.0104	1.70002	3.90001
45	0.0902585	14.1049	1.40002	3.20001
49.7	-0.660918	17.0776	1.90001	3.50001
54.8	0.183574	11.7711	1.60002	6.2
59.8	0.152285	9.13028	2.10001	9.13029
64.9	0.532847	7.6947	1.90001	7.6947
69.8	-0.577943	9.02182	1.90001	9.02182
75	-0.118416	7.04331e-16	2.10001	12
80	0.475822	4.04337e-16	3.00001	12
