# Supplementary material for: Optical signatures of interlayer electron coherence in a bilayer semiconductor
Source: Nat Phys. 2025 Aug 20;21(10):1563–9. doi: 10.1038/s41567-025-02971-0 (PMC12518136; doi:10.1038/s41567-025-02971-0)
Supplement: Supplementary file 4 — Unprocessed source data. [file 41567_2025_2971_MOESM4_ESM.xlsx]

## Sheet: Fig3a
VTG (V)	Energy (meV)	reflectance LCP, B = 0 T	reflectance RCP, B = 0 T
-0.750013	2053.68	0.0723684	0.0532286
-0.750013	2053.6	0.0589116	0.0735874
-0.750013	2053.52	0.0752257	0.0693112
-0.750013	2053.43	0.0632716	0.0569395
-0.750013	2053.35	0.0530228	0.0629371
-0.750013	2053.26	0.056927	0.0620326
-0.750013	2053.18	0.0481013	0.0566372
-0.750013	2053.09	0.0545	0.0586966
-0.750013	2053.01	0.0747951	0.0745732
-0.750013	2052.93	0.0511535	0.0643045
-0.750013	2052.84	0.0545635	0.079372
-0.750013	2052.76	0.069176	0.0731059
-0.750013	2052.67	0.0584767	0.0656652
-0.750013	2052.59	0.055667	0.0777778
-0.750013	2052.5	0.0570131	0.0662544
-0.750013	2052.42	0.0877368	0.065255
-0.750013	2052.34	0.0540404	0.0766147
-0.750013	2052.25	0.050664	0.0714595
-0.750013	2052.17	0.0587055	0.0526545
-0.750013	2052.08	0.0505817	0.0807899
-0.750013	2052	0.0563449	0.0660337
-0.750013	2051.91	0.071465	0.0665773
-0.750013	2051.83	0.0647873	0.0638853
-0.750013	2051.75	0.0599604	0.080156
-0.750013	2051.66	0.0441324	0.0686448
-0.750013	2051.58	0.0557199	0.0741379
-0.750013	2051.49	0.054564	0.0563943
-0.750013	2051.41	0.0510659	0.0807726
-0.750013	2051.33	0.0820564	0.0819039
-0.750013	2051.24	0.0454775	0.0654788
-0.750013	2051.16	0.055169	0.0544597
-0.750013	2051.07	0.0690005	0.0812362
-0.750013	2050.99	0.055334	0.0595707
-0.750013	2050.91	0.047384	0.0680243
-0.750013	2050.82	0.0603581	0.0461812
-0.750013	2050.74	0.0592008	0.0561555
-0.750013	2050.65	0.0631951	0.063933
-0.750013	2050.57	0.040201	0.0746739
-0.750013	2050.49	0.0431976	0.0625547
-0.750013	2050.4	0.0388548	0.0513051
-0.750013	2050.32	0.0472362	0.0518681
-0.750013	2050.23	0.0549672	0.0710164
-0.750013	2050.15	0.0394138	0.0611236
-0.750013	2050.07	0.0502488	0.0540776
-0.750013	2049.98	0.0728477	0.054126
-0.750013	2049.9	0.0592705	0.0413915
-0.750013	2049.81	0.0519545	0.0529055
-0.750013	2049.73	0.0525784	0.064877
-0.750013	2049.65	0.0534389	0.0680537
-0.750013	2049.56	0.0730847	0.0573806
-0.750013	2049.48	0.0522577	0.0602679
-0.750013	2049.4	0.0670974	0.0555074
-0.750013	2049.31	0.0642713	0.0487373
-0.750013	2049.23	0.0656466	0.0616798
-0.750013	2049.14	0.0437777	0.0470436
-0.750013	2049.06	0.0370556	0.0579903
-0.750013	2048.98	0.0568906	0.0596055
-0.750013	2048.89	0.0331355	0.0676393
-0.750013	2048.81	0.0541072	0.045844
-0.750013	2048.73	0.057655	0.0447824
-0.750013	2048.64	0.0457029	0.0606193
-0.750013	2048.56	0.0545367	0.0460162
-0.750013	2048.47	0.0492126	0.0570687
-0.750013	2048.39	0.0520629	0.0574018
-0.750013	2048.31	0.0414089	0.0624738
-0.750013	2048.22	0.0469136	0.0678772
-0.750013	2048.14	0.0474138	0.0556727
-0.750013	2048.06	0.0708008	0.0705984
-0.750013	2047.97	0.0485532	0.0424893
-0.750013	2047.89	0.0416272	0.0548857
-0.750013	2047.81	0.0463282	0.044175
-0.750013	2047.72	0.0496625	0.0605163
-0.750013	2047.64	0.0540146	0.0477987
-0.750013	2047.56	0.0546686	0.0479452
-0.750013	2047.47	0.04689	0.0573598
-0.750013	2047.39	0.0505894	0.0315834
-0.750013	2047.3	0.0419512	0.0387042
-0.750013	2047.22	0.0565491	0.0509987
-0.750013	2047.14	0.0262518	0.0512269
-0.750013	2047.05	0.0548926	0.0600588
-0.750013	2046.97	0.0544218	0.040374
-0.750013	2046.89	0.0482393	0.0375845
-0.750013	2046.8	0.0505484	0.0460829
-0.750013	2046.72	0.0418695	0.0570687
-0.750013	2046.64	0.0317085	0.0517098
-0.750013	2046.55	0.0396518	0.0419669
-0.750013	2046.47	0.04209	0.0595799
-0.750013	2046.39	0.0414089	0.05067
-0.750013	2046.3	0.036965	0.0501071
-0.750013	2046.22	0.0384433	0.0582565
-0.750013	2046.14	0.0654475	0.0736664
-0.750013	2046.05	0.0316395	0.036647
-0.750013	2045.97	0.037037	0.053527
-0.750013	2045.89	0.0486044	0.040678
-0.750013	2045.8	0.0335222	0.0409186
-0.750013	2045.72	0.047329	0.0425
-0.750013	2045.64	0.0512077	0.0518707
-0.750013	2045.55	0.0393812	0.043856
-0.750013	2045.47	0.0475048	0.0422896
-0.750013	2045.39	0.0326859	0.0390101
-0.750013	2045.31	0.047664	0.0494186
-0.750013	2045.22	0.0451272	0.0620155
-0.750013	2045.14	0.0449438	0.0461285
-0.750013	2045.06	0.0301147	0.0508906
-0.750013	2044.97	0.047824	0.0282275
-0.750013	2044.89	0.0445382	0.0408416
-0.750013	2044.81	0.0369305	0.0364252
-0.750013	2044.72	0.0467071	0.0373104
-0.750013	2044.64	0.0283152	0.0328007
-0.750013	2044.56	0.0409134	0.0412632
-0.750013	2044.47	0.0395533	0.0413907
-0.750013	2044.39	0.0143541	0.0359865
-0.750013	2044.31	0.0465226	0.0456811
-0.750013	2044.23	0.0366318	0.0458561
-0.750013	2044.14	0.037637	0.0402854
-0.750013	2044.06	0.0417644	0.0459057
-0.750013	2043.98	0.0359023	0.0401538
-0.750013	2043.89	0.0351782	0.0406639
-0.750013	2043.81	0.0391969	0.0481826
-0.750013	2043.73	0.0325359	0.0301871
-0.750013	2043.65	0.0389306	0.0478589
-0.750013	2043.56	0.0271429	0.0261824
-0.750013	2043.48	0.0274674	0.0527409
-0.750013	2043.4	0.039981	0.0279983
-0.750013	2043.31	0.0195052	0.00125733
-0.750013	2043.23	0.0348675	0.0294728
-0.750013	2043.15	0.0427148	0.0363636
-0.750013	2043.06	0.0337395	0.0214433
-0.750013	2042.98	0.0330033	0.0255354
-0.750013	2042.9	0.0472103	0.0393734
-0.750013	2042.82	0.0253456	0.0285948
-0.750013	2042.73	0.040894	0.0494759
-0.750013	2042.65	0.0364656	0.00161616
-0.750013	2042.57	0.0435597	0.0295445
-0.750013	2042.49	0.0333175	0.035865
-0.750013	2042.4	0.0369857	0.0309194
-0.750013	2042.32	0.0496454	0.0551347
-0.750013	2042.24	0.0195258	0.0276631
-0.750013	2042.15	0.0333181	0.0230863
-0.750013	2042.07	0.0318203	0.0344541
-0.750013	2041.99	0.0246014	0.0165456
-0.750013	2041.91	0.0152214	0.0423061
-0.750013	2041.82	0.0382463	0.0335653
-0.750013	2041.74	0.036513	0.0448666
-0.750013	2041.66	0.0451977	0.0368988
-0.750013	2041.58	0.0335449	0.010012
-0.750013	2041.49	0.0351689	0.0344121
-0.750013	2041.41	0.0126984	0.0255164
-0.750013	2041.33	0.0258152	0.0223196
-0.750013	2041.25	0.0288641	0.0172555
-0.750013	2041.16	0.0266005	0.0247802
-0.750013	2041.08	0.027027	0.0303901
-0.750013	2041	0.00317316	0.0371134
-0.750013	2040.92	0.030082	0.0322971
-0.750013	2040.83	0.0268767	0.0329716
-0.750013	2040.75	0.0266848	0.0303153
-0.750013	2040.67	0.0290725	0.0383048
-0.750013	2040.59	0.0297483	0.0430681
-0.750013	2040.5	0.0299048	0.0187625
-0.750013	2040.42	0.0166128	0.0309661
-0.750013	2040.34	0.0206742	0.0288809
-0.750013	2040.26	0.023701	0.0385246
-0.750013	2040.17	0.0262552	0.0130879
-0.750013	2040.09	0.021544	0.018225
-0.750013	2040.01	0.0186788	0.0360804
-0.750013	2039.93	0.0132861	0.0194676
-0.750013	2039.84	0.0243792	0.0156062
-0.750013	2039.76	0.0319489	0.02443
-0.750013	2039.68	0.0140659	0.0248521
-0.750013	2039.6	0.024212	0.00842359
-0.750013	2039.52	0.00397702	0.0121999
-0.750013	2039.43	0.0192739	0.0299111
-0.750013	2039.35	0.0158014	0.018944
-0.750013	2039.27	0.0133215	0.0186065
-0.750013	2039.19	0.0145059	0.00884244
-0.750013	2039.1	0.0229581	0.00869222
-0.750013	2039.02	0.0143241	0.0273422
-0.750013	2038.94	0.0353581	0.0210526
-0.750013	2038.86	0.0286225	0.00394477
-0.750013	2038.78	0.00862069	0.0068328
-0.750013	2038.69	0.0205541	0.0247901
-0.750013	2038.61	0.0026584	0.00830696
-0.750013	2038.53	-0.000893256	0.0244882
-0.750013	2038.45	0.0176367	0.00430697
-0.750013	2038.36	-0.00179937	0.0226629
-0.750013	2038.28	0.0198063	0.0110628
-0.750013	2038.2	0.0218652	0.0203837
-0.750013	2038.12	0.0243353	0.0064257
-0.750013	2038.04	0.0123131	0.0153725
-0.750013	2037.95	0.0158658	0.00726099
-0.750013	2037.87	0.00749559	0.00315706
-0.750013	2037.79	0.0160499	0.0109179
-0.750013	2037.71	0.000449438	0.0146282
-0.750013	2037.63	0.00353826	0.0222753
-0.750013	2037.54	0.00270636	0.00972842
-0.750013	2037.46	0.0132392	0.00118624
-0.750013	2037.38	-0.00176523	0.00997606
-0.750013	2037.3	-0.00313059	0.0124849
-0.750013	2037.22	0.0258582	-0.000397772
-0.750013	2037.13	-0.00629496	0.00816327
-0.750013	2037.05	0.0106195	0.0127135
-0.750013	2036.97	0.00491291	0.01
-0.750013	2036.89	-0.0238095	-0.00241838
-0.750013	2036.81	0.0201666	0.00745976
-0.750013	2036.73	0.0126069	-0.00559329
-0.750013	2036.64	-0.00130152	0.00156006
-0.750013	2036.56	0.000437063	0.00197239
-0.750013	2036.48	0.0195469	0.00711462
-0.750013	2036.4	0.0117035	-0.00580046
-0.750013	2036.32	-0.0074791	0.00436508
-0.750013	2036.23	-0.0153912	-0.000385356
-0.750013	2036.15	0.00919842	0.0190325
-0.750013	2036.07	0.0114386	-0.000787402
-0.750013	2035.99	0.00515021	0.0219178
-0.750013	2035.91	-0.00352889	0.000793336
-0.750013	2035.83	0.00512601	0.00307811
-0.750013	2035.74	0.00864678	0
-0.750013	2035.66	0.0082358	-0.000784314
-0.750013	2035.58	-0.00461991	-0.0124905
-0.750013	2035.5	0.0211361	0.0141788
-0.750013	2035.42	0.012826	0.00650096
-0.750013	2035.34	-0.00385274	0.00655359
-0.750013	2035.25	-0.00554371	0.0165895
-0.750013	2035.17	-0.00377675	0.00829876
-0.750013	2035.09	-0.000868432	-0.000774593
-0.750013	2035.01	-0.00544845	0.00303605
-0.750013	2034.93	0.00993521	0.011583
-0.750013	2034.85	-0.0109382	0.00421617
-0.750013	2034.76	0.00126743	-0.00262566
-0.750013	2034.68	0.00561798	0.0011655
-0.750013	2034.6	-0.00210084	-0.00491493
-0.750013	2034.52	-0.00475367	-0.00194175
-0.750013	2034.44	-0.000852152	-0.00229709
-0.750013	2034.36	0	-0.00532522
-0.750013	2034.28	0.00390456	0.0078125
-0.750013	2034.19	0.00379747	0.00114068
-0.750013	2034.11	0.00474547	-0.00657386
-0.750013	2034.03	-0.0208068	-0.0114155
-0.750013	2033.95	-0.00678253	0.0119002
-0.750013	2033.87	0.0012931	-0.0104328
-0.750013	2033.79	0.00167926	-0.00639338
-0.750013	2033.71	0.00639932	0.00348297
-0.750013	2033.62	0.0139712	-0.00152381
-0.750013	2033.54	-0.00337981	0.00416194
-0.750013	2033.46	0.0064433	-0.018412
-0.750013	2033.38	-0.00374688	-0.000374953
-0.750013	2033.3	-0.0131915	-0.0073105
-0.750013	2033.22	-0.00798655	0.00304298
-0.750013	2033.14	0.00252207	-0.0030349
-0.750013	2033.05	0.00042517	-0.00153198
-0.750013	2032.97	0.00623701	-0.0121861
-0.750013	2032.89	-0.00256301	-0.00420168
-0.750013	2032.81	0.00167856	-0.0234201
-0.750013	2032.73	-0.0252275	-0.012616
-0.750013	2032.65	-0.0117204	0.00455754
-0.750013	2032.57	-0.00205508	0.00111193
-0.750013	2032.49	-0.00380228	-0.0015163
-0.750013	2032.41	0.00205761	-0.0154242
-0.750013	2032.32	-0.00917049	-0.00707899
-0.750013	2032.24	-0.0160891	-0.0189169
-0.750013	2032.16	-0.0239643	0.00848395
-0.750013	2032.08	-0.00622924	-0.00944822
-0.750013	2032	-0.00974817	-0.00657895
-0.750013	2031.92	-0.0177833	-0.0191458
-0.750013	2031.84	-0.00943009	-0.000739372
-0.750013	2031.76	-0.0132957	-0.0144928
-0.750013	2031.67	-0.0083682	-0.0190512
-0.750013	2031.59	0.00404367	-0.0127226
-0.750013	2031.51	-0.00165837	-0.0071161
-0.750013	2031.43	-0.00368249	-0.00809121
-0.750013	2031.35	-0.0157512	-0.0149417
-0.750013	2031.27	-0.013986	-0.0236774
-0.750013	2031.19	-0.0149254	-0.00766144
-0.750013	2031.11	-0.0124327	-0.0341626
-0.750013	2031.03	-0.00979592	-0.00811808
-0.750013	2030.95	-0.00931174	-0.0169304
-0.750013	2030.86	-0.0178646	-0.00601504
-0.750013	2030.78	-0.00370218	-0.0114013
-0.750013	2030.7	-0.00376097	-0.000762777
-0.750013	2030.62	-0.0102082	-0.0114603
-0.750013	2030.54	0.0016488	-0.0100148
-0.750013	2030.46	-0.0189926	-0.00523952
-0.750013	2030.38	-0.0154534	-0.016538
-0.750013	2030.3	-0.00543024	-0.016835
-0.750013	2030.22	-0.0255786	-0.00886263
-0.750013	2030.14	-0.0102965	-0.00782998
-0.750013	2030.06	-0.0142915	-0.0136885
-0.750013	2029.97	-0.0204	-0.0193687
-0.750013	2029.89	-0.00945335	-0.021166
-0.750013	2029.81	-0.0208	-0.01159
-0.750013	2029.73	-0.00775194	-0.00849335
-0.750013	2029.65	-0.0109578	-0.00367242
-0.750013	2029.57	-0.00160256	-0.00970874
-0.750013	2029.49	-0.00412031	-0.0169804
-0.750013	2029.41	0.000799361	-0.00682226
-0.750013	2029.33	-0.0117124	-0.0160467
-0.750013	2029.25	-0.0123555	-0.00901876
-0.750013	2029.17	-0.0198491	-0.00289122
-0.750013	2029.09	-0.0176565	-0.0196578
-0.750013	2029.01	-0.0134122	-0.0084686
-0.750013	2028.93	-0.0177634	-0.0112891
-0.750013	2028.84	-0.013209	-0.0112795
-0.750013	2028.76	-0.00513225	-0.0187943
-0.750013	2028.68	-0.0226828	-0.0205601
-0.750013	2028.6	0.000773994	-0.0117729
-0.750013	2028.52	-0.0174603	-0.0160485
-0.750013	2028.44	-0.018419	-0.0169433
-0.750013	2028.36	-0.00986972	-0.0184332
-0.750013	2028.28	-0.015625	-0.0266106
-0.750013	2028.2	-0.011646	-0.0276243
-0.750013	2028.12	-0.00281464	-0.0229144
-0.750013	2028.04	-0.0143244	-0.0222919
-0.750013	2027.96	-0.00318598	-0.0278561
-0.750013	2027.88	-0.00935308	-0.0230126
-0.750013	2027.8	-0.0120295	-0.012583
-0.750013	2027.72	-0.011853	-0.00640114
-0.750013	2027.64	-0.00427184	-0.0115023
-0.750013	2027.56	-0.00831025	-0.0199076
-0.750013	2027.48	-0.00696056	-0.0282132
-0.750013	2027.4	0.00946746	-0.0169312
-0.750013	2027.31	-0.00978474	-0.0134228
-0.750013	2027.23	-0.00937866	-0.0118261
-0.750013	2027.15	0.000796495	-0.0046729
-0.750013	2027.07	-0.0200927	-0.0345423
-0.750013	2026.99	-0.00630915	-0.0133662
-0.750013	2026.91	-0.0216195	-0.0035461
-0.750013	2026.83	-0.0193573	-0.026087
-0.750013	2026.75	-0.0117555	-0.0121342
-0.750013	2026.67	-0.0189409	-0.0217466
-0.750013	2026.59	-0.00630169	-0.00960854
-0.750013	2026.51	-0.00512821	-0.0147317
-0.750013	2026.43	-0.0138835	-0.0220234
-0.750013	2026.35	-0.00863422	-0.0290922
-0.750013	2026.27	-0.00230592	-0.0401606
-0.750013	2026.19	-0.00818713	-0.0156522
-0.750013	2026.11	0.00153374	-0.0136054
-0.750013	2026.03	-0.00192604	-0.00103377
-0.750013	2025.95	-0.00465658	-0.00902778
-0.750013	2025.87	-0.00304183	0.000338983
-0.750013	2025.79	-0.0135292	-0.0038475
-0.750013	2025.71	-0.00339495	-0.0107926
-0.750013	2025.63	-0.00993504	-0.0153794
-0.750013	2025.55	-0.00840979	-0.0174002
-0.750013	2025.47	-0.00455063	-0.0173175
-0.750013	2025.39	-0.00271213	-0.0034662
-0.750013	2025.31	-0.0114603	-0.016177
-0.750013	2025.23	-0.0118683	-0.000684463
-0.750013	2025.15	-0.00978547	-0.00507099
-0.750013	2025.07	-0.0135084	-0.0108401
-0.750013	2024.99	-0.000760456	-0.0163432
-0.750013	2024.91	-0.0151403	-0.00994036
-0.750013	2024.83	0.000379507	-0.00650462
-0.750013	2024.75	-0.00371195	-0.0164799
-0.750013	2024.67	-0.0268736	0.00375043
-0.750013	2024.59	-0.000759301	-0.0199797
-0.750013	2024.51	-0.000375375	-0.000337268
-0.750013	2024.43	-0.00613027	-0.00692281
-0.750013	2024.35	0.000372024	-0.00398142
-0.750013	2024.27	-0.00265353	-0.0105586
-0.750013	2024.19	0.000377786	-0.0180542
-0.750013	2024.11	-0.0105541	-0.0165429
-0.750013	2024.03	-0.00230681	0.00275387
-0.750013	2023.95	0.000374672	-0.010989
-0.750013	2023.87	-0.00951294	-0.0041365
-0.750013	2023.79	-0.0116148	-0.00771036
-0.750013	2023.71	0.00683371	0.00136147
-0.750013	2023.63	0.000760167	-0.0148198
-0.750013	2023.55	-0.00931099	-0.00534938
-0.750013	2023.47	-0.00909435	-0.017669
-0.750013	2023.39	-0.000746269	0.00565724
-0.750013	2023.31	0.00075815	-0.00034188
-0.750013	2023.23	0.00642479	-0.0206151
-0.750013	2023.15	-0.00186637	-0.0169267
-0.750013	2023.07	-0.0109599	0.00441576
-0.750013	2022.99	-0.000368732	-0.00298904
-0.750013	2022.91	-0.00830189	-0.00812183
-0.750013	2022.83	-0.0063033	-0.0159257
-0.750013	2022.75	-0.00223464	-0.0415192
-0.750013	2022.67	-0.00594575	-0.0454839
-0.750013	2022.59	-0.00145191	0.00260586
-0.750013	2022.51	-0.0121816	-0.0206736
-0.750013	2022.43	0.0164534	-0.0196711
-0.750013	2022.35	0.00406054	0.00363877
-0.750013	2022.27	0.00217865	-0.00844704
-0.750013	2022.19	0.00937951	-0.00258565
-0.750013	2022.11	-0.00657414	-0.0134615
-0.750013	2022.03	0.00428725	-0.000961847
-0.750013	2021.96	-0.000733138	-0.010393
-0.750013	2021.88	0.0100179	0.00191693
-0.750013	2021.8	-0.000719424	0.00677201
-0.750013	2021.72	0.0036075	-0.011236
-0.750013	2021.64	-0.00496806	-0.0148593
-0.750013	2021.56	0.00109329	-0.017943
-0.750013	2021.48	0.0116525	-0.00936622
-0.750013	2021.4	-0.00321543	0
-0.750013	2021.32	-0.00245787	-0.0144836
-0.750013	2021.24	0.00107258	0.0107527
-0.750013	2021.16	-0.00676397	0.00128452
-0.750013	2021.08	0.00997862	-0.000314169
-0.750013	2021	-0.0104542	-0.00225443
-0.750013	2020.92	-0.010597	0.000630318
-0.750013	2020.84	0.0043088	0.00899454
-0.750013	2020.76	0.00852273	-0.00794155
-0.750013	2020.68	0.00248756	-0.000315956
-0.750013	2020.6	-0.010398	0.0150593
-0.750013	2020.52	-0.00630915	0.00218273
-0.750013	2020.45	0.00575333	0.0143312
-0.750013	2020.37	0.00737878	0.00562676
-0.750013	2020.29	-0.0042343	-0.00410224
-0.750013	2020.21	0.00467794	-0.00127024
-0.750013	2020.13	0.00840042	-0.0049459
-0.750013	2020.05	0.0146324	-0.0138626
-0.750013	2019.97	-0.000348554	-0.001853
-0.750013	2019.89	0.00106648	0.0262905
-0.750013	2019.81	-0.00245614	0.000946372
-0.750013	2019.73	-0.00832755	0
-0.750013	2019.65	0.00318923	-0.00376648
-0.750013	2019.57	0.0148995	0.00215584
-0.750013	2019.49	0.0198441	0.000940439
-0.750013	2019.42	0.00760194	-0.00185414
-0.750013	2019.34	0.00520472	0.016124
-0.750013	2019.26	-0.00174277	0.000936037
-0.750013	2019.18	0.00789835	-0.00883608
-0.750013	2019.1	0.0120226	0.00187793
-0.750013	2019.02	0	-0.00516403
-0.750013	2018.94	0.00700771	-0.00218545
-0.750013	2018.86	-0.00450294	0.00337734
-0.750013	2018.78	0.00485605	0.0110125
-0.750013	2018.7	-0.00173913	0.0128045
-0.750013	2018.62	-0.00572391	0.00660859
-0.750013	2018.54	0.0125043	0.00963331
-0.750013	2018.47	0.0128205	-0.00120409
-0.750013	2018.39	0.0027416	0.00392868
-0.750013	2018.31	-0.00271003	0.00726392
-0.750013	2018.23	-0.00167392	0.00569544
-0.750013	2018.15	0.00891938	0.00182537
-0.750013	2018.07	0.00566856	0.00505802
-0.750013	2017.99	0.00410116	0.0170628
-0.750013	2017.91	-0.00633967	0.00800712
-0.750013	2017.83	0.0132024	0.0101888
-0.750013	2017.75	0.00572391	-0.0204202
-0.750013	2017.68	0.00870439	0.0108792
-0.750013	2017.6	0.00034002	0.000906344
-0.750013	2017.52	0.00432756	-0.0041225
-0.750013	2017.44	0.00305603	0.00757346
-0.750013	2017.36	0.00773369	-0.019191
-0.750013	2017.28	0.00841751	0.00328554
-0.750013	2017.2	0.0118283	-0.00510971
-0.750013	2017.12	0.0135135	0.00559482
-0.750013	2017.05	0.0158076	0.00334448
-0.750013	2016.97	-0.00797077	-0.00412128
-0.750013	2016.89	0.00580007	0.00872705
-0.750013	2016.81	0.00845166	-0.00414324
-0.750013	2016.73	0.005	0.0199702
-0.750013	2016.65	0.000335008	0.0104822
-0.750013	2016.57	0.0212695	-0.00291206
-0.750013	2016.49	0.0107311	0.00722674
-0.750013	2016.41	0.00630392	-0.00351288
-0.750013	2016.34	0.00133556	-0.000592944
-0.750013	2016.26	0.00334336	0.0193741
-0.750013	2016.18	0.0146471	0.0134779
-0.750013	2016.1	0.0123912	0.00177936
-0.750013	2016.02	0.00552307	-0.00230947
-0.750013	2015.94	0.00502849	0.02022
-0.750013	2015.86	0.00958678	0.00348635
-0.750013	2015.79	0.0122072	0.0035016
-0.750013	2015.71	0.00462046	-0.00815138
-0.750013	2015.63	0.0165477	0.00746912
-0.750013	2015.55	0.0239044	0.0106289
-0.750013	2015.47	0.00772947	0.0019909
-0.750013	2015.39	0.0112211	0.00763135
-0.750013	2015.31	0.00806972	0.0132565
-0.750013	2015.24	0.00776197	0.00457404
-0.750013	2015.16	0.000646204	0.00973933
-0.750013	2015.08	0.0150112	0.0223606
-0.750013	2015	0.00393056	0.0133449
-0.750013	2014.92	0.00956023	0.0165544
-0.750013	2014.84	0.00811688	0.0109227
-0.750013	2014.76	-0.00219918	0.00953717
-0.750013	2014.69	0.00795418	0.00677392
-0.750013	2014.61	0.00255918	0.00225479
-0.750013	2014.53	-0.00373483	0.0119378
-0.750013	2014.45	0.0083682	-0.00339655
-0.750013	2014.37	0.00996574	0.00850714
-0.750013	2014.29	0.00697306	0.0056164
-0.750013	2014.22	0.0141199	0.00192308
-0.750013	2014.14	0.0128406	0.0113857
-0.750013	2014.06	0.0108108	0.00646976
-0.750013	2013.98	0.0161692	0.0164114
-0.750013	2013.9	0.0135861	-0.00195914
-0.750013	2013.82	0.0102453	0.000543478
-0.750013	2013.75	0.0119723	0.0182636
-0.750013	2013.67	0.0128688	-0.00191728
-0.750013	2013.59	0.00747431	0.0013587
-0.750013	2013.51	0	0.00917942
-0.750013	2013.43	0.0182663	0.00135428
-0.750013	2013.35	0.00820707	0.0173233
-0.750013	2013.28	0.00678175	0.0148597
-0.750013	2013.2	0.00217391	0.0168741
-0.750013	2013.12	0.00931388	0.00575658
-0.750013	2013.04	0.0114022	0.00814111
-0.750013	2012.96	0.00373367	-0.00517711
-0.750013	2012.89	0.0100763	0.0062551
-0.750013	2012.81	0.0159724	-0.0041141
-0.750013	2012.73	0.0139775	0.00989569
-0.750013	2012.65	0.0142239	0.00707483
-0.750013	2012.57	-0.000912409	0.000538068
-0.750013	2012.49	0.0197448	0.00781882
-0.750013	2012.42	0.00184388	0.0178768
-0.750013	2012.34	0.0263716	0.0163934
-0.750013	2012.26	0.0138462	0.00651997
-0.750013	2012.18	-0.000297089	0.0111791
-0.750013	2012.1	0.0195301	-0.00427122
-0.750013	2012.03	0.00391684	0.0185634
-0.750013	2011.95	0.0188792	0.0150674
-0.750013	2011.87	0.0201773	0.0196925
-0.750013	2011.79	0.000294638	0.00104085
-0.750013	2011.71	0.0127003	0.00904496
-0.750013	2011.64	0.00798817	0.00705329
-0.750013	2011.56	0.00597729	0.00873478
-0.750013	2011.48	-0.000296912	0.0155345
-0.750013	2011.4	0.00648394	0.0182292
-0.750013	2011.32	0.00807416	0.0146432
-0.750013	2011.25	0.0380531	0.00518269
-0.750013	2011.17	0.00393939	-0.00319319
-0.750013	2011.09	0.00529412	0.0191099
-0.750013	2011.01	0.0183403	0.0199627
-0.750013	2010.93	0.00443001	-0.000786576
-0.750013	2010.86	0.0183704	0.00942655
-0.750013	2010.78	0.00390273	0.0146667
-0.750013	2010.7	0.0105758	0.0111226
-0.750013	2010.62	0.0175227	0.0192359
-0.750013	2010.55	0.0120482	0.00363448
-0.750013	2010.47	0.00568182	0.00499343
-0.750013	2010.39	0.0309708	0.0110439
-0.750013	2010.31	0.000295247	0.0117586
-0.750013	2010.23	0.0117435	0.0106129
-0.750013	2010.16	0.0143485	0.00620797
-0.750013	2010.08	0.00809838	0.0172872
-0.750013	2010	0.0137026	0.00308246
-0.750013	2009.92	0.00896325	0.0131926
-0.750013	2009.85	0.00682088	0.00603992
-0.750013	2009.77	0.0202261	0.00573365
-0.750013	2009.69	0.0173238	0.0230098
-0.750013	2009.61	0.0131119	0.0107444
-0.750013	2009.54	-0.0158365	-0.00206665
-0.750013	2009.46	-0.00430911	0.0264698
-0.750013	2009.38	0.0166618	0.00958549
-0.750013	2009.3	-0.00230216	-0.0149551
-0.750013	2009.22	0.0144928	0.0240655
-0.750013	2009.15	0.00204201	0.0100438
-0.750013	2009.07	0.0119726	0.012355
-0.750013	2008.99	0.0186752	0.0181206
-0.750013	2008.91	0.0113507	0.007
-0.750013	2008.84	0.0089725	0.00588988
-0.750013	2008.76	0.00740319	0.012869
-0.750013	2008.68	0.0212095	0.0130818
-0.750013	2008.6	0.010623	0.00202532
-0.750013	2008.53	0.00819904	0.015574
-0.750013	2008.45	0.013913	0.00895141
-0.750013	2008.37	0.0117878	0.0112883
-0.750013	2008.29	0.0195402	0.0221217
-0.750013	2008.22	0.00419698	0.00270669
-0.750013	2008.14	0.00393369	0.0144747
-0.750013	2008.06	0.0162671	0.00722651
-0.750013	2007.98	0	0.00619425
-0.750013	2007.91	0.0165431	0.0244456
-0.750013	2007.83	0.00854701	0.00902659
-0.750013	2007.75	0.0110232	0.0193322
-0.750013	2007.68	0.0173767	0.0110565
-0.750013	2007.6	0.00872748	0.0133829
-0.750013	2007.52	0.0126086	0.012811
-0.750013	2007.44	0.0175146	0.00317926
-0.750013	2007.37	0.0153161	0.00490436
-0.750013	2007.29	0.0037961	0.0234696
-0.750013	2007.21	0.0245139	0.00914483
-0.750013	2007.13	0.01374	-0.00167264
-0.750013	2007.06	0.00857538	0.0127858
-0.750013	2006.98	0.0120946	0.0138383
-0.750013	2006.9	0.00958904	0.0048216
-0.750013	2006.82	0.00970067	0.00194695
-0.750013	2006.75	-0.00188985	0.0146423
-0.750013	2006.67	0.0235784	0.013766
-0.750013	2006.59	0.0251148	0.00953971
-0.750013	2006.52	0.0142271	0.0125452
-0.750013	2006.44	0.0108962	0.0155465
-0.750013	2006.36	0.0142232	0.0171332
-0.750013	2006.28	0.0067659	0.0235608
-0.750013	2006.21	0.010155	0.00566706
-0.750013	2006.13	0.0113852	-0.00383417
-0.750013	2006.05	0.0101037	0.00612341
-0.750013	2005.98	0.00980659	0.00994422
-0.750013	2005.9	0.0168494	0.0140476
-0.750013	2005.82	0.0173301	0.0102332
-0.750013	2005.74	0.0133941	-0.00803023
-0.750013	2005.67	0.0106355	0.00305308
-0.750013	2005.59	0.00458098	0.0131046
-0.750013	2005.51	0.00657376	0.00677728
-0.750013	2005.44	0.0123623	0.01
-0.750013	2005.36	0.0130493	0.00723961
-0.750013	2005.28	0.0064257	0.0131077
-0.750013	2005.21	0.00133369	0.0124853
-0.750013	2005.13	0.0132591	0.0115023
-0.750013	2005.05	0.0155579	0.0185497
-0.750013	2004.97	0.00684932	0.0185272
-0.750013	2004.9	0.0175297	0.00309524
-0.750013	2004.82	0.00104767	0.0118715
-0.750013	2004.74	0.0172089	0.00379417
-0.750013	2004.67	0.00580169	0.0276074
-0.750013	2004.59	0.0237841	0.0127059
-0.750013	2004.51	0.0107296	0.0169048
-0.750013	2004.44	0.0107781	0.0140713
-0.750013	2004.36	0.0148128	0.00974798
-0.750013	2004.28	-0.00210139	0.00531301
-0.750013	2004.21	0.0156545	0.0126582
-0.750013	2004.13	0.0179942	-0.00117014
-0.750013	2004.05	0.0116866	0.0149644
-0.750013	2003.98	0.0135674	0.0105362
-0.750013	2003.9	0.0119048	0.00418897
-0.750013	2003.82	0.0151555	0.00755073
-0.750013	2003.75	0.00915511	0.0166705
-0.750013	2003.67	-0.00531491	0
-0.750013	2003.59	0.0151278	-0.00161142
-0.750013	2003.52	0.0144038	0.0149324
-0.750013	2003.44	-0.00649013	0.00463392
-0.750013	2003.36	0.0107753	0.0223109
-0.750013	2003.29	0.0138224	0.000709891
-0.750013	2003.21	0.0138237	0.00834492
-0.750013	2003.13	0.00875796	0.0113261
-0.750013	2003.06	0.0104112	0.00596604
-0.750013	2002.98	0.0169133	-0.00419385
-0.750013	2002.9	0.013777	0.00783952
-0.750013	2002.83	0.00762957	-0.00162112
-0.750013	2002.75	0.015441	0.011168
-0.750013	2002.67	0.0115153	0.0162413
-0.750013	2002.6	0.00738397	0.019023
-0.750013	2002.52	0.00675851	0.0016033
-0.750013	2002.44	0.00963082	0.022017
-0.750013	2002.37	-0.00768246	0.006876
-0.750013	2002.29	0.00737619	0.00747838
-0.750013	2002.21	0.00232438	0.0123288
-0.750013	2002.14	0.0203815	0.0101103
-0.750013	2002.06	-0.00338014	0.0143552
-0.750013	2001.98	0.00897666	0.0190454
-0.750013	2001.91	0.00788229	-0.00279981
-0.750013	2001.83	0.00892857	0.0113766
-0.750013	2001.75	0.00495954	0.0107076
-0.750013	2001.68	0.00410994	0.00841483
-0.750013	2001.6	0.00469851	0.0165078
-0.750013	2001.53	0.00956814	0.00641319
-0.750013	2001.45	0.0171443	0.0154862
-0.750013	2001.37	0.00206505	0.0091954
-0.750013	2001.3	0.0172326	0.00787047
-0.750013	2001.22	0.0073088	0.00207756
-0.750013	2001.14	0.00557668	0.0119774
-0.750013	2001.07	0.00754815	0.0192441
-0.750013	2000.99	0.00535851	-0.00473827
-0.750013	2000.91	0.0143811	0.0066468
-0.750013	2000.84	0.00484076	0.0123796
-0.750013	2000.76	0.0155058	0.0131938
-0.750013	2000.69	0.0048793	0.00275609
-0.750013	2000.61	0.0206264	0.00470641
-0.750013	2000.53	0.00180087	0.00525955
-0.750013	2000.46	0.0115346	0.00689502
-0.750013	2000.38	0.0151632	0.00820232
-0.750013	2000.3	0.00330873	-0.00960679
-0.750013	2000.23	0.00935288	0.0169799
-0.750013	2000.15	0.0121488	0.00339674
-0.750013	2000.08	0	0.0102427
-0.750013	2000	0.00407332	0.00977273
-0.750013	1999.92	0.00625313	0.0118356
-0.750013	1999.85	0.00279898	0.0182732
-0.750013	1999.77	0.01067	0.010029
-0.750013	1999.7	0.00605602	0.00947653
-0.750013	1999.62	0.00598205	0.00622222
-0.750013	1999.54	0.00990835	0.0157358
-0.750013	1999.47	0.00582131	0.012573
-0.750013	1999.39	-0.000739098	0.023323
-0.750013	1999.32	0.00025208	0.018186
-0.750013	1999.24	-0.00606355	0
-0.750013	1999.16	0.00474289	0.0150292
-0.750013	1999.09	0.0132515	0.0144168
-0.750013	1999.01	0.0119581	0.00978648
-0.750013	1998.94	0.00792275	-0.00440432
-0.750013	1998.86	0.0169661	0.00574967
-0.750013	1998.78	0.0160925	0.0026643
-0.750013	1998.71	0.0125031	0
-0.750013	1998.63	-0.0110581	0.00563317
-0.750013	1998.56	0.014036	0.00395344
-0.750013	1998.48	0.000757767	0.00360442
-0.750013	1998.4	-0.00366211	0.00370936
-0.750013	1998.33	0.00753201	0.0213904
-0.750013	1998.25	0.0154498	0.0184322
-0.750013	1998.18	0.00670641	-0.00311943
-0.750013	1998.1	0.00873908	0.0156355
-0.750013	1998.02	0.0180025	0.00962169
-0.750013	1997.95	0.0138609	0.00404404
-0.750013	1997.87	0.00638821	-0.0104872
-0.750013	1997.8	0.00302191	0.00336927
-0.750013	1997.72	0.00519288	0.0102268
-0.750013	1997.65	0.00806858	-0.000673854
-0.750013	1997.57	0.00750188	0.00699301
-0.750013	1997.49	0.00523952	0.0113814
-0.750013	1997.42	0.00201258	0.0112108
-0.750013	1997.34	0.0141054	0.00242665
-0.750013	1997.27	0.0020141	-0.000447828
-0.750013	1997.19	0.00394964	0.00862641
-0.750013	1997.12	0.00706357	0.00561798
-0.750013	1997.04	0.0101385	0.00864362
-0.750013	1996.96	0.00598355	0.000666519
-0.750013	1996.89	0.00274314	-0.000443066
-0.750013	1996.81	0.00377169	0.00760797
-0.750013	1996.74	-0.00450225	0.0138448
-0.750013	1996.66	-0.00817439	0.00780379
-0.750013	1996.59	0.0139382	0.00314961
-0.750013	1996.51	0.00394477	0.00951959
-0.750013	1996.43	0.0139665	0.0022477
-0.750013	1996.36	0.0146584	0.00400356
-0.750013	1996.28	-0.004995	0.0049173
-0.750013	1996.21	0.0104843	0.0031118
-0.750013	1996.13	0.0052343	0.00571429
-0.750013	1996.06	0.00652283	0.00335796
-0.750013	1995.98	-0.00732064	-0.000875465
-0.750013	1995.91	-0.00720497	-0.00312919
-0.750013	1995.83	-0.000737463	0.00131694
-0.750013	1995.75	0.00871514	0.0155763
-0.750013	1995.68	0.00024266	-0.000870701
-0.750013	1995.6	0.0113974	0.00263389
-0.750013	1995.53	-0.00854701	-0.00611354
-0.750013	1995.45	-0.00146163	0.00768049
-0.750013	1995.38	-0.00247954	0.00712854
-0.750013	1995.3	-0.000731886	-0.0170149
-0.750013	1995.23	-0.00796813	0.00823687
-0.750013	1995.15	0.01196	-0.00951351
-0.750013	1995.08	-0.00174	0.00625838
-0.750013	1995	0.000974421	0.00719424
-0.750013	1994.92	0.0118812	-0.0026362
-0.750013	1994.85	0.00220157	0.00351803
-0.750013	1994.77	-0.00465116	0.0136835
-0.750013	1994.7	-0.00943162	0.00310904
-0.750013	1994.62	0.00884738	0.0050494
-0.750013	1994.55	-0.0127404	0.00721046
-0.750013	1994.47	0.0292959	-0.00415028
-0.750013	1994.4	0.00986592	0.0124491
-0.750013	1994.32	0.00819265	0.00794702
-0.750013	1994.25	0.0100604	0.00407056
-0.750013	1994.17	0.00545364	0.00398848
-0.750013	1994.1	0.00871731	0.0116331
-0.750013	1994.02	0.000246609	0.0077726
-0.750013	1993.95	0.00865052	0.00503723
-0.750013	1993.87	0.0117032	0.00936664
-0.750013	1993.8	0.00907308	0.00153441
-0.750013	1993.72	-0.00801202	0.00986105
-0.750013	1993.65	0.00788566	0.000654736
-0.750013	1993.57	0.00673317	-0.00379803
-0.750013	1993.5	0	-0.00110108
-0.750013	1993.42	0.00848092	0.00709063
-0.750013	1993.35	0.00934579	-0.00593276
-0.750013	1993.27	-0.010981	0.0013109
-0.750013	1993.2	0.00298211	0.00354925
-0.750013	1993.12	0.00145314	0.00388853
-0.750013	1993.04	0.0193309	0.0108192
-0.750013	1992.97	-0.00144474	0.004765
-0.750013	1992.9	0.0108776	-0.00396476
-0.750013	1992.82	-0.00073278	0.00715835
-0.750013	1992.74	0.00294406	0.016886
-0.750013	1992.67	0.00266602	0.000437063
-0.750013	1992.59	0.0153098	0.00150895
-0.750013	1992.52	-0.000484144	0.000435066
-0.750013	1992.45	0.000476985	0.00278075
-0.750013	1992.37	0.00171233	-0.00588492
-0.750013	1992.3	0.00474721	-0.0056974
-0.750013	1992.22	-0.00244141	0.00346846
-0.750013	1992.15	-0.00282819	0.00466398
-0.750013	1992.07	0.00654228	-0.00369405
-0.750013	1992	0.00071599	-0.00826621
-0.750013	1991.92	-0.00477897	-0.00554489
-0.750013	1991.85	-0.011639	-0.00806965
-0.750013	1991.77	-0.000942285	-0.00190194
-0.750013	1991.7	-0.0093615	-0.00277956
-0.750013	1991.62	0.00142653	-0.00550032
-0.750013	1991.55	-0.00990338	-0.00173235
-0.750013	1991.47	-0.00213929	0.000211954
-0.750013	1991.4	0.000970167	-0.00538213
-0.750013	1991.32	-0.0109654	-0.00213447
-0.750013	1991.25	0.00170857	0.000218579
-0.750013	1991.17	-0.0123129	-0.00561555
-0.750013	1991.1	0.000973473	-0.00757576
-0.750013	1991.02	0.000242718	0.00455235
-0.750013	1990.95	0.000479157	0.00322027
-0.750013	1990.87	-0.00728155	-0.0176049
-0.750013	1990.8	-0.0140845	-0.00992449
-0.750013	1990.72	0.0103372	-0.00853765
-0.750013	1990.65	-0.00336538	0.0026104
-0.750013	1990.57	0.00518391	-0.00484368
-0.750013	1990.5	0.00120861	-0.00862813
-0.750013	1990.43	-0.00268686	0.000218055
-0.750013	1990.35	-0.0107474	-0.00501417
-0.750013	1990.28	0.00171737	-0.000219491
-0.750013	1990.2	-0.0022162	-0.00617965
-0.750013	1990.13	-0.00628931	-0.000218103
-0.750013	1990.05	0.00293399	-0.00636384
-0.750013	1989.98	0.0075188	-0.00539607
-0.750013	1989.9	-0.00591424	-0.0028584
-0.750013	1989.83	-0.0040954	-0.00537981
-0.750013	1989.75	-0.00366659	0.00239182
-0.750013	1989.68	-0.00361359	-0.00239027
-0.750013	1989.61	-0.00724463	0.000432526
-0.750013	1989.53	0	-0.0125977
-0.750013	1989.46	-0.00096595	-0.00194175
-0.750013	1989.38	-0.00557711	-0.00565832
-0.750013	1989.31	-0.00716503	-0.00600214
-0.750013	1989.23	-0.00586081	-0.00526085
-0.750013	1989.16	0.00261407	-0.0110006
-0.750013	1989.08	-0.00315534	-0.00502183
-0.750013	1989.01	-0.00474158	-0.00809372
-0.750013	1988.94	0.00701161	-0.00921165
-0.750013	1988.86	0.00142214	-0.00298954
-0.750013	1988.79	-0.0045013	-0.00339127
-0.750013	1988.71	-0.0175689	-0.0123932
-0.750013	1988.64	-0.00665399	-0.00234242
-0.750013	1988.56	-0.00385264	-0.0161673
-0.750013	1988.49	-0.00843289	-0.0054576
-0.750013	1988.41	-0.00602555	-0.00345647
-0.750013	1988.34	-0.00540287	-0.00966387
-0.750013	1988.27	-0.00384986	-0.00771704
-0.750013	1988.19	-0.0132482	-0.00971489
-0.750013	1988.12	0.00335329	-0.00215424
-0.750013	1988.04	0.00547228	0.000848536
-0.750013	1987.97	0.00190612	-0.00742627
-0.750013	1987.9	-0.00926586	-0.00300043
-0.750013	1987.82	0.00047259	0.0082785
-0.750013	1987.75	-0.00144683	-0.0101402
-0.750013	1987.67	-0.0111348	-0.00762712
-0.750013	1987.6	-0.00532301	-0.0182717
-0.750013	1987.52	0.00282154	-0.00675818
-0.750013	1987.45	-0.00242131	0.00567934
-0.750013	1987.38	-0.020202	-0.00931217
-0.750013	1987.3	-0.00556227	-0.00647389
-0.750013	1987.23	-0.00357313	-0.00787905
-0.750013	1987.15	-0.0118343	-0.00898204
-0.750013	1987.08	0.00648571	-0.00703175
-0.750013	1987	-0.00927247	-0.0049051
-0.750013	1986.93	-0.0153514	-0.0170406
-0.750013	1986.86	-0.00618459	0.00106451
-0.750013	1986.78	-0.0169082	-0.012754
-0.750013	1986.71	-0.00142687	-0.0199237
-0.750013	1986.63	-0.0190794	-0.014533
-0.750013	1986.56	-0.0185926	0.00359712
-0.750013	1986.49	0.00048391	-0.00751557
-0.750013	1986.41	-0.00712928	-0.011482
-0.750013	1986.34	-0.00525938	-0.00339631
-0.750013	1986.26	-0.0101896	-0.0125425
-0.750013	1986.19	-0.0200935	-0.0130061
-0.750013	1986.12	-0.0179372	-0.00149637
-0.750013	1986.04	0.00516553	-0.00816412
-0.750013	1985.97	-0.0154248	-0.0128014
-0.750013	1985.9	-0.0121127	-0.0205607
-0.750013	1985.82	-0.00377448	-0.00315856
-0.750013	1985.75	-0.0198157	-0.00766998
-0.750013	1985.67	-0.00845865	-0.00464723
-0.750013	1985.6	-0.00670365	0.000831947
-0.750013	1985.53	-0.0178117	-0.017062
-0.750013	1985.45	-0.0117946	-0.0022779
-0.750013	1985.38	0.00138664	-0.0164204
-0.750013	1985.3	-0.00921659	-0.0154799
-0.750013	1985.23	-0.0205603	-0.0157639
-0.750013	1985.16	-0.00514861	-0.00521812
-0.750013	1985.08	-0.0103464	-0.0101317
-0.750013	1985.01	-0.012037	-0.0124662
-0.750013	1984.94	-0.016353	-0.0178107
-0.750013	1984.86	-0.00298713	0.00471795
-0.750013	1984.79	-0.0175597	-0.0119072
-0.750013	1984.71	-0.0196877	-0.0151546
-0.750013	1984.64	-0.00701993	-0.00859775
-0.750013	1984.57	-0.0150479	-0.0120852
-0.750013	1984.49	-0.0109815	-0.0212505
-0.750013	1984.42	-0.0243902	-0.00832826
-0.750013	1984.35	-0.0124024	-0.0172662
-0.750013	1984.27	-0.0147325	-0.0212508
-0.750013	1984.2	-0.0116713	-0.0191832
-0.750013	1984.12	-0.012256	-0.0201572
-0.750013	1984.05	-0.0198614	-0.0108108
-0.750013	1983.98	-0.0247334	-0.0115972
-0.750013	1983.9	-0.0170822	-0.0171772
-0.750013	1983.83	-0.00524994	-0.00185223
-0.750013	1983.76	-0.0145161	-0.0107482
-0.750013	1983.68	-0.0241601	-0.0180698
-0.750013	1983.61	-0.0107996	-0.0203453
-0.750013	1983.54	-0.0134852	-0.0188953
-0.750013	1983.46	-0.0174033	-0.00576013
-0.750013	1983.39	-0.0128265	-0.0177564
-0.750013	1983.32	-0.0127766	-0.0188409
-0.750013	1983.24	-0.00163399	-0.0170727
-0.750013	1983.17	-0.00886968	-0.0163032
-0.750013	1983.1	-0.0150046	-0.0166154
-0.750013	1983.02	-0.0304615	-0.0128153
-0.750013	1982.95	-0.0184928	-0.0229624
-0.750013	1982.87	-0.0283234	-0.013185
-0.750013	1982.8	-0.00898411	-0.0137295
-0.750013	1982.73	-0.0182899	-0.0157432
-0.750013	1982.65	-0.0144665	-0.0234675
-0.750013	1982.58	-0.0186808	-0.0246305
-0.750013	1982.51	-0.00819672	-0.0125939
-0.750013	1982.43	-0.020023	-0.010559
-0.750013	1982.36	-0.0265169	-0.0238429
-0.750013	1982.29	-0.0212038	-0.0227973
-0.750013	1982.21	-0.0287497	-0.0220573
-0.750013	1982.14	-0.0190062	-0.0176363
-0.750013	1982.07	-0.00897062	-0.0271728
-0.750013	1981.99	-0.0183757	-0.0344758
-0.750013	1981.92	-0.0190157	-0.0273092
-0.750013	1981.85	-0.0128176	-0.0177276
-0.750013	1981.77	-0.0116487	-0.0253797
-0.750013	1981.7	-0.0157428	-0.0180269
-0.750013	1981.63	-0.0211046	-0.0270488
-0.750013	1981.55	-0.0184859	-0.0234853
-0.750013	1981.48	-0.0237668	-0.0260448
-0.750013	1981.41	-0.0223782	-0.0218246
-0.750013	1981.34	-0.0320687	-0.0227134
-0.750013	1981.26	-0.0238569	-0.0137395
-0.750013	1981.19	-0.0275147	-0.0284389
-0.750013	1981.12	-0.031725	-0.0261801
-0.750013	1981.04	-0.0282575	-0.0195328
-0.750013	1980.97	-0.0368328	-0.0279762
-0.750013	1980.9	-0.0205955	-0.0260365
-0.750013	1980.82	-0.0167081	-0.0189516
-0.750013	1980.75	-0.0154224	-0.0144029
-0.750013	1980.68	-0.0290698	-0.023237
-0.750013	1980.6	-0.0176025	-0.0262634
-0.750013	1980.53	-0.0340654	-0.0247716
-0.750013	1980.46	-0.0291111	-0.0259818
-0.750013	1980.38	-0.0295711	-0.0201979
-0.750013	1980.31	-0.0358725	-0.0171315
-0.750013	1980.24	-0.0223015	-0.0278507
-0.750013	1980.17	-0.0220604	-0.0307113
-0.750013	1980.09	-0.0238839	-0.0261634
-0.750013	1980.02	-0.0377441	-0.0299036
-0.750013	1979.95	-0.0201684	-0.0190665
-0.750013	1979.87	-0.0388755	-0.0203552
-0.750013	1979.8	-0.0363516	-0.0346131
-0.750013	1979.73	-0.0289597	-0.0258655
-0.750013	1979.66	-0.0365747	-0.0258996
-0.750013	1979.58	-0.0295162	-0.0368599
-0.750013	1979.51	-0.031114	-0.0221395
-0.750013	1979.44	-0.0363556	-0.024118
-0.750013	1979.36	-0.0208605	-0.0211815
-0.750013	1979.29	-0.0357691	-0.0223453
-0.750013	1979.22	-0.029399	-0.0399691
-0.750013	1979.15	-0.0261826	-0.0401168
-0.750013	1979.07	-0.0234834	-0.0340666
-0.750013	1979	-0.0293478	-0.0310608
-0.750013	1978.93	-0.0232303	-0.0269367
-0.750013	1978.85	-0.0370531	-0.0243049
-0.750013	1978.78	-0.026362	-0.0433594
-0.750013	1978.71	-0.0248541	-0.0262498
-0.750013	1978.64	-0.0249289	-0.0344086
-0.750013	1978.56	-0.0370529	-0.0275106
-0.750013	1978.49	-0.0261552	-0.0372683
-0.750013	1978.42	-0.0338875	-0.0249138
-0.750013	1978.34	-0.0274809	-0.0342746
-0.750013	1978.27	-0.0383959	-0.033448
-0.750013	1978.2	-0.0262352	-0.0241904
-0.750013	1978.13	-0.0303289	-0.0471662
-0.750013	1978.05	-0.0308057	-0.0283674
-0.750013	1977.98	-0.0360957	-0.0359053
-0.750013	1977.91	-0.0268183	-0.0307663
-0.750013	1977.84	-0.0385935	-0.0425124
-0.750013	1977.76	-0.0308117	-0.0272083
-0.750013	1977.69	-0.040247	-0.0277992
-0.750013	1977.62	-0.0295305	-0.0396617
-0.750013	1977.55	-0.0339889	-0.0421779
-0.750013	1977.47	-0.0452167	-0.0280181
-0.750013	1977.4	-0.046342	-0.0290641
-0.750013	1977.33	-0.0287953	-0.034201
-0.750013	1977.26	-0.0258509	-0.0305137
-0.750013	1977.18	-0.0294741	-0.0396152
-0.750013	1977.11	-0.0296137	-0.0340647
-0.750013	1977.04	-0.0365983	-0.0406566
-0.750013	1976.97	-0.0338581	-0.0271581
-0.750013	1976.89	-0.0380749	-0.0366781
-0.750013	1976.82	-0.0296455	-0.0446906
-0.750013	1976.75	-0.0377721	-0.0326066
-0.750013	1976.68	-0.0302192	-0.0323693
-0.750013	1976.6	-0.0292347	-0.0404468
-0.750013	1976.53	-0.0264119	-0.0428626
-0.750013	1976.46	-0.0332757	-0.0305703
-0.750013	1976.39	-0.0311177	-0.0382995
-0.750013	1976.31	-0.0244168	-0.035942
-0.750013	1976.24	-0.0333688	-0.0280695
-0.750013	1976.17	-0.0403278	-0.0370227
-0.750013	1976.1	-0.0359941	-0.0262857
-0.750013	1976.02	-0.0244478	-0.0255868
-0.750013	1975.95	-0.0264662	-0.034917
-0.750013	1975.88	-0.0375988	-0.031292
-0.750013	1975.81	-0.0336508	-0.0395309
-0.750013	1975.74	-0.029661	-0.0334156
-0.750013	1975.66	-0.0362135	-0.0249809
-0.750013	1975.59	-0.0361369	-0.03174
-0.750013	1975.52	-0.0423044	-0.0477008
-0.750013	1975.45	-0.0361496	-0.0497738
-0.750013	1975.37	-0.0310948	-0.0301333
-0.750013	1975.3	-0.0380913	-0.027914
-0.750013	1975.23	-0.040755	-0.0491302
-0.750013	1975.16	-0.0302272	-0.0254909
-0.750013	1975.09	-0.0328428	-0.0266615
-0.750013	1975.01	-0.037972	-0.0323491
-0.750013	1974.94	-0.0426348	-0.0325
-0.750013	1974.87	-0.0316429	-0.0433227
-0.750013	1974.8	-0.032574	-0.05
-0.750013	1974.72	-0.0390921	-0.0305545
-0.750013	1974.65	-0.036433	-0.0443434
-0.750013	1974.58	-0.0344682	-0.0340136
-0.750013	1974.51	-0.0341412	-0.0386574
-0.750013	1974.44	-0.0459408	-0.027366
-0.750013	1974.36	-0.0359306	-0.0317073
-0.750013	1974.29	-0.048089	-0.0306993
-0.750013	1974.22	-0.0342893	-0.0372995
-0.750013	1974.15	-0.0309453	-0.029981
-0.750013	1974.08	-0.0390203	-0.0188644
-0.750013	1974	-0.025132	-0.0399315
-0.750013	1973.93	-0.0405629	-0.0425809
-0.750013	1973.86	-0.0515638	-0.0336118
-0.750013	1973.79	-0.0275574	-0.0351301
-0.750013	1973.72	-0.0356014	-0.0263208
-0.750013	1973.64	-0.0296389	-0.0293074
-0.750013	1973.57	-0.0387759	-0.0455904
-0.750013	1973.5	-0.0410448	-0.0267991
-0.750013	1973.43	-0.0307082	-0.0285822
-0.750013	1973.36	-0.0285714	-0.0424333
-0.750013	1973.28	-0.0404926	-0.0306622
-0.750013	1973.21	-0.0323394	-0.0258198
-0.750013	1973.14	-0.0337359	-0.032343
-0.750013	1973.07	-0.032735	-0.0286528
-0.750013	1973	-0.0389476	-0.0320417
-0.750013	1972.93	-0.0305473	-0.0287564
-0.750013	1972.85	-0.0273009	-0.0246545
-0.750013	1972.78	-0.0308407	-0.0268685
-0.750013	1972.71	-0.0286545	-0.0328142
-0.750013	1972.64	-0.0196992	-0.0280569
-0.750013	1972.57	-0.0280141	-0.0377113
-0.750013	1972.49	-0.0242156	-0.0258863
-0.750013	1972.42	-0.026365	-0.0286139
-0.750013	1972.35	-0.0173713	-0.023997
-0.750013	1972.28	-0.0359578	-0.0338388
-0.750013	1972.21	-0.0365353	-0.0238361
-0.750013	1972.14	-0.0247504	-0.0313199
-0.750013	1972.06	-0.0187978	-0.0174981
-0.750013	1971.99	-0.0214897	-0.0204695
-0.750013	1971.92	-0.0258371	-0.0244762
-0.750013	1971.85	-0.0273201	-0.0276576
-0.750013	1971.78	-0.0148853	-0.023273
-0.750013	1971.71	-0.0271399	-0.031871
-0.750013	1971.63	-0.0221903	-0.0260436
-0.750013	1971.56	-0.0211962	-0.0192164
-0.750013	1971.49	-0.0308857	-0.0260359
-0.750013	1971.42	-0.0217391	-0.0195049
-0.750013	1971.35	-0.0200041	-0.0187053
-0.750013	1971.28	-0.0284232	-0.0375954
-0.750013	1971.2	-0.0137295	-0.0193906
-0.750013	1971.13	-0.0261371	-0.0176777
-0.750013	1971.06	-0.030494	-0.0264609
-0.750013	1970.99	-0.00664728	-0.0167473
-0.750013	1970.92	-0.0178169	-0.0106991
-0.750013	1970.85	-0.0227226	-0.0205214
-0.750013	1970.78	-0.022704	-0.0205556
-0.750013	1970.7	-0.0179555	-0.0160848
-0.750013	1970.63	-0.0128073	-0.0227857
-0.750013	1970.56	-0.0235437	-0.0189954
-0.750013	1970.49	-0.0206228	-0.0243363
-0.750013	1970.42	-0.0148737	-0.0213582
-0.750013	1970.35	-0.0216636	-0.0188292
-0.750013	1970.28	-0.0349749	-0.0103261
-0.750013	1970.2	-0.0274703	-0.012616
-0.750013	1970.13	-0.023097	-0.0189805
-0.750013	1970.06	-0.0217391	-0.0140637
-0.750013	1969.99	-0.0112247	-0.0222423
-0.750013	1969.92	-0.023189	-0.0240875
-0.750013	1969.85	-0.0089141	-0.016709
-0.750013	1969.78	-0.0143501	-0.0187122
-0.750013	1969.7	-0.0148797	-0.0106324
-0.750013	1969.63	-0.0212897	-0.0142014
-0.750013	1969.56	-0.017551	-0.0239015
-0.750013	1969.49	-0.0202082	-0.0144044
-0.750013	1969.42	-0.0158534	-0.019709
-0.750013	1969.35	-0.0113636	-0.026737
-0.750013	1969.28	-0.0137183	-0.0225425
-0.750013	1969.21	-0.0222447	-0.00990826
-0.750013	1969.13	-0.00870647	-0.0156863
-0.750013	1969.06	-0.016963	-0.0204978
-0.750013	1968.99	-0.0233182	-0.0154447
-0.750013	1968.92	-0.0133576	-0.00618069
-0.750013	1968.85	-0.0197206	-0.0107507
-0.750013	1968.78	-0.0289913	-0.0205904
-0.750013	1968.71	-0.0151139	-0.0203282
-0.750013	1968.64	-0.0103954	-0.0169149
-0.750013	1968.57	-0.015264	-0.0207831
-0.750013	1968.49	-0.0227319	-0.0201502
-0.750013	1968.42	-0.0153559	-0.0130573
-0.750013	1968.35	-0.0215886	-0.0239102
-0.750013	1968.28	-0.0170054	-0.0225116
-0.750013	1968.21	-0.0190691	-0.0185901
-0.750013	1968.14	-0.00816493	-0.00669643
-0.750013	1968.07	-0.0205243	-0.0142461
-0.750013	1968	-0.0132572	-0.0324544
-0.750013	1967.93	-0.0114731	-0.00630915
-0.750013	1967.86	-0.00673882	-0.0171176
-0.750013	1967.78	-0.026467	-0.0093214
-0.750013	1967.71	-0.00712831	-0.00846522
-0.750013	1967.64	-0.0113029	-0.00971599
-0.750013	1967.57	-0.0142595	-0.0211063
-0.750013	1967.5	-0.0162819	-0.0111982
-0.750013	1967.43	-0.014245	-0.0228728
-0.750013	1967.36	-0.019107	0.00150066
-0.750013	1967.29	-0.0147209	-0.0174025
-0.750013	1967.22	-0.0179567	-0.0220493
-0.750013	1967.15	-0.0150784	-0.00707804
-0.750013	1967.07	-0.0109053	-0.0121884
-0.750013	1967	-0.0177419	-0.0212457
-0.750013	1966.93	-0.0221176	-0.0190037
-0.750013	1966.86	-0.00676368	-0.0179356
-0.750013	1966.79	-0.0141742	-0.0133879
-0.750013	1966.72	-0.0286062	-0.0304745
-0.750013	1966.65	-0.0135551	-0.0216226
-0.750013	1966.58	-0.00966879	-0.0136582
-0.750013	1966.51	-0.0208802	-0.019963
-0.750013	1966.44	-0.0221085	-0.0206243
-0.750013	1966.37	-0.0134174	-0.00514517
-0.750013	1966.3	-0.0157787	-0.00668648
-0.750013	1966.23	-0.0109578	-0.000368053
-0.750013	1966.15	-0.015577	-0.00689784
-0.750013	1966.08	-0.0222267	-0.0103977
-0.750013	1966.01	-0.0102944	-0.00986047
-0.750013	1965.94	-0.0232512	-0.00781392
-0.750013	1965.87	-0.00783182	-0.0110054
-0.750013	1965.8	-0.0161812	-0.012605
-0.750013	1965.73	-0.00721352	-0.0191664
-0.750013	1965.66	-0.0204288	-0.0216285
-0.750013	1965.59	-0.0109301	-0.0197344
-0.750013	1965.52	-0.0068673	-0.0145191
-0.750013	1965.45	-0.0159184	-0.00703964
-0.750013	1965.38	-0.0214903	-0.019544
-0.750013	1965.31	-0.0100245	-0.0150874
-0.750013	1965.24	-0.0181378	-0.0165635
-0.750013	1965.17	-0.0144368	-0.0258811
-0.750013	1965.09	-0.0219758	-0.0166119
-0.750013	1965.02	-0.018395	-0.00860648
-0.750013	1964.95	-0.0321293	-0.0109071
-0.750013	1964.88	-0.0249038	-0.0130132
-0.750013	1964.81	-0.0182778	-0.0265909
-0.750013	1964.74	-0.00244948	-0.00478029
-0.750013	1964.67	-0.0224215	-0.0175309
-0.750013	1964.6	-0.0198795	-0.0173693
-0.750013	1964.53	-0.0216062	-0.0260196
-0.750013	1964.46	-0.0111494	-0.0233662
-0.750013	1964.39	-0.0180995	-0.0240741
-0.750013	1964.32	-0.0165489	-0.0151432
-0.750013	1964.25	-0.017252	-0.0120281
-0.750013	1964.18	-0.0108849	-0.0137337
-0.750013	1964.11	-0.0106209	-0.019677
-0.750013	1964.04	-0.0144753	-0.0160907
-0.750013	1963.97	-0.0227973	-0.0204797
-0.750013	1963.9	-0.0115059	-0.0176235
-0.750013	1963.83	-0.0248523	-0.0213707
-0.750013	1963.76	-0.0283843	-0.0229823
-0.750013	1963.69	-0.0251623	-0.0156307
-0.750013	1963.62	-0.016116	-0.0054615
-0.750013	1963.55	-0.0245935	-0.0211553
-0.750013	1963.47	-0.0187841	-0.0209969
-0.750013	1963.4	-0.0128493	-0.017356
-0.750013	1963.33	-0.0244099	-0.0157596
-0.750013	1963.26	-0.0124211	-0.0207912
-0.750013	1963.19	-0.0156123	-0.0149936
-0.750013	1963.12	-0.0148434	-0.0175889
-0.750013	1963.05	-0.0196715	-0.0240656
-0.750013	1962.98	-0.00488202	-0.00971052
-0.750013	1962.91	-0.0284791	-0.0194531
-0.750013	1962.84	-0.0182109	-0.0145852
-0.750013	1962.77	-0.0172309	-0.0222467
-0.750013	1962.7	-0.0162814	-0.0175916
-0.750013	1962.63	-0.0325667	-0.0330654
-0.750013	1962.56	-0.0166633	-0.0231288
-0.750013	1962.49	-0.0135107	-0.0218034
-0.750013	1962.42	-0.0190801	-0.0121929
-0.750013	1962.35	-0.0184919	-0.0142461
-0.750013	1962.28	-0.0263158	-0.0217074
-0.750013	1962.21	-0.0288757	-0.0221478
-0.750013	1962.14	-0.0217742	-0.0178832
-0.750013	1962.07	-0.0236091	-0.0246914
-0.750013	1962	-0.0165657	-0.02198
-0.750013	1961.93	-0.0201917	-0.024655
-0.750013	1961.86	-0.0169526	-0.015545
-0.750013	1961.79	-0.0287696	-0.0245673
-0.750013	1961.72	-0.0242817	-0.0312898
-0.750013	1961.65	-0.0161994	-0.0121133
-0.750013	1961.58	-0.0290296	-0.0311984
-0.750013	1961.51	-0.0276574	-0.0255016
-0.750013	1961.44	-0.0304268	-0.02566
-0.750013	1961.37	-0.00851152	-0.0206263
-0.750013	1961.3	-0.03125	-0.0261829
-0.750013	1961.23	-0.0188953	-0.0163965
-0.750013	1961.16	-0.0132533	-0.0280826
-0.750013	1961.09	-0.0234568	-0.0286512
-0.750013	1961.02	-0.0118135	-0.0157186
-0.750013	1960.95	-0.0279433	-0.030553
-0.750013	1960.88	-0.0283292	-0.0213084
-0.750013	1960.81	-0.0297131	-0.0250464
-0.750013	1960.74	-0.0213728	-0.0246039
-0.750013	1960.67	-0.0264389	-0.0303867
-0.750013	1960.6	-0.0292965	-0.0265799
-0.750013	1960.53	-0.0324755	-0.0186622
-0.750013	1960.46	-0.0222824	-0.0328419
-0.750013	1960.39	-0.0178645	-0.0298068
-0.750013	1960.32	-0.031392	-0.026729
-0.750013	1960.25	-0.0325253	-0.0244306
-0.750013	1960.18	-0.0379381	-0.0384258
-0.750013	1960.11	-0.0265828	-0.0341661
-0.750013	1960.04	-0.0330424	-0.0251172
-0.750013	1959.97	-0.0326837	-0.0249584
-0.750013	1959.91	-0.0292107	-0.026769
-0.750013	1959.84	-0.0248878	-0.0391583
-0.750013	1959.77	-0.0355017	-0.0213363
-0.750013	1959.7	-0.0224515	-0.0137766
-0.750013	1959.63	-0.040404	-0.0254491
-0.750013	1959.56	-0.027925	-0.0303532
-0.750013	1959.49	-0.0280066	-0.0315416
-0.750013	1959.42	-0.0376594	-0.0249492
-0.750013	1959.35	-0.0444989	-0.0382047
-0.750013	1959.28	-0.0326705	-0.0254707
-0.750013	1959.21	-0.0290542	-0.0418286
-0.750013	1959.14	-0.0216074	-0.0341802
-0.750013	1959.07	-0.0270603	-0.0246114
-0.750013	1959	-0.030525	-0.0391616
-0.750013	1958.93	-0.0382269	-0.0364073
-0.750013	1958.86	-0.0316973	-0.0388492
-0.750013	1958.79	-0.0342003	-0.0314059
-0.750013	1958.72	-0.0253034	-0.0351396
-0.750013	1958.65	-0.0257985	-0.0228116
-0.750013	1958.58	-0.0355547	-0.0385609
-0.750013	1958.51	-0.0411825	-0.0320265
-0.750013	1958.44	-0.0369237	-0.0394052
-0.750013	1958.37	-0.0323565	-0.0369961
-0.750013	1958.3	-0.0395087	-0.0288587
-0.750013	1958.24	-0.0224536	-0.0279463
-0.750013	1958.17	-0.0447731	-0.0311451
-0.750013	1958.1	-0.0411514	-0.0281273
-0.750013	1958.03	-0.0411885	-0.0457238
-0.750013	1957.96	-0.0403505	-0.0398966
-0.750013	1957.89	-0.0462428	-0.0417447
-0.750013	1957.82	-0.033148	-0.0363871
-0.750013	1957.75	-0.0406386	-0.0399403
-0.750013	1957.68	-0.0387216	-0.052699
-0.750013	1957.61	-0.0377437	-0.037246
-0.750013	1957.54	-0.0423226	-0.0428915
-0.750013	1957.47	-0.0363675	-0.0347039
-0.750013	1957.4	-0.0317985	-0.0501573
-0.750013	1957.33	-0.0388147	-0.0399621
-0.750013	1957.26	-0.0435497	-0.0299289
-0.750013	1957.2	-0.0341453	-0.0363739
-0.750013	1957.13	-0.0287711	-0.0354032
-0.750013	1957.06	-0.0471659	-0.0374953
-0.750013	1956.99	-0.0284009	-0.0424388
-0.750013	1956.92	-0.0410193	-0.0400677
-0.750013	1956.85	-0.051219	-0.0416821
-0.750013	1956.78	-0.0407193	-0.0392964
-0.750013	1956.71	-0.0496105	-0.0503597
-0.750013	1956.64	-0.0487402	-0.0510908
-0.750013	1956.57	-0.0558292	-0.0469186
-0.750013	1956.5	-0.0485276	-0.0431343
-0.750013	1956.43	-0.0463631	-0.0613417
-0.750013	1956.37	-0.0392842	-0.0576208
-0.750013	1956.3	-0.0434604	-0.0379156
-0.750013	1956.23	-0.0440447	-0.0469686
-0.750013	1956.16	-0.0424381	-0.047486
-0.750013	1956.09	-0.0558282	-0.037757
-0.750013	1956.02	-0.0613246	-0.0395522
-0.750013	1955.95	-0.0482645	-0.0490798
-0.750013	1955.88	-0.0441085	-0.0510702
-0.750013	1955.81	-0.0460811	-0.0507435
-0.750013	1955.74	-0.0502368	-0.0535748
-0.750013	1955.67	-0.0430152	-0.0460259
-0.750013	1955.61	-0.0466162	-0.0514115
-0.750013	1955.54	-0.057352	-0.0517431
-0.750013	1955.47	-0.0551342	-0.0608033
-0.750013	1955.4	-0.0365503	-0.0451768
-0.750013	1955.33	-0.0434425	-0.0453184
-0.750013	1955.26	-0.0337354	-0.0421698
-0.750013	1955.19	-0.0573155	-0.048369
-0.750013	1955.12	-0.0440574	-0.0511164
-0.750013	1955.05	-0.0450657	-0.0489957
-0.750013	1954.98	-0.0576488	-0.0562963
-0.750013	1954.92	-0.0566785	-0.0544423
-0.750013	1954.85	-0.0533251	-0.058692
-0.750013	1954.78	-0.0635814	-0.0604572
-0.750013	1954.71	-0.0589326	-0.0549122
-0.750013	1954.64	-0.0549223	-0.0511848
-0.750013	1954.57	-0.0492377	-0.0476814
-0.750013	1954.5	-0.0420345	-0.054497
-0.750013	1954.43	-0.0535677	-0.0605549
-0.750013	1954.37	-0.0537276	-0.055619
-0.750013	1954.3	-0.0590413	-0.0516309
-0.750013	1954.23	-0.0499686	-0.0567136
-0.750013	1954.16	-0.0647083	-0.0631873
-0.750013	1954.09	-0.0465852	-0.0529814
-0.750013	1954.02	-0.0627185	-0.0645524
-0.750013	1953.95	-0.0632486	-0.0598127
-0.750013	1953.88	-0.0537812	-0.0525033
-0.750013	1953.82	-0.0635549	-0.0619921
-0.750013	1953.75	-0.0575689	-0.0658727
-0.750013	1953.68	-0.0630705	-0.066867
-0.750013	1953.61	-0.0558981	-0.068093
-0.750013	1953.54	-0.065625	-0.0711462
-0.750013	1953.47	-0.0675399	-0.06018
-0.750013	1953.4	-0.0685216	-0.0623583
-0.750013	1953.33	-0.0618001	-0.069127
-0.750013	1953.27	-0.0637856	-0.063104
-0.750013	1953.2	-0.0682474	-0.0679104
-0.750013	1953.13	-0.0688293	-0.069855
-0.750013	1953.06	-0.0667628	-0.067297
-0.750013	1952.99	-0.0711788	-0.0655431
-0.750013	1952.92	-0.0764682	-0.0700447
-0.750013	1952.85	-0.0814601	-0.0636056
-0.750013	1952.79	-0.0724816	-0.0623483
-0.750013	1952.72	-0.0678106	-0.0630101
-0.750013	1952.65	-0.0663662	-0.0732878
-0.750013	1952.58	-0.0594528	-0.0767669
-0.750013	1952.51	-0.0583197	-0.0705861
-0.750013	1952.44	-0.0663097	-0.0662053
-0.750013	1952.37	-0.0754872	-0.0661435
-0.750013	1952.31	-0.0631298	-0.0701722
-0.750013	1952.24	-0.0678557	-0.0789766
-0.750013	1952.17	-0.0715755	-0.0755315
-0.750013	1952.1	-0.0729252	-0.0753169
-0.750013	1952.03	-0.0681679	-0.0673507
-0.750013	1951.96	-0.0785319	-0.0838279
-0.750013	1951.9	-0.0813977	-0.0779535
-0.750013	1951.83	-0.0736386	-0.0794603
-0.750013	1951.76	-0.0772709	-0.0723635
-0.750013	1951.69	-0.0678001	-0.0646673
-0.750013	1951.62	-0.0656419	-0.0776409
-0.700032	2053.68	0.0668016	0.0597731
-0.700032	2053.6	0.0434348	0.0718353
-0.700032	2053.52	0.0651956	0.0789015
-0.700032	2053.43	0.0720165	0.0645018
-0.700032	2053.35	0.055005	0.0729895
-0.700032	2053.26	0.0624685	0.0703916
-0.700032	2053.18	0.0516456	0.0707965
-0.700032	2053.09	0.077	0.0725076
-0.700032	2053.01	0.0594262	0.0682839
-0.700032	2052.93	0.0631896	0.0608049
-0.700032	2052.84	0.046131	0.0710859
-0.700032	2052.76	0.0635809	0.0948161
-0.700032	2052.67	0.0604423	0.0712446
-0.700032	2052.59	0.0626881	0.0688889
-0.700032	2052.5	0.0731584	0.0640459
-0.700032	2052.42	0.0802592	0.0743302
-0.700032	2052.34	0.0626263	0.0685969
-0.700032	2052.25	0.0614855	0.0675617
-0.700032	2052.17	0.0687406	0.0552654
-0.700032	2052.08	0.066262	0.0794434
-0.700032	2052	0.0431161	0.0526543
-0.700032	2051.91	0.0826953	0.0844504
-0.700032	2051.83	0.0637982	0.0669274
-0.700032	2051.75	0.0555005	0.0719237
-0.700032	2051.66	0.0406219	0.0584588
-0.700032	2051.58	0.0527613	0.0762931
-0.700032	2051.49	0.0668027	0.0817052
-0.700032	2051.41	0.062469	0.0693591
-0.700032	2051.33	0.0672269	0.0566038
-0.700032	2051.24	0.0565942	0.0726058
-0.700032	2051.16	0.0656064	0.058319
-0.700032	2051.07	0.0593607	0.0600442
-0.700032	2050.99	0.0473579	0.0630749
-0.700032	2050.91	0.0582428	0.0762565
-0.700032	2050.82	0.0598465	0.0466252
-0.700032	2050.74	0.0542674	0.0561555
-0.700032	2050.65	0.0601618	0.0502646
-0.700032	2050.57	0.040201	0.0755735
-0.700032	2050.49	0.0491559	0.0612423
-0.700032	2050.4	0.0705521	0.0688569
-0.700032	2050.32	0.0582915	0.0632967
-0.700032	2050.23	0.068583	0.0616955
-0.700032	2050.15	0.0399192	0.0755056
-0.700032	2050.07	0.0542289	0.0667248
-0.700032	2049.98	0.0697911	0.065661
-0.700032	2049.9	0.0653495	0.0638485
-0.700032	2049.81	0.0534389	0.067216
-0.700032	2049.73	0.0561173	0.0684564
-0.700032	2049.65	0.0613558	0.0520156
-0.700032	2049.56	0.0730847	0.0683311
-0.700032	2049.48	0.0558092	0.0678571
-0.700032	2049.4	0.0636183	0.0802255
-0.700032	2049.31	0.0617409	0.0655738
-0.700032	2049.23	0.0572557	0.0603675
-0.700032	2049.14	0.0565667	0.058265
-0.700032	2049.06	0.0495744	0.0633023
-0.700032	2048.98	0.0510054	0.0591767
-0.700032	2048.89	0.0410485	0.0649867
-0.700032	2048.81	0.0609936	0.0561268
-0.700032	2048.73	0.0600775	0.0574567
-0.700032	2048.64	0.058619	0.0510249
-0.700032	2048.56	0.0492278	0.0609288
-0.700032	2048.47	0.0565945	0.0562041
-0.700032	2048.39	0.0500982	0.056107
-0.700032	2048.31	0.0437887	0.0503145
-0.700032	2048.22	0.0493827	0.0479896
-0.700032	2048.14	0.045977	0.0548292
-0.700032	2048.06	0.0546875	0.0671545
-0.700032	2047.97	0.0490436	0.0639485
-0.700032	2047.89	0.0425733	0.0503119
-0.700032	2047.81	0.0478068	0.0545691
-0.700032	2047.72	0.0366442	0.0605163
-0.700032	2047.64	0.06618	0.042348
-0.700032	2047.56	0.025641	0.0453767
-0.700032	2047.47	0.0588517	0.0763391
-0.700032	2047.39	0.0633595	0.0456679
-0.700032	2047.3	0.0619512	0.0429112
-0.700032	2047.22	0.0541324	0.0650234
-0.700032	2047.14	0.0359747	0.0452002
-0.700032	2047.05	0.0534606	0.049559
-0.700032	2046.97	0.0553936	0.0590735
-0.700032	2046.89	0.0395562	0.0489865
-0.700032	2046.8	0.0500715	0.0511102
-0.700032	2046.72	0.0399221	0.0609598
-0.700032	2046.64	0.0378609	0.0550459
-0.700032	2046.55	0.0454545	0.0517168
-0.700032	2046.47	0.04209	0.0612945
-0.700032	2046.39	0.052832	0.0544389
-0.700032	2046.3	0.0607977	0.0501071
-0.700032	2046.22	0.0446132	0.0444258
-0.700032	2046.14	0.0529355	0.0563082
-0.700032	2046.05	0.0474593	0.0387532
-0.700032	2045.97	0.0487576	0.0493776
-0.700032	2045.89	0.0418672	0.0461864
-0.700032	2045.8	0.0410765	0.0350731
-0.700032	2045.72	0.0501406	0.0429167
-0.700032	2045.64	0.0396135	0.0420918
-0.700032	2045.55	0.0464135	0.0475796
-0.700032	2045.47	0.049904	0.0516873
-0.700032	2045.39	0.048792	0.045302
-0.700032	2045.31	0.0552147	0.0519103
-0.700032	2045.22	0.0417667	0.0645995
-0.700032	2045.14	0.0468165	0.0424217
-0.700032	2045.06	0.043021	0.0466497
-0.700032	2044.97	0.0521282	0.0311333
-0.700032	2044.89	0.0520394	0.0523927
-0.700032	2044.81	0.0565947	0.0381194
-0.700032	2044.72	0.052312	0.0241902
-0.700032	2044.64	0.0268995	0.0449958
-0.700032	2044.56	0.0409134	0.0492632
-0.700032	2044.47	0.0381573	0.0500828
-0.700032	2044.39	0.0277512	0.0453006
-0.700032	2044.31	0.0418233	0.0419435
-0.700032	2044.23	0.0437678	0.0458561
-0.700032	2044.14	0.0223916	0.0318926
-0.700032	2044.06	0.0506804	0.0384615
-0.700032	2043.98	0.0306367	0.0465613
-0.700032	2043.89	0.0581614	0.0419087
-0.700032	2043.81	0.0449331	0.0540997
-0.700032	2043.73	0.0320574	0.0255102
-0.700032	2043.65	0.032364	0.0512175
-0.700032	2043.56	0.0233333	0.0413851
-0.700032	2043.48	0.0223464	0.0377907
-0.700032	2043.4	0.0366492	0.0367739
-0.700032	2043.31	0.0342531	0.0176027
-0.700032	2043.23	0.0195258	0.0423412
-0.700032	2043.15	0.0270527	0.048203
-0.700032	2043.06	0.0370197	0.0375258
-0.700032	2042.98	0.0462046	0.0350082
-0.700032	2042.9	0.0472103	0.0351397
-0.700032	2042.82	0.0341014	0.0412582
-0.700032	2042.73	0.0337613	0.0507338
-0.700032	2042.65	0.0327256	0.00848485
-0.700032	2042.57	0.0473068	0.0287238
-0.700032	2042.49	0.0533079	0.0320675
-0.700032	2042.4	0.0513176	0.0358015
-0.700032	2042.32	0.0349882	0.0420875
-0.700032	2042.24	0.0260344	0.0334434
-0.700032	2042.15	0.0251027	0.0392872
-0.700032	2042.07	0.0318203	0.0278124
-0.700032	2041.99	0.0323462	0.0355125
-0.700032	2041.91	0.0133764	0.0423061
-0.700032	2041.82	0.0461754	0.0298813
-0.700032	2041.74	0.0397079	0.0367825
-0.700032	2041.66	0.0353107	0.0174129
-0.700032	2041.58	0.0208522	0.0360433
-0.700032	2041.49	0.0305414	0.0356411
-0.700032	2041.41	0.0303855	0.0129607
-0.700032	2041.33	0.0371377	0.0143483
-0.700032	2041.25	0.0325885	0.0328677
-0.700032	2041.16	0.0405771	0.0131894
-0.700032	2041.08	0.037563	0.0299795
-0.700032	2041	-0.00135993	0.0371134
-0.700032	2040.92	0.038742	0.0379491
-0.700032	2040.83	0.0231696	0.0392321
-0.700032	2040.75	0.0180914	0.0206144
-0.700032	2040.67	0.049377	0.0309698
-0.700032	2040.59	0.0366133	0.0459393
-0.700032	2040.5	0.0339828	0.0411178
-0.700032	2040.42	0.0230734	0.0388109
-0.700032	2040.34	0.018427	0.0393101
-0.700032	2040.26	0.0305378	0.0454918
-0.700032	2040.17	0.0290189	0.0179959
-0.700032	2040.09	0.0255835	0.0150555
-0.700032	2040.01	0.0209567	0.0364904
-0.700032	2039.93	0.00708592	0.0194676
-0.700032	2039.84	0.0117381	0.0112045
-0.700032	2039.76	0.0269283	0.0301303
-0.700032	2039.68	0.0189011	0.0189349
-0.700032	2039.6	0.034719	0.0200562
-0.700032	2039.52	0.0132567	0.00905155
-0.700032	2039.43	0.0152398	0.0355699
-0.700032	2039.35	0.00857788	0.0221685
-0.700032	2039.27	0.0337478	0.0332542
-0.700032	2039.19	0.019039	0.0148714
-0.700032	2039.1	0.0110375	0.0256815
-0.700032	2039.02	0.0205909	0.0305589
-0.700032	2038.94	0.0194923	0.0174089
-0.700032	2038.86	0.0228086	0.0213018
-0.700032	2038.78	0.0172414	0.00723473
-0.700032	2038.69	0.0125112	0.0359856
-0.700032	2038.61	0.0013292	-0.00039557
-0.700032	2038.53	0.0129522	0.0268968
-0.700032	2038.45	0.0141093	0.0144871
-0.700032	2038.36	0.0193432	0.0109268
-0.700032	2038.28	0.0193662	0.00829712
-0.700032	2038.2	0.0111557	0.0191847
-0.700032	2038.12	0.0238846	0.00281124
-0.700032	2038.04	0.0140721	0.0153725
-0.700032	2037.95	0.0176791	0.0185559
-0.700032	2037.87	0.0202822	0.0142068
-0.700032	2037.79	0.00668747	0.0218358
-0.700032	2037.71	0.00719101	0.00609508
-0.700032	2037.63	0.0119416	0.0159109
-0.700032	2037.54	0.00721696	0.00526956
-0.700032	2037.46	0.0123566	0.00474496
-0.700032	2037.38	0.00264784	0.0183559
-0.700032	2037.3	-0.0120751	0.00201369
-0.700032	2037.22	0.0213999	0.00556881
-0.700032	2037.13	0.00314748	0.0106122
-0.700032	2037.05	0.0150442	0.0115217
-0.700032	2036.97	0.0178651	0.0116
-0.700032	2036.89	-0.0246753	0.0201532
-0.700032	2036.81	0.0197282	0.00942285
-0.700032	2036.73	-0.000450248	-0.0019976
-0.700032	2036.64	-0.00824295	-0.0113105
-0.700032	2036.56	-0.00699301	0.00670611
-0.700032	2036.48	0.0217681	-0.00474308
-0.700032	2036.4	0.00606849	0.00734725
-0.700032	2036.32	-0.00483942	0.0111111
-0.700032	2036.23	0.00726806	-0.0127168
-0.700032	2036.15	0.00043802	0.0253767
-0.700032	2036.07	0.0145183	0.00944882
-0.700032	2035.99	-0.00429185	0.0227006
-0.700032	2035.91	0	0.00317334
-0.700032	2035.83	-0.0012815	0
-0.700032	2035.74	0.00691742	0
-0.700032	2035.66	0.00866927	0.00941176
-0.700032	2035.58	-0.00377992	-0.00302801
-0.700032	2035.5	0.00836636	0.00275699
-0.700032	2035.42	0.0136811	0.00650096
-0.700032	2035.34	0.00385274	0.00578258
-0.700032	2035.25	0.000426439	0.00231481
-0.700032	2035.17	0.0113303	-0.0124481
-0.700032	2035.09	0.00564481	-0.00697134
-0.700032	2035.01	-0.00880134	0.0155598
-0.700032	2034.93	0.012959	0.0046332
-0.700032	2034.85	-0.00883467	-0.00191644
-0.700032	2034.76	0.000422476	0.000375094
-0.700032	2034.68	0	0.00971251
-0.700032	2034.6	0.000420168	-0.00869565
-0.700032	2034.52	0.00691443	-0.00466019
-0.700032	2034.44	-0.00255646	-0.00382848
-0.700032	2034.36	-0.0042517	-0.0129327
-0.700032	2034.28	-0.00607375	0.0078125
-0.700032	2034.19	-0.00295359	-0.0121673
-0.700032	2034.11	-0.00733391	-0.012761
-0.700032	2034.03	-0.00934183	-0.0140791
-0.700032	2033.95	0.00296736	0.00575816
-0.700032	2033.87	-0.00862069	-0.00618238
-0.700032	2033.79	0.00293871	-0.0142911
-0.700032	2033.71	-0.0115188	0.00386997
-0.700032	2033.62	0.00508044	-0.00647619
-0.700032	2033.54	0.00506971	-0.0128642
-0.700032	2033.46	0.00859107	-0.00575374
-0.700032	2033.38	-0.00957535	-0.00412448
-0.700032	2033.3	-0.00468085	0
-0.700032	2033.22	-0.00924758	-0.00760746
-0.700032	2033.14	-0.0105086	-0.000758725
-0.700032	2033.05	0.00297619	0.00459594
-0.700032	2032.97	0.00748441	-0.00960118
-0.700032	2032.89	-0.000854336	-0.00878533
-0.700032	2032.81	-0.00503567	-0.0130112
-0.700032	2032.73	-0.0132341	-0.0107607
-0.700032	2032.65	-0.00795312	-0.00911508
-0.700032	2032.57	0.00287711	0.00222387
-0.700032	2032.49	-0.00253485	-0.0075815
-0.700032	2032.41	0.000823045	-0.00550863
-0.700032	2032.32	0.00708629	-0.000372578
-0.700032	2032.24	-0.00330033	-0.0107567
-0.700032	2032.16	0.000812348	0.0011066
-0.700032	2032.08	-0.0149502	-0.00529101
-0.700032	2032	-0.00731113	-0.0116959
-0.700032	2031.92	-0.00330852	-0.017673
-0.700032	2031.84	-0.0110701	-0.00850277
-0.700032	2031.76	-0.0290089	-0.0195652
-0.700032	2031.67	-0.00669456	-0.0127008
-0.700032	2031.59	-0.0149616	-0.00945111
-0.700032	2031.51	-0.00580431	-0.0138577
-0.700032	2031.43	-0.00368249	-0.00809121
-0.700032	2031.35	-0.0117124	-0.00218659
-0.700032	2031.27	-0.0176882	-0.0229375
-0.700032	2031.19	-0.0036305	-0.0164174
-0.700032	2031.11	-0.0140903	-0.0248793
-0.700032	2031.03	-0.0138776	-0.00553506
-0.700032	2030.95	-0.00809717	-0.00184026
-0.700032	2030.86	-0.000415455	-0.00263158
-0.700032	2030.78	-0.0061703	-0.00478117
-0.700032	2030.7	-0.0112829	0.00266972
-0.700032	2030.62	-0.0175582	-0.0210721
-0.700032	2030.54	-0.00577082	-0.0103858
-0.700032	2030.46	-0.00536746	-0.0217066
-0.700032	2030.38	-0.00447336	-0.0194781
-0.700032	2030.3	-0.0075188	-0.003367
-0.700032	2030.22	-0.0158343	-0.0144018
-0.700032	2030.14	-0.01771	-0.00708427
-0.700032	2030.06	-0.0179665	-0.0196078
-0.700032	2029.97	-0.028	-0.035868
-0.700032	2029.89	-0.0189067	-0.0129967
-0.700032	2029.81	-0.0276	-0.00941688
-0.700032	2029.73	-0.00856793	-0.00295421
-0.700032	2029.65	-0.0174513	-0.0102828
-0.700032	2029.57	-0.0116186	-0.0179791
-0.700032	2029.49	-0.0107128	-0.0136582
-0.700032	2029.41	-0.00839329	-0.0211849
-0.700032	2029.33	-0.0214055	-0.012035
-0.700032	2029.25	-0.011957	-0.0238095
-0.700032	2029.17	-0.0285828	-0.00505963
-0.700032	2029.09	-0.0188604	-0.0229341
-0.700032	2029.01	-0.00315582	-0.0116443
-0.700032	2028.93	-0.0149374	-0.0207575
-0.700032	2028.84	-0.0213675	-0.0165668
-0.700032	2028.76	-0.0134228	-0.0124113
-0.700032	2028.68	-0.0175987	-0.0177242
-0.700032	2028.6	-0.0100619	-0.00969529
-0.700032	2028.52	-0.0214286	-0.0203281
-0.700032	2028.44	-0.0145817	-0.0231674
-0.700032	2028.36	0	-0.0145339
-0.700032	2028.28	-0.0148438	-0.0189076
-0.700032	2028.2	-0.0112578	-0.0200276
-0.700032	2028.12	0.0112585	-0.0128894
-0.700032	2028.04	-0.0123887	-0.014629
-0.700032	2027.96	-0.0135404	-0.0246827
-0.700032	2027.88	-0.0171473	-0.0163877
-0.700032	2027.8	-0.00776096	-0.00978679
-0.700032	2027.72	-0.00790202	-0.0138691
-0.700032	2027.64	-0.00504854	-0.0135936
-0.700032	2027.56	-0.0221607	-0.0177746
-0.700032	2027.48	-0.0266821	-0.0181122
-0.700032	2027.4	-0.0118343	-0.00987654
-0.700032	2027.31	-0.0168297	-0.0148357
-0.700032	2027.23	-0.010551	-0.0205217
-0.700032	2027.15	-0.0183194	-0.0197699
-0.700032	2027.07	-0.0208655	-0.0196891
-0.700032	2026.99	-0.0126183	-0.0158284
-0.700032	2026.91	-0.019261	-0.0117021
-0.700032	2026.83	-0.0120015	-0.0132174
-0.700032	2026.75	-0.0223354	-0.0135617
-0.700032	2026.67	-0.0173947	-0.0258889
-0.700032	2026.59	-0.0149665	-0.00640569
-0.700032	2026.51	-0.00512821	-0.01859
-0.700032	2026.43	-0.0181257	-0.0144529
-0.700032	2026.35	-0.0102041	-0.0266386
-0.700032	2026.27	-0.00538048	-0.0348059
-0.700032	2026.19	-0.00662768	-0.016
-0.700032	2026.11	-0.00613497	-0.0227891
-0.700032	2026.03	-0.0200308	-0.00758098
-0.700032	2025.95	-0.00931315	-0.0104167
-0.700032	2025.87	-0.0117871	-0.02
-0.700032	2025.79	-0.0216467	-0.0157398
-0.700032	2025.71	-0.0211241	-0.0168634
-0.700032	2025.63	-0.016431	-0.0133288
-0.700032	2025.55	-0.00879205	-0.0249062
-0.700032	2025.47	0.0136519	-0.00679117
-0.700032	2025.39	-0.0100736	-0.00450607
-0.700032	2025.31	-0.0170055	-0.0201387
-0.700032	2025.23	-0.0130168	-0.0188227
-0.700032	2025.15	0.00602183	-0.0104801
-0.700032	2025.07	-0.0097561	-0.00575881
-0.700032	2024.99	0.0026616	-0.0255363
-0.700032	2024.91	-0.0180945	-0.0155732
-0.700032	2024.83	-0.00417457	-0.00821636
-0.700032	2024.75	-0.0115071	-0.00428477
-0.700032	2024.67	-0.014383	-0.0078418
-0.700032	2024.59	-0.0155657	-0.0186251
-0.700032	2024.51	-0.00563063	-0.00607083
-0.700032	2024.43	-0.00804598	0.00657667
-0.700032	2024.35	-0.00818452	-0.00696749
-0.700032	2024.27	-0.0090978	-0.0115804
-0.700032	2024.19	-0.015867	-0.0147108
-0.700032	2024.11	-0.00791557	-0.0135044
-0.700032	2024.03	-0.00653595	-0.011704
-0.700032	2023.95	-0.0112402	-0.01332
-0.700032	2023.87	-0.00608828	-0.0144778
-0.700032	2023.79	-0.0262271	-0.00905129
-0.700032	2023.71	0.0121488	-0.000680735
-0.700032	2023.63	-0.00608134	-0.0239138
-0.700032	2023.55	0.000372439	-0.00434637
-0.700032	2023.47	-0.0162941	-0.0139314
-0.700032	2023.39	-0.00634328	-0.00499168
-0.700032	2023.31	-0.00189538	-0.00786325
-0.700032	2023.23	-0.010582	-0.0135181
-0.700032	2023.15	0.00410601	-0.00862927
-0.700032	2023.07	0.00529101	0.000339674
-0.700032	2022.99	0.00442478	0.011624
-0.700032	2022.91	-0.00754717	-0.00236887
-0.700032	2022.83	-0.000370782	-0.00729927
-0.700032	2022.75	0.00148976	-0.0386225
-0.700032	2022.67	-0.00631735	-0.0380645
-0.700032	2022.59	-0.00871143	-0.00586319
-0.700032	2022.51	-0.0140273	0
-0.700032	2022.43	-0.00182815	-0.0154789
-0.700032	2022.35	0.00406054	0.00264638
-0.700032	2022.27	0.00472041	-0.00357375
-0.700032	2022.19	-0.00324675	0.00484809
-0.700032	2022.11	-0.00219138	-0.0115385
-0.700032	2022.03	-0.0096463	0.00160308
-0.700032	2021.96	0.00183284	-0.0107178
-0.700032	2021.88	-0.00536673	-0.00223642
-0.700032	2021.8	0.00251799	-0.00870687
-0.700032	2021.72	-0.00108225	-0.0070626
-0.700032	2021.64	0.00603265	-0.00158078
-0.700032	2021.56	0.0138484	-0.0112144
-0.700032	2021.48	0.00564972	-0.0227911
-0.700032	2021.4	-0.00321543	-0.0143862
-0.700032	2021.32	-0.00983146	-0.0132242
-0.700032	2021.24	-0.00214516	-0.00347881
-0.700032	2021.16	-0.00818797	0.00128452
-0.700032	2021.08	0.0163934	0.00219918
-0.700032	2021	-0.00684932	-0.00515298
-0.700032	2020.92	-0.0204875	0
-0.700032	2020.84	0	0.00321234
-0.700032	2020.76	0.000710227	-0.00730623
-0.700032	2020.68	0.00497512	-0.00663507
-0.700032	2020.6	-0.00788813	-0.00544697
-0.700032	2020.52	-0.00630915	-0.0127845
-0.700032	2020.45	0.0158216	0.00477707
-0.700032	2020.37	-0.00281096	-0.0128165
-0.700032	2020.29	0.00458716	0.00347113
-0.700032	2020.21	0.00647715	-0.00635122
-0.700032	2020.13	-0.00945047	-0.00216383
-0.700032	2020.05	0.00499643	-0.0185885
-0.700032	2019.97	-0.00487975	-0.0182211
-0.700032	2019.89	0.00675435	0.0205194
-0.700032	2019.81	0.00561404	0.00157729
-0.700032	2019.73	0.00971548	-0.00622859
-0.700032	2019.65	-0.00212615	-0.0103578
-0.700032	2019.57	0.003465	-0.000615953
-0.700032	2019.49	0.00566974	-0.00188088
-0.700032	2019.42	-0.00656531	-0.00618047
-0.700032	2019.34	0.00208189	0.000620155
-0.700032	2019.26	-0.0097595	0.000312012
-0.700032	2019.18	-0.00858516	-0.00609385
-0.700032	2019.1	0.00884017	-0.00469484
-0.700032	2019.02	-0.00102564	-0.00516403
-0.700032	2018.94	0.0108619	0.00999063
-0.700032	2018.86	-0.00311742	0.00307031
-0.700032	2018.78	0.0232397	-0.00887121
-0.700032	2018.7	-0.00347826	-0.00374766
-0.700032	2018.62	-0.0003367	-0.00270351
-0.700032	2018.54	-0.00451546	0.00901181
-0.700032	2018.47	0.00438596	0.0120409
-0.700032	2018.39	0.00788211	0.000302206
-0.700032	2018.31	0.00304878	-0.00121065
-0.700032	2018.23	0.000334784	0.00989209
-0.700032	2018.15	0.00617496	-0.00608458
-0.700032	2018.07	-0.00700233	0.0107111
-0.700032	2017.99	0.00170882	0.00670323
-0.700032	2017.91	0.00834168	-0.0029656
-0.700032	2017.83	0.00812458	0.00149835
-0.700032	2017.75	0.0023569	-0.0198284
-0.700032	2017.68	0.0180783	-0.000588062
-0.700032	2017.6	0.00306018	0.00120846
-0.700032	2017.52	0.00865513	-0.00147232
-0.700032	2017.44	-0.00441426	0.00424114
-0.700032	2017.36	0.00201748	0.0044287
-0.700032	2017.28	-0.0020202	-0.0062724
-0.700032	2017.2	-0.00439338	0.00270514
-0.700032	2017.12	0.0152027	0.00765607
-0.700032	2017.05	0.00721649	0.00881727
-0.700032	2016.97	-0.00697443	0.00176626
-0.700032	2016.89	0.0184237	-0.00120373
-0.700032	2016.81	0.0114943	-0.00621486
-0.700032	2016.73	0.00566667	0.00506706
-0.700032	2016.65	-0.00871022	-0.00119796
-0.700032	2016.57	0.0216019	-0.000873617
-0.700032	2016.49	-0.00201207	-0.00481783
-0.700032	2016.41	0.0066357	-0.0087822
-0.700032	2016.34	-0.00500835	0.00118589
-0.700032	2016.26	0.0117018	0.004769
-0.700032	2016.18	0.0126498	0.0134779
-0.700032	2016.1	0.0087073	-0.00326216
-0.700032	2016.02	-0.0107212	0.00202079
-0.700032	2015.94	0.0167616	0.00475766
-0.700032	2015.86	0.0119008	-0.00145264
-0.700032	2015.79	0.00395909	-0.002918
-0.700032	2015.71	0.00792079	-0.00232897
-0.700032	2015.63	0.0045425	0.000287274
-0.700032	2015.55	0.0112882	0.0088574
-0.700032	2015.47	0.000322061	-0.00540387
-0.700032	2015.39	0.00792079	0.0088054
-0.700032	2015.31	0.00968367	0.0054755
-0.700032	2015.24	0.00355757	0.0200114
-0.700032	2015.16	0.00193861	0.00171871
-0.700032	2015.08	0.00798467	0.00169827
-0.700032	2015	0.0098264	0.00928343
-0.700032	2014.92	0.0108349	0.00729517
-0.700032	2014.84	0.0201299	0.0140845
-0.700032	2014.76	0.00534087	-0.0103787
-0.700032	2014.69	0.0127267	0.00620943
-0.700032	2014.61	-0.00351887	-0.00620068
-0.700032	2014.53	0.000311236	0.00694059
-0.700032	2014.45	-0.0112649	-0.000283046
-0.700032	2014.37	0.000934288	0.00740944
-0.700032	2014.29	0.00507132	0.0070205
-0.700032	2014.22	-0.00156887	-0.00549451
-0.700032	2014.14	-0.000313185	0.00499861
-0.700032	2014.06	0.0063593	-0.00309423
-0.700032	2013.98	0.0214552	0.00410284
-0.700032	2013.9	0.0028436	0.00923594
-0.700032	2013.82	0.0074511	-0.00625
-0.700032	2013.75	0.00378072	0.00955325
-0.700032	2013.67	0.00784683	-0.0109559
-0.700032	2013.59	0.00903145	-0.00652174
-0.700032	2013.51	-0.00155231	0.00834492
-0.700032	2013.43	0.00743034	0.000270856
-0.700032	2013.35	0.00536616	0.0108969
-0.700032	2013.28	0.00339088	0.00742983
-0.700032	2013.2	0.0111801	0.00857538
-0.700032	2013.12	0.00434648	0.00301535
-0.700032	2013.04	0.0252696	0.0119403
-0.700032	2012.96	0.0124456	-0.0117166
-0.700032	2012.89	0.00580153	0.00788686
-0.700032	2012.81	0.0122142	0.00274273
-0.700032	2012.73	0.0109389	0.00722118
-0.700032	2012.65	0.00834879	0.0157823
-0.700032	2012.57	0	0.00349744
-0.700032	2012.49	0.0200486	0.00916689
-0.700032	2012.42	0.00860479	0.0148515
-0.700032	2012.34	0.0054562	0.00671862
-0.700032	2012.26	0.0178462	0.00869329
-0.700032	2012.18	-0.00237671	0.00239553
-0.700032	2012.1	0.0192249	0.00961025
-0.700032	2012.03	0.00512202	0.00887813
-0.700032	2011.95	0.00928978	0.00634417
-0.700032	2011.87	0.0158973	0.00782304
-0.700032	2011.79	-0.00176783	0.00182149
-0.700032	2011.71	0.00635017	0.00372439
-0.700032	2011.64	0.010355	-0.00261233
-0.700032	2011.56	0.0104603	-0.00185283
-0.700032	2011.48	0.000593824	0.0197472
-0.700032	2011.4	0.000884173	0.00494792
-0.700032	2011.32	0.00149522	0.0111821
-0.700032	2011.25	0.0112094	0.00855144
-0.700032	2011.17	0.00666667	0.0133049
-0.700032	2011.09	0.0108824	0.010733
-0.700032	2011.01	0.0183403	0.0103806
-0.700032	2010.93	0.003544	-0.00839014
-0.700032	2010.86	0.00977778	0.00811731
-0.700032	2010.78	0.00090063	0.0176
-0.700032	2010.7	0.0223267	0.0067253
-0.700032	2010.62	0.0148036	0.0128239
-0.700032	2010.55	0.0114605	0.00441329
-0.700032	2010.47	0.0299043	0.0120894
-0.700032	2010.39	0.0110185	0.0123587
-0.700032	2010.31	0.0088574	0.013849
-0.700032	2010.23	0.00481783	-0.000265322
-0.700032	2010.16	0.00263543	0.00310398
-0.700032	2010.08	0.00839832	0.00691489
-0.700032	2010	0.00379009	0.00770614
-0.700032	2009.92	0.0268898	0.00923483
-0.700032	2009.85	0.010083	0.00892857
-0.700032	2009.77	0.0163593	0.00495179
-0.700032	2009.69	0.00686977	0.00819889
-0.700032	2009.61	0.0125291	0.00793042
-0.700032	2009.54	-0.008926	0.00232498
-0.700032	2009.46	-0.00201092	0.0104352
-0.700032	2009.38	0.017831	0.0181347
-0.700032	2009.3	0.0123741	-0.0127119
-0.700032	2009.22	0.0118841	0.0112647
-0.700032	2009.15	0.0105018	0.00257533
-0.700032	2009.07	0.00997719	0.0121029
-0.700032	2008.99	0.00612781	0.00828372
-0.700032	2008.91	0.00368899	0.007
-0.700032	2008.84	0.0156295	0.00588988
-0.700032	2008.76	0.00512528	0.0153924
-0.700032	2008.68	0.0114646	0.00754717
-0.700032	2008.6	0.0126328	-0.00177215
-0.700032	2008.53	0.0203562	0.00979653
-0.700032	2008.45	0.0107246	0.0056266
-0.700032	2008.37	0.019927	0.0117791
-0.700032	2008.29	0.0178161	0.000502765
-0.700032	2008.22	0.0148293	0.00369094
-0.700032	2008.14	0.00112391	0.00349389
-0.700032	2008.06	0.0268265	0.00398704
-0.700032	2007.98	0.00525297	0.0222993
-0.700032	2007.91	0.022818	0.0234375
-0.700032	2007.83	0.00192997	0.00658697
-0.700032	2007.75	0.0107405	0.00401707
-0.700032	2007.68	0.0201794	0.00786241
-0.700032	2007.6	0.0109797	0.00446097
-0.700032	2007.52	-0.0030821	0.00813008
-0.700032	2007.44	0.00834028	0.0041575
-0.700032	2007.37	0.0103035	0.00122609
-0.700032	2007.29	0.00759219	0.016211
-0.700032	2007.21	0.0101437	0.0103806
-0.700032	2007.13	0.0261061	-0.00501792
-0.700032	2007.06	0	0.018687
-0.700032	2006.98	0.00907092	0.0101966
-0.700032	2006.9	0.0183562	0.0084378
-0.700032	2006.82	0.00692905	0.00900462
-0.700032	2006.75	0.00296976	0.00696111
-0.700032	2006.67	0.0152566	0.0125369
-0.700032	2006.59	0.0143127	0.0202719
-0.700032	2006.52	-0.000273598	0.00217129
-0.700032	2006.44	0.0138927	0.0119589
-0.700032	2006.36	0.029814	0.0111004
-0.700032	2006.28	0.00216509	0.00485791
-0.700032	2006.21	0.00908605	0.0144038
-0.700032	2006.13	-0.00406614	0.00215672
-0.700032	2006.05	0.0119649	0.0115403
-0.700032	2005.98	0.0106238	0.020131
-0.700032	2005.9	0.0192565	0.0152381
-0.700032	2005.82	0.0119144	0.0026178
-0.700032	2005.74	0.00696491	-0.000944733
-0.700032	2005.67	0.0172826	0.0122123
-0.700032	2005.59	0.0110482	0.0209674
-0.700032	2005.51	0.00631081	0.00841318
-0.700032	2005.44	0.0102123	0.0152381
-0.700032	2005.36	0.00958722	0.00140121
-0.700032	2005.28	0.0133869	0.0243089
-0.700032	2005.21	0.000533476	0.003298
-0.700032	2005.13	0.00875099	0.00610329
-0.700032	2005.05	0.0155579	0.0199952
-0.700032	2004.97	0.00263435	0.0114916
-0.700032	2004.9	0.00134844	0.00595238
-0.700032	2004.82	0.0060241	0.00768156
-0.700032	2004.74	0.0196289	0.00308276
-0.700032	2004.67	-0.00342827	0.0162813
-0.700032	2004.59	0.0171032	0.00776471
-0.700032	2004.51	0.00858369	0.0147619
-0.700032	2004.44	0.00762355	0.0290807
-0.700032	2004.36	0.0142742	0.00546838
-0.700032	2004.28	0.0010507	-0.003465
-0.700032	2004.21	0.00782726	0.00859804
-0.700032	2004.13	-0.00635089	0.00468055
-0.700032	2004.05	0.00849934	0.00166271
-0.700032	2003.98	0.0164937	0.00702412
-0.700032	2003.9	0.012963	0.00186176
-0.700032	2003.82	0.00850838	0.00991034
-0.700032	2003.75	0.0031389	-0.00694605
-0.700032	2003.67	-0.00186022	0.010699
-0.700032	2003.59	0.0086072	0.00437385
-0.700032	2003.52	0.00960256	0.0244134
-0.700032	2003.44	-0.00129803	0.00208526
-0.700032	2003.36	0.0115637	0.00821982
-0.700032	2003.29	0.00372142	0.00638902
-0.700032	2003.21	0.0109546	0.00904033
-0.700032	2003.13	0.00583864	0.0181689
-0.700032	2003.06	0.0119729	0.00596604
-0.700032	2002.98	0.0153277	0.00442684
-0.700032	2002.9	0.0153366	0.00391976
-0.700032	2002.83	0.00947119	-0.000926355
-0.700032	2002.75	0.00654279	0.0162866
-0.700032	2002.67	0.0211986	0.0215777
-0.700032	2002.6	0.0113397	0.0119775
-0.700032	2002.52	0.0145568	0.00618415
-0.700032	2002.44	0.011236	0.0215436
-0.700032	2002.37	-0.00128041	0.0055008
-0.700032	2002.29	0.0155427	0.0245384
-0.700032	2002.21	-0.00129132	0.00799087
-0.700032	2002.14	0.00862294	0.0107996
-0.700032	2002.06	0.00832033	0.00694605
-0.700032	2001.98	0.00846371	0.0220285
-0.700032	2001.91	0.00210194	0.00466636
-0.700032	2001.83	0.0112245	0.0113766
-0.700032	2001.75	0.0143566	0.0130354
-0.700032	2001.68	0.0053943	0.0125085
-0.700032	2001.6	0.00574263	0.0190653
-0.700032	2001.53	-0.00232739	0.00824553
-0.700032	2001.45	0.0186796	0.00728763
-0.700032	2001.37	0.000774393	0.00275862
-0.700032	2001.3	0.000506842	0.00697099
-0.700032	2001.22	0.0281911	0.0103878
-0.700032	2001.14	0.00405577	0.00542373
-0.700032	2001.07	0.0182197	0.00788314
-0.700032	2000.99	0.0125032	0.00135379
-0.700032	2000.91	0.00924499	0.0075636
-0.700032	2000.84	0.00178344	0.0155892
[truncated: 79,741 more rows]

## Sheet: Fig3b
VTG (V)	Energy (meV)	reflectance LCP, B = 9 T	reflectance RCP, B = 9 T
-0.750036	2053.68	0.0211921	0.0324797
-0.750036	2053.6	0.0332464	0.0310597
-0.750036	2053.52	0.0370879	0.0396975
-0.750036	2053.43	0.0348432	0.0375162
-0.750036	2053.35	0.0226391	0.0291262
-0.750036	2053.26	0.0402516	0.0279595
-0.750036	2053.18	0.0348042	0.0404521
-0.750036	2053.09	0.0195584	0.0299694
-0.750036	2053.01	0.0259032	0.0386379
-0.750036	2052.93	0.0356643	0.058102
-0.750036	2052.84	0.0358306	0.0353717
-0.750036	2052.76	0.0342089	0.0420455
-0.750036	2052.67	0.0389151	0.0337763
-0.750036	2052.59	0.022316	0.0516735
-0.750036	2052.5	0.0253399	0.0278436
-0.750036	2052.42	0.0152769	0.0460802
-0.750036	2052.34	0.0229814	0.0450346
-0.750036	2052.25	0.0172414	0.0301399
-0.750036	2052.17	0.0326603	0.0309051
-0.750036	2052.08	0.0391459	0.0347924
-0.750036	2052	0.0397695	0.0354767
-0.750036	2051.91	0.0240819	0.0346394
-0.750036	2051.83	0.0147319	0.0409292
-0.750036	2051.75	0.0276498	0.0414621
-0.750036	2051.66	0.035942	0.0446527
-0.750036	2051.58	0.0265436	0.0361644
-0.750036	2051.49	0.0329068	0.0292599
-0.750036	2051.41	0.0378177	0.036215
-0.750036	2051.33	0.0100125	0.0264368
-0.750036	2051.24	0.0331085	0.038025
-0.750036	2051.16	0.0287853	0.052603
-0.750036	2051.07	0.0345874	0.0418818
-0.750036	2050.99	0.0344828	0.0468287
-0.750036	2050.91	0.038961	0.0367422
-0.750036	2050.82	0.0400543	0.0228113
-0.750036	2050.74	0.0170886	0.0204798
-0.750036	2050.65	0.0280612	0.0364397
-0.750036	2050.57	0.0338762	0.0347349
-0.750036	2050.49	0.0266497	0.0387409
-0.750036	2050.4	0.0322789	0.0274223
-0.750036	2050.32	0.0288582	0.0381179
-0.750036	2050.23	0.0207547	0.0305572
-0.750036	2050.15	0.0329164	0.0222497
-0.750036	2050.07	0.0332654	0.037271
-0.750036	2049.98	0.030303	0.0296114
-0.750036	2049.9	0.0287814	0.0216771
-0.750036	2049.81	0.023488	0.041989
-0.750036	2049.73	0.0232697	0.030303
-0.750036	2049.65	0.0210843	0.0400464
-0.750036	2049.56	0.0213316	0.039312
-0.750036	2049.48	0.0396877	0.0420616
-0.750036	2049.4	0.0213144	0.0342764
-0.750036	2049.31	0.0270907	0.0299401
-0.750036	2049.23	0.0334101	0.0283878
-0.750036	2049.14	0.0284553	0.0176018
-0.750036	2049.06	0.0328162	0.0296421
-0.750036	2048.98	0.0268336	0.0463832
-0.750036	2048.89	0.024547	0.0372807
-0.750036	2048.81	0.0400451	0.0337909
-0.750036	2048.73	0.0409931	0.0326203
-0.750036	2048.64	0.0395514	0.0370575
-0.750036	2048.56	0.0323699	0.0272777
-0.750036	2048.47	0.0176829	0.0168445
-0.750036	2048.39	0.020649	0.0223555
-0.750036	2048.31	0.0182421	0.0229286
-0.750036	2048.22	0.0264824	0.0264865
-0.750036	2048.14	0.0141163	0.0389468
-0.750036	2048.06	0.0221675	0.0225043
-0.750036	2047.97	0.03135	0.0226595
-0.750036	2047.89	0.0193992	0.030951
-0.750036	2047.81	0.0168878	0.0275591
-0.750036	2047.72	0.0248843	0.0205628
-0.750036	2047.64	0.0307971	0.00340522
-0.750036	2047.56	0.0194175	0.0299647
-0.750036	2047.47	0.0228536	0.035482
-0.750036	2047.39	0.0226131	0.032634
-0.750036	2047.3	-0.0186047	0.0269815
-0.750036	2047.22	-0.018226	0.0324262
-0.750036	2047.14	0.0121173	0.0249406
-0.750036	2047.05	0.0478498	0.00724638
-0.750036	2046.97	0.0355478	0.0276702
-0.750036	2046.89	0.0345413	0.0342796
-0.750036	2046.8	0.0320366	0.036793
-0.750036	2046.72	0.0446756	0.0333333
-0.750036	2046.64	0.0291383	0.0309633
-0.750036	2046.55	0.0343995	0.0260677
-0.750036	2046.47	0.0225895	0.032141
-0.750036	2046.39	0.0280323	0.0375063
-0.750036	2046.3	0.031694	0.0383403
-0.750036	2046.22	0.0305011	0.0350969
-0.750036	2046.14	0.0107955	0.0117396
-0.750036	2046.05	0.0262407	0.0291314
-0.750036	2045.97	0.0163158	0.023988
-0.750036	2045.89	0.0239521	0.0162767
-0.750036	2045.8	0.0351922	0.0149775
-0.750036	2045.72	0.0277038	0.0330957
-0.750036	2045.64	0.0188261	0.0261506
-0.750036	2045.55	0.0224341	0.0242143
-0.750036	2045.47	0.0268346	0.033557
-0.750036	2045.39	0.0156495	0.0401606
-0.750036	2045.31	0.0192926	0.0164835
-0.750036	2045.22	0.0232172	0.018315
-0.750036	2045.14	0.0269495	0.0297619
-0.750036	2045.06	0.0150875	0.0217755
-0.750036	2044.97	0.0286215	0.0295858
-0.750036	2044.89	0.0183784	0.0126008
-0.750036	2044.81	0.0242157	0.0297495
-0.750036	2044.72	0.03861	0.0255455
-0.750036	2044.64	0.0263158	0.0183592
-0.750036	2044.56	0.0172626	0.0198598
-0.750036	2044.47	0.0186186	0.016031
-0.750036	2044.39	0.0164223	0.0284464
-0.750036	2044.31	0.0115274	0.0251741
-0.750036	2044.23	0.0094284	0.0259594
-0.750036	2044.14	0.0236584	0.0150838
-0.750036	2044.06	0.0168634	0.0205962
-0.750036	2043.98	0.0253165	0.0168295
-0.750036	2043.89	0.0138812	0.0309664
-0.750036	2043.81	0.00353565	0.0280269
-0.750036	2043.73	0.0231144	0.0174845
-0.750036	2043.65	0.0204082	0.0361895
-0.750036	2043.56	0.0447598	0.034697
-0.750036	2043.48	0.0207039	0.0286987
-0.750036	2043.4	0.0215563	0.0286152
-0.750036	2043.31	0.0153593	0.0241343
-0.750036	2043.23	0.0209632	0.0269556
-0.750036	2043.15	0.0238756	0.0135276
-0.750036	2043.06	0.0150415	0.0592556
-0.750036	2042.98	0.0189474	0.0264836
-0.750036	2042.9	0.0110759	0.018027
-0.750036	2042.82	0.0211996	0.0358566
-0.750036	2042.73	0.0086627	0.0143737
-0.750036	2042.65	0.00375738	0.0130982
-0.750036	2042.57	0.0302556	0.0207407
-0.750036	2042.49	0.0235479	0.0229656
-0.750036	2042.4	-0.00103359	0.00969932
-0.750036	2042.32	0.0166756	0.0240902
-0.750036	2042.24	0.0136986	0.0501849
-0.750036	2042.15	0.0200343	0.0185578
-0.750036	2042.07	0.0196188	0.0147601
-0.750036	2041.99	0.0112994	0.0310345
-0.750036	2041.91	0.036566	0.0239186
-0.750036	2041.82	0.023007	0.0385016
-0.750036	2041.74	0.0201034	0.0185996
-0.750036	2041.66	0.00783133	0.0124929
-0.750036	2041.58	0.00928613	0.0202991
-0.750036	2041.49	0.00832408	0.0154879
-0.750036	2041.41	0.0205073	0.0167939
-0.750036	2041.33	0.0257958	0.00473186
-0.750036	2041.25	0.0256556	0.0236915
-0.750036	2041.16	0.000564972	0.0119565
-0.750036	2041.08	0.0242494	0.0258203
-0.750036	2041	0.0188994	0.0279938
-0.750036	2040.92	0.00891365	0.00985477
-0.750036	2040.83	0.0212522	0.0227766
-0.750036	2040.75	0.0275676	0.00414938
-0.750036	2040.67	0.0368421	0.018358
-0.750036	2040.59	0.0184143	0.0257298
-0.750036	2040.5	0.00501505	0.0125847
-0.750036	2040.42	0.0161377	0.017294
-0.750036	2040.34	0.0114255	0.0204918
-0.750036	2040.26	0.011771	0.0161372
-0.750036	2040.17	0.00351229	0.0157593
-0.750036	2040.09	0.024558	0.0125
-0.750036	2040.01	0.0114656	0.0348615
-0.750036	2039.93	0.010209	0.00843882
-0.750036	2039.84	0.0237603	0.0125969
-0.750036	2039.76	0.015448	0.00722195
-0.750036	2039.68	0.00776322	0.0119982
-0.750036	2039.6	0.022022	0.0127479
-0.750036	2039.52	0.014771	0.0116117
-0.750036	2039.43	0.0183714	0.0075365
-0.750036	2039.35	0.0142784	0.0271186
-0.750036	2039.27	0.0267576	0.0380059
-0.750036	2039.19	0.00253936	0.00589971
-0.750036	2039.1	0.0125	0.0200466
-0.750036	2039.02	0.0137931	0.0210024
-0.750036	2038.94	0.0175615	0.0193424
-0.750036	2038.86	0.0116525	0.00403633
-0.750036	2038.78	0.00568828	0.0234917
-0.750036	2038.69	0.0115575	0.0127356
-0.750036	2038.61	0.013896	0.0150485
-0.750036	2038.53	0.00750375	0.00618753
-0.750036	2038.45	0.00986193	0.00576092
-0.750036	2038.36	-0.00263435	0.0177083
-0.750036	2038.28	0.00662252	0.0137131
-0.750036	2038.2	0.010101	0.0089192
-0.750036	2038.12	0.0146421	0.0197769
-0.750036	2038.04	0.0170807	0.00580833
-0.750036	2037.95	0.0127932	0.0146391
-0.750036	2037.87	0.0129066	0.0184723
-0.750036	2037.79	0.0184332	0.00957661
-0.750036	2037.71	0.0128535	0.0255383
-0.750036	2037.63	0.00993049	0.00660377
-0.750036	2037.54	0.0238837	0.017813
-0.750036	2037.46	-0.00414293	0.0137795
-0.750036	2037.38	0.0181818	-0.00442696
-0.750036	2037.3	0.013739	-0.000477327
-0.750036	2037.22	0.015873	-0.00452899
-0.750036	2037.13	0.00519358	0.0111214
-0.750036	2037.05	-0.00828729	0.00769579
-0.750036	2036.97	0.00148368	0.00996678
-0.750036	2036.89	-0.0305085	-0.0108286
-0.750036	2036.81	-0.00377537	-0.00136612
-0.750036	2036.73	-0.00660377	-0.00461255
-0.750036	2036.64	0.00236855	0.0054225
-0.750036	2036.56	0.00189934	0.00227376
-0.750036	2036.48	0.0152818	0.0105747
-0.750036	2036.4	0.0113918	-0.00979935
-0.750036	2036.32	0.0159363	-0.00332226
-0.750036	2036.23	0.00888681	-0.00458716
-0.750036	2036.15	-0.00191939	0.00419385
-0.750036	2036.07	-0.00338655	-0.000928505
-0.750036	2035.99	0.00740741	0.00374883
-0.750036	2035.91	-0.00265816	0.0126454
-0.750036	2035.83	-0.00105042	0.00249128
-0.750036	2035.74	0.00793257	0.00576369
-0.750036	2035.66	-0.00609756	0.0088208
-0.750036	2035.58	-0.0032833	0.0114574
-0.750036	2035.5	0.0126518	0.00643564
-0.750036	2035.42	0.0122275	0.0107582
-0.750036	2035.34	0.000558347	0.0120482
-0.750036	2035.25	0.00739176	0.00645482
-0.750036	2035.17	-0.00387785	0.00415321
-0.750036	2035.09	0.0114371	0.0052531
-0.750036	2035.01	0.00727802	0.0071736
-0.750036	2034.93	0.0157841	0.01002
-0.750036	2034.85	0.00460358	0.000991572
-0.750036	2034.76	-0.01684	-0.00855107
-0.750036	2034.68	0.00599101	0.0151587
-0.750036	2034.6	0.0123092	-0.00372093
-0.750036	2034.52	0.000501505	-0.000970874
-0.750036	2034.44	0	0.00140515
-0.750036	2034.36	0.00931966	0.00228519
-0.750036	2034.28	0.000933707	-0.00897666
-0.750036	2034.19	-0.00454752	0.00130605
-0.750036	2034.11	-0.00617284	-0.00770975
-0.750036	2034.03	0.015444	0.0100871
-0.750036	2033.95	-0.000938086	0.00135685
-0.750036	2033.87	-0.0136488	0.00267023
-0.750036	2033.79	-0.0044964	0.00129199
-0.750036	2033.71	-0.00412277	0.00309187
-0.750036	2033.62	-0.00489324	-0.00346021
-0.750036	2033.54	0.0136086	0.00942127
-0.750036	2033.46	-0.0116877	0.00045106
-0.750036	2033.38	0.00634633	-0.00792254
-0.750036	2033.3	-0.00607193	0.00995025
-0.750036	2033.22	0.0041686	-0.00221141
-0.750036	2033.14	-0.00875173	0
-0.750036	2033.05	-0.00807601	-0.00631769
-0.750036	2032.97	-0.0106744	-0.00326797
-0.750036	2032.89	-0.0116223	0.0047619
-0.750036	2032.81	-0.00450045	-0.0182954
-0.750036	2032.73	-0.00950656	0.00539084
-0.750036	2032.65	-0.00277649	-0.000446229
-0.750036	2032.57	-0.000965717	-0.00230415
-0.750036	2032.49	0.00787815	0.00790905
-0.750036	2032.41	-0.01417	-0.0082205
-0.750036	2032.32	0.00142518	0.00323924
-0.750036	2032.24	-0.00856242	-0.000880282
-0.750036	2032.16	0.0045045	0.00262697
-0.750036	2032.08	0.0033381	-0.0107376
-0.750036	2032	-0.00392542	-0.0152164
-0.750036	2031.92	-0.0160643	-0.0143472
-0.750036	2031.84	-0.00336538	-0.00819299
-0.750036	2031.76	-0.00228102	-0.00695955
-0.750036	2031.67	-0.000935454	-0.000450857
-0.750036	2031.59	-0.00947226	-0.00661376
-0.750036	2031.51	-0.00772376	0.00908678
-0.750036	2031.43	-0.00764045	0.00220361
-0.750036	2031.35	-0.012362	-0.00844238
-0.750036	2031.27	-0.0102587	-0.0085034
-0.750036	2031.19	-0.0126525	0.00814751
-0.750036	2031.11	-0.012037	-0.0167254
-0.750036	2031.03	0.000867303	-0.00255973
-0.750036	2030.95	-0.00389779	-0.0229071
-0.750036	2030.86	-0.0155912	-0.00584307
-0.750036	2030.78	-0.0147804	-0.00448613
-0.750036	2030.7	-0.0122271	-0.00892857
-0.750036	2030.62	-0.0161572	-0.00464331
-0.750036	2030.54	-0.0140166	-0.0177665
-0.750036	2030.46	-0.019922	0
-0.750036	2030.38	0.00398759	-0.0127389
-0.750036	2030.3	-0.0045045	-0.0115731
-0.750036	2030.22	-0.00689655	0.00801012
-0.750036	2030.14	-0.00367141	0.000880282
-0.750036	2030.06	-0.0195455	-0.00490196
-0.750036	2029.97	-0.0136384	-0.0126638
-0.750036	2029.89	-0.00538358	-0.0197023
-0.750036	2029.81	-0.0128092	0.00734024
-0.750036	2029.73	-0.0087156	-0.0149978
-0.750036	2029.65	-0.0103578	-0.0139326
-0.750036	2029.57	-0.00593178	-0.000947418
-0.750036	2029.49	-0.00294118	-0.019774
-0.750036	2029.41	-0.0206593	-0.0100481
-0.750036	2029.33	-0.0193152	0.00262009
-0.750036	2029.25	-0.0074171	-0.00428816
-0.750036	2029.17	-0.00234962	-0.00589569
-0.750036	2029.09	-0.00999001	-0.0109056
-0.750036	2029.01	-0.0113356	-0.0167286
-0.750036	2028.93	-0.0248127	-0.0103884
-0.750036	2028.84	-0.000437063	0.00470286
-0.750036	2028.76	-0.0210066	-0.00990099
-0.750036	2028.68	-0.0145374	0.0091663
-0.750036	2028.6	-0.0249	-0.00396651
-0.750036	2028.52	-0.004662	0
-0.750036	2028.44	-0.0189344	0.00846024
-0.750036	2028.36	-0.0200961	-0.00798319
-0.750036	2028.28	-0.00611888	-0.0175659
-0.750036	2028.2	-0.0203375	-0.00885702
-0.750036	2028.12	-0.011178	-0.00212134
-0.750036	2028.04	-0.0251236	-0.025796
-0.750036	2027.96	-0.0173435	-0.0143032
-0.750036	2027.88	-0.0175797	0.00513834
-0.750036	2027.8	-0.0185107	-0.0233965
-0.750036	2027.72	-0.00908304	0.000412541
-0.750036	2027.64	-0.0083717	-0.014569
-0.750036	2027.56	-0.0194833	-0.00496483
-0.750036	2027.48	-0.0144251	-0.00890328
-0.750036	2027.4	-0.0203046	-0.0121951
-0.750036	2027.31	-0.00167504	-0.00444444
-0.750036	2027.23	-0.00884211	-0.00572129
-0.750036	2027.15	-0.017331	-0.00297493
-0.750036	2027.07	-0.0146321	-0.00739827
-0.750036	2026.99	-0.036087	-0.00469885
-0.750036	2026.91	-0.0135905	-0.00844595
-0.750036	2026.83	-0.0216357	-0.00500835
-0.750036	2026.75	-0.0143885	-0.00913838
-0.750036	2026.67	-0.0165138	-0.0043956
-0.750036	2026.59	-0.00497512	-0.0066313
-0.750036	2026.51	-0.0187234	-0.00972927
-0.750036	2026.43	-0.022756	-0.0137787
-0.750036	2026.35	-0.0069535	-0.00585284
-0.750036	2026.27	-0.0188172	-0.0103672
-0.750036	2026.19	-0.0170151	-0.00277264
-0.750036	2026.11	-0.00907354	-0.0095672
-0.750036	2026.03	-0.0184211	-0.00565463
-0.750036	2025.95	-0.016318	0.00788055
-0.750036	2025.87	-0.0143678	0.00567491
-0.750036	2025.79	-0.00430849	-0.0101695
-0.750036	2025.71	-0.0199115	0.00561555
-0.750036	2025.63	-0.0114784	-0.00828609
-0.750036	2025.55	-0.0127026	0.00721868
-0.750036	2025.47	-0.0149502	-0.00160901
-0.750036	2025.39	-0.0229453	0.0093572
-0.750036	2025.31	-0.0364583	-0.00393391
-0.750036	2025.23	-0.0135691	0.00202511
-0.750036	2025.15	-0.0113177	-0.00472813
-0.750036	2025.07	-0.0366935	0.00196002
-0.750036	2024.99	-0.0245934	-0.00309358
-0.750036	2024.91	-0.0191923	0.00267789
-0.750036	2024.83	0.000412882	0.00276899
-0.750036	2024.75	-0.0184025	-0.00113809
-0.750036	2024.67	-0.0229976	0.00116641
-0.750036	2024.59	-0.010004	-0.00346021
-0.750036	2024.51	-0.0280374	-0.0105621
-0.750036	2024.43	-0.0110063	0
-0.750036	2024.35	-0.0129412	0.00189538
-0.750036	2024.27	-0.017283	0.00430697
-0.750036	2024.19	0.000793021	0.00309358
-0.750036	2024.11	-0.0227367	-0.00519792
-0.750036	2024.03	-0.0198145	0.00203004
-0.750036	2023.95	-0.0197501	-0.0142527
-0.750036	2023.87	-0.00631579	-0.00242522
-0.750036	2023.79	-0.0138539	-0.00764895
-0.750036	2023.71	-0.0213478	0.00745959
-0.750036	2023.63	-0.0197531	-0.00326664
-0.750036	2023.55	-0.0107172	-0.00800961
-0.750036	2023.47	-0.0130307	0.00242915
-0.750036	2023.39	-0.0216653	-0.00122249
-0.750036	2023.31	-0.00825309	-0.0047993
-0.750036	2023.23	-0.00911577	-0.000436872
-0.750036	2023.15	-0.022297	0
-0.750036	2023.07	-0.0193705	-0.00121359
-0.750036	2022.99	-0.0246094	-0.010815
-0.750036	2022.91	-0.00876827	0.0036645
-0.750036	2022.83	-0.00995671	0.00547599
-0.750036	2022.75	-0.00461681	0
-0.750036	2022.67	-0.00478677	-0.00085034
-0.750036	2022.59	-0.00922953	-0.0184025
-0.750036	2022.51	-0.00600721	0.00235294
-0.750036	2022.43	-0.00666144	-0.0141817
-0.750036	2022.35	-0.0160256	0.00239617
-0.750036	2022.27	-0.00569106	0.0123506
-0.750036	2022.19	-0.00530612	0.00195695
-0.750036	2022.11	-0.00756369	-0.000385356
-0.750036	2022.03	-0.00579822	0.00187196
-0.750036	2021.96	-0.00517516	0.00230681
-0.750036	2021.88	-0.0107075	0.00372162
-0.750036	2021.8	-0.00809561	0
-0.750036	2021.72	-0.00348972	0.00748783
-0.750036	2021.64	-0.01693	-0.0101892
-0.750036	2021.56	0.0107239	0.00969787
-0.750036	2021.48	-0.00337965	-0.00543281
-0.750036	2021.4	-0.0193498	-0.0022363
-0.750036	2021.32	-0.00938791	0.0132597
-0.750036	2021.24	-0.0217649	0.0076746
-0.750036	2021.16	-0.00766129	-0.00464936
-0.750036	2021.08	-0.00997315	0.000374111
-0.750036	2021	-0.0209059	-0.000763359
-0.750036	2020.92	-0.00850077	0.00224131
-0.750036	2020.84	-0.0110236	0.00115875
-0.750036	2020.76	-0.00948617	0.0100697
-0.750036	2020.68	-0.0089906	0.00197316
-0.750036	2020.6	-0.018055	0.0035447
-0.750036	2020.52	-0.025417	-0.0130019
-0.750036	2020.45	-0.00337553	-0.00121408
-0.750036	2020.37	-0.013989	0.00489396
-0.750036	2020.29	-0.00862423	0.00121507
-0.750036	2020.21	0.00158479	-0.000390472
-0.750036	2020.13	0.00657895	0.0137352
-0.750036	2020.05	0	0
-0.750036	2019.97	-0.00373134	-0.00157109
-0.750036	2019.89	0.00222222	0.00337268
-0.750036	2019.81	-0.0296137	0.0159463
-0.750036	2019.73	-0.0138999	0.0023622
-0.750036	2019.65	-0.00729367	0.00682853
-0.750036	2019.57	-0.0145306	-0.00400583
-0.750036	2019.49	-0.00353913	0.00570994
-0.750036	2019.42	-0.00160385	0.00811437
-0.750036	2019.34	-0.00330852	0.00157604
-0.750036	2019.26	-0.00989707	0.00114416
-0.750036	2019.18	-0.0159024	0.010985
-0.750036	2019.1	-0.00602637	0.0121951
-0.750036	2019.02	-0.00590842	0.00894775
-0.750036	2018.94	-0.0093006	0.00327154
-0.750036	2018.86	-0.00261389	0.0196793
-0.750036	2018.78	-0.00258017	0.00107681
-0.750036	2018.7	0.00181951	0.0175313
-0.750036	2018.62	-0.00144092	0.0153739
-0.750036	2018.54	-0.0118519	0.0115149
-0.750036	2018.47	-0.0138347	0.0232558
-0.750036	2018.39	-0.0161705	0.00537249
-0.750036	2018.31	-0.0210799	0.00180505
-0.750036	2018.23	-0.0113015	-0.00525947
-0.750036	2018.15	-0.0147376	0.0265957
-0.750036	2018.07	-0.00953727	0.0072339
-0.750036	2017.99	-0.0102527	0.00500894
-0.750036	2017.91	0.00471185	0.0116034
-0.750036	2017.83	-0.0141654	0.00703964
-0.750036	2017.75	-0.0105222	0.00826446
-0.750036	2017.68	0	0.00182882
-0.750036	2017.6	-0.00419048	0.00074129
-0.750036	2017.52	-0.00302801	0.0202578
-0.750036	2017.44	-0.0184615	0.0120755
-0.750036	2017.36	0.00635514	0.00585652
-0.750036	2017.28	-0.0110224	0.0126113
-0.750036	2017.2	0.00577812	-0.00147221
-0.750036	2017.12	-0.00645651	-0.00184298
-0.750036	2017.05	-0.00896861	0.0133281
-0.750036	2016.97	-0.0142161	0.00471698
-0.750036	2016.89	0.00514851	0.00580495
-0.750036	2016.81	-0.0199927	0.00542888
-0.750036	2016.73	-0.010803	0.011748
-0.750036	2016.65	0.0043956	0.00496102
-0.750036	2016.57	-0.0198576	0.00359712
-0.750036	2016.49	-0.00363783	0.00114987
-0.750036	2016.41	0.00556439	0.00113464
-0.750036	2016.34	-0.00923191	0.00515274
-0.750036	2016.26	0.00497159	0.0045312
-0.750036	2016.18	-0.0066364	0.00861475
-0.750036	2016.1	0.00141393	0.00833044
-0.750036	2016.02	-0.0078264	0.00729673
-0.750036	2015.94	-0.00667161	0.0137036
-0.750036	2015.86	-0.00464286	0.0177268
-0.750036	2015.79	-0.0108354	0.00275103
-0.750036	2015.71	-0.0066064	0.0225333
-0.750036	2015.63	-0.00586611	0.00536733
-0.750036	2015.55	0.00665499	0.00239808
-0.750036	2015.47	-0.00385559	0.016444
-0.750036	2015.39	0	0.00843289
-0.750036	2015.31	0.00621547	0.00842886
-0.750036	2015.24	0.00546822	0.00903917
-0.750036	2015.16	0.0125087	0.0121581
-0.750036	2015.08	-0.00515287	0.011655
-0.750036	2015	0.0112441	0.0157618
-0.750036	2014.92	0.00221811	0.0244248
-0.750036	2014.84	0.0109146	-0.0025198
-0.750036	2014.76	0.0120397	0.0125392
-0.750036	2014.69	-0.00175623	0.0166205
-0.750036	2014.61	-0.00997506	0.0121065
-0.750036	2014.53	0.0113515	0.00484094
-0.750036	2014.45	0.0153443	0.0191612
-0.750036	2014.37	0.00406955	0.00391042
-0.750036	2014.29	0.0100822	0.015295
-0.750036	2014.22	0.00145085	0.00778761
-0.750036	2014.14	0.00492984	0.00732332
-0.750036	2014.06	0.0144707	0.0203779
-0.750036	2013.98	-0.00462304	0.019937
-0.750036	2013.9	0.00989749	0.00242971
-0.750036	2013.82	0.00821918	0.00566667
-0.750036	2013.75	0.000356379	0.0134995
-0.750036	2013.67	0.00219619	0.0176616
-0.750036	2013.59	0.00849749	0.00622939
-0.750036	2013.51	-0.00521027	0.0168129
-0.750036	2013.43	0.00203459	0.0208547
-0.750036	2013.35	-0.00101146	0.0173623
-0.750036	2013.28	0.00491965	0.00674157
-0.750036	2013.2	0.00136193	0.00835561
-0.750036	2013.12	0.00174338	0.00400802
-0.750036	2013.04	0.00934579	0.00309278
-0.750036	2012.96	-0.0051742	0.00201613
-0.750036	2012.89	0.005923	0.0168941
-0.750036	2012.81	0.00335008	0.0118033
-0.750036	2012.73	0.00680272	0.0107527
-0.750036	2012.65	0.00497843	0.00716846
-0.750036	2012.57	0.00234821	0.0126788
-0.750036	2012.49	-0.00666667	0.012966
-0.750036	2012.42	0.0139581	0.00548918
-0.750036	2012.34	0.0077096	0.0034418
-0.750036	2012.26	0.00459921	0.00417872
-0.750036	2012.18	0.0047954	0.0169972
-0.750036	2012.1	-0.00909704	0.00948953
-0.750036	2012.03	0.0017343	0.0161399
-0.750036	2011.95	-0.000680272	0.0163225
-0.750036	2011.87	0.0123457	0.00687848
-0.750036	2011.79	0.00159795	0.000312305
-0.750036	2011.71	0.00365206	-0.00129786
-0.750036	2011.64	0.00165125	0.00414805
-0.750036	2011.56	0.00497336	0.00713558
-0.750036	2011.48	0.00467626	0.00550396
-0.750036	2011.4	0.0132867	0.0085237
-0.750036	2011.32	0.0100277	0.0176511
-0.750036	2011.25	-0.00236008	0.0116395
-0.750036	2011.17	0.00558269	-0.00135044
-0.750036	2011.09	0.00100705	0.0200131
-0.750036	2011.01	0.000340716	0.000335008
-0.750036	2010.93	0.00708024	0.0151915
-0.750036	2010.86	0.0193614	0.0242444
-0.750036	2010.78	0.0172111	0.00238338
-0.750036	2010.7	-0.00214669	0.00543848
-0.750036	2010.62	0.0059817	0.013998
-0.750036	2010.55	0.00735765	0.0117759
-0.750036	2010.47	0.007031	0.0126502
-0.750036	2010.39	0.00876369	0.0153657
-0.750036	2010.31	0.00419626	0.0126422
-0.750036	2010.23	0.00892551	0.0128416
-0.750036	2010.16	0.0109928	0.0115207
-0.750036	2010.08	-0.00331675	0.00969932
-0.750036	2010	0.00520674	0.0125574
-0.750036	2009.92	-0.00750234	0.00183655
-0.750036	2009.85	0.00802469	0.00660066
-0.750036	2009.77	0.0123028	0.02457
-0.750036	2009.69	-0.00129366	0.0166772
-0.750036	2009.61	0.0117797	0.0037037
-0.750036	2009.54	0.0104101	0.0107329
-0.750036	2009.46	0.00548279	0.0130952
-0.750036	2009.38	0.00918885	0.0116672
-0.750036	2009.3	0.0174021	0.0105549
-0.750036	2009.22	0.00763359	0.00185014
-0.750036	2009.15	-0.00423039	0.01109
-0.750036	2009.07	-0.00350653	0.0127646
-0.750036	2008.99	0.00404732	0.00651163
-0.750036	2008.91	0.00852878	0.0125298
-0.750036	2008.84	0.00280811	0.000612933
-0.750036	2008.76	0.0147428	0.0143819
-0.750036	2008.68	0.00839772	0.00545571
-0.750036	2008.6	0.00484262	0.0063081
-0.750036	2008.53	0.00933333	0.0105021
-0.750036	2008.45	-0.00484496	0.020156
-0.750036	2008.37	0.00407651	0.00616903
-0.750036	2008.29	0.00684039	-0.00250784
-0.750036	2008.22	0.00160979	-0.00186451
-0.750036	2008.14	0.00542741	0.00491803
-0.750036	2008.06	0.010929	0.00823995
-0.750036	2007.98	0.00262467	0.0123377
-0.750036	2007.91	0.022521	-0.00429043
-0.750036	2007.83	0.0171486	0.0111293
-0.750036	2007.75	0.00467914	0.0120718
-0.750036	2007.68	0.00502513	0.0261357
-0.750036	2007.6	-0.00156887	0.00184957
-0.750036	2007.52	0.012987	0.0115677
-0.750036	2007.44	0.00780031	0.00305998
-0.750036	2007.37	0.0191041	0.01984
-0.750036	2007.29	-0.000332116	0.00856871
-0.750036	2007.21	0.00909091	-0.0028293
-0.750036	2007.13	0.0068534	0.00706922
-0.750036	2007.06	0	0.0112028
-0.750036	2006.98	0.0122771	0.0181609
-0.750036	2006.9	0.00238663	0.0117165
-0.750036	2006.82	0.0171607	0.00421687
-0.750036	2006.75	0.00682806	0.00870348
-0.750036	2006.67	0.018914	0.00716632
-0.750036	2006.59	0.00860585	0.00964813
-0.750036	2006.52	0.00595238	0
-0.750036	2006.44	0.00321543	0.0126038
-0.750036	2006.36	-0.0085571	0.00552647
-0.750036	2006.28	0.0100671	0.0147754
-0.750036	2006.21	0.00270921	-0.0011713
-0.750036	2006.13	0.00444708	0.0123312
-0.750036	2006.05	0.0155799	0.00766392
-0.750036	2005.98	0.000296648	0.00912033
-0.750036	2005.9	0.000883132	0.00635287
-0.750036	2005.82	0.0122796	-0.00454545
-0.750036	2005.74	0.0151907	0.00775194
-0.750036	2005.67	0.000630517	0.0117103
-0.750036	2005.59	0.00943971	0.0075392
-0.750036	2005.51	0.019389	0.0104287
-0.750036	2005.44	0.00629496	0.00948148
-0.750036	2005.36	0.022933	0.00555556
-0.750036	2005.28	0.00449871	0.00561097
-0.750036	2005.21	0.0105995	0.0060241
-0.750036	2005.13	0.00479846	0.0161087
-0.750036	2005.05	0.00532915	0.00561272
-0.750036	2004.97	0.00459277	-0.000303306
-0.750036	2004.9	0.0141332	0.00668084
-0.750036	2004.82	0.00908265	0.00264395
-0.750036	2004.74	0.0130556	-0.00271411
-0.750036	2004.67	-0.000304229	0.00566995
-0.750036	2004.59	0.0184106	0.000302115
-0.750036	2004.51	0.00710754	0.0153516
-0.750036	2004.44	0.0066267	0.00492308
-0.750036	2004.36	0.00218545	0.00850288
-0.750036	2004.28	0.0100719	0.0076945
-0.750036	2004.21	0.00576701	0.00950735
-0.750036	2004.13	-0.000558036	0.0094392
-0.750036	2004.05	0.0138849	-0.00141203
-0.750036	2003.98	0.0052755	0.00657895
-0.750036	2003.9	0.00638298	0.0070609
-0.750036	2003.82	0.00655738	0.00321168
-0.750036	2003.75	-0.00976562	0.00948661
-0.750036	2003.67	0.006	0.00817362
-0.750036	2003.59	-0.00165975	0.010343
-0.750036	2003.52	0.00198244	-0.00725649
-0.750036	2003.44	0.00851789	0.00698129
-0.750036	2003.36	0.0020558	0.00543478
-0.750036	2003.29	0.00752097	0.0231098
-0.750036	2003.21	-0.0033241	0.00328048
-0.750036	2003.13	0.0108355	0.00755879
-0.750036	2003.06	0.00196353	0.00387061
-0.750036	2002.98	-0.00175387	0.00202195
-0.750036	2002.9	0.00744713	0.0152136
-0.750036	2002.83	0.000613874	-0.00148192
-0.750036	2002.75	0.0129755	-0.00344828
-0.750036	2002.67	0.00425411	0.00815523
-0.750036	2002.6	0.00711642	0.00790291
-0.750036	2002.52	0.0048433	0.00198469
-0.750036	2002.44	0.00764059	0.00932611
-0.750036	2002.37	0.00819931	0.0209231
-0.750036	2002.29	0.00322269	0.0125905
-0.750036	2002.21	0.00241619	0.00389338
-0.750036	2002.14	-0.001459	0.00674685
-0.750036	2002.06	-0.00321356	0.024934
-0.750036	2001.98	0.00673894	0.0025974
-0.750036	2001.91	0.0100794	0.00892061
-0.750036	2001.83	0.0052534	0.00930372
-0.750036	2001.75	0.00685358	0.00552656
-0.750036	2001.68	0.00623515	0.0112961
-0.750036	2001.6	0.00761267	0.00911023
-0.750036	2001.53	0.00731484	0.0103796
-0.750036	2001.45	0.00619652	-0.00373241
-0.750036	2001.37	0.00864553	0.00682982
-0.750036	2001.3	-0.000843882	-0.00222284
-0.750036	2001.22	0.001443	0.0116776
-0.750036	2001.14	0.00169252	0.0201705
-0.750036	2001.07	0.00419664	0.00947587
-0.750036	2000.99	0.0232143	0.00288018
-0.750036	2000.91	0.00685518	-0.00617284
-0.750036	2000.84	0.00741962	0.0127406
-0.750036	2000.76	-0.0104252	0.000270783
-0.750036	2000.69	0.00275558	0.00354513
-0.750036	2000.61	0.0071409	0.0035432
-0.750036	2000.53	0.0100952	0.0127732
-0.750036	2000.46	-0.00504767	0.00383352
-0.750036	2000.38	-0.00390734	-0.00465498
-0.750036	2000.3	0.00877915	0.00976668
-0.750036	2000.23	-0.00168209	-0.00137476
-0.750036	2000.15	0.00362521	0.00303532
-0.750036	2000.08	0.00615041	0.00908841
-0.750036	2000	0.0174115	0.0103063
-0.750036	1999.92	0.0103567	0.00168634
-0.750036	1999.85	0.00965087	-0.00278319
-0.750036	1999.77	0.00684744	0.0130969
-0.750036	1999.7	-0.00475658	0.00389105
-0.750036	1999.62	0.00755034	-0.00138735
-0.750036	1999.54	-0.00619835	0.00409117
-0.750036	1999.47	0.00618812	-0.00180886
-0.750036	1999.39	0.00120627	-0.00882094
-0.750036	1999.32	0.0043719	0.0144592
-0.750036	1999.24	0.00383982	-0.000273823
-0.750036	1999.16	-0.0072768	0.0117911
-0.750036	1999.09	-0.00391061	0.0114302
-0.750036	1999.01	-0.00480336	0.0026494
-0.750036	1998.94	0.00122737	-0.00207838
-0.750036	1998.86	0.0114458	-0.0200708
-0.750036	1998.78	-0.00290276	-0.000290613
-0.750036	1998.71	0.00822928	0.00855432
-0.750036	1998.63	0.00203607	-0.0034384
-0.750036	1998.56	0.00140213	0.00906843
-0.750036	1998.48	-0.000865801	0.000566251
-0.750036	1998.4	0.00568828	0.00556328
-0.750036	1998.33	0.000850822	-0.00112835
-0.750036	1998.25	0.0101266	0.0104049
-0.750036	1998.18	0.00173561	-0.000857388
-0.750036	1998.1	0.00232019	0.00672646
-0.750036	1998.02	0.00906843	-0.0045491
-0.750036	1997.95	0.0100927	-0.00455398
-0.750036	1997.87	0.00372936	-0.000789474
-0.750036	1997.8	0.00108021	0.00433018
-0.750036	1997.72	-0.00695559	-0.008
-0.750036	1997.65	0.0112708	-0.00137931
-0.750036	1997.57	0.00582848	0.00574398
-0.750036	1997.49	-0.00592513	-0.00719808
-0.750036	1997.42	0.0154976	-0.00721347
-0.750036	1997.34	0.00135099	-0.00506937
-0.750036	1997.27	0.00662617	0.0021751
-0.750036	1997.19	-0.00321716	0.00648999
-0.750036	1997.12	-0.00562588	0.0027894
-0.750036	1997.04	0.00248344	-0.00678058
-0.750036	1996.96	-0.0109111	0.00978793
-0.750036	1996.89	0.0107143	0.00298184
-0.750036	1996.81	0.000556019	-0.000277162
-0.750036	1996.74	-0.00476591	0.00310471
-0.750036	1996.66	-0.0083047	-0.00971706
-0.750036	1996.59	0.0014881	-0.00407925
-0.750036	1996.51	0.00404975	-0.00479549
-0.750036	1996.43	0.0028401	-0.000281136
-0.750036	1996.36	0.000543626	0.01009
-0.750036	1996.28	0.00617111	-0.0108908
-0.750036	1996.21	0	0.00508762
-0.750036	1996.13	0.00120373	0.00954369
-0.750036	1996.06	0.00373018	-0.0154405
-0.750036	1995.98	-0.0101251	-0.00207285
-0.750036	1995.91	-0.000870575	-0.00837424
-0.750036	1995.83	-0.00933809	-0.00442723
-0.750036	1995.75	-0.00224972	0.00728087
-0.750036	1995.68	-0.00935351	-0.00411523
-0.750036	1995.6	0.00262697	-0.0103004
-0.750036	1995.53	0.00766962	0.0106998
-0.750036	1995.45	-0.00143308	-0.00544569
-0.750036	1995.38	-0.00169492	0
-0.750036	1995.3	-0.0132357	0.00168303
-0.750036	1995.23	-0.000284738	-0.0083682
-0.750036	1995.15	-0.00216567	-0.000266241
-0.750036	1995.08	0.00304456	-0.000271739
-0.750036	1995	0.00758808	-0.00665956
-0.750036	1994.92	-0.00682874	0.000275179
-0.750036	1994.85	0.00485044	0.00135538
-0.750036	1994.77	-0.00505902	-0.00165654
-0.750036	1994.7	0.00535061	-0.0021972
-0.750036	1994.62	-0.00748663	-0.00026448
-0.750036	1994.55	0.00705372	0.000803213
-0.750036	1994.47	0.011203	-0.00314301
-0.750036	1994.4	-0.00323625	-0.00831768
-0.750036	1994.32	0.000266383	-0.00185381
-0.750036	1994.25	-0.0107914	0.00915649
-0.750036	1994.17	0.00300136	-0.000266596
-0.750036	1994.1	-0.000823045	-0.00188476
-0.750036	1994.02	0.00328228	-0.0040366
-0.750036	1993.95	-0.0151099	-0.00272777
-0.750036	1993.87	0.00252596	0.00222408
-0.750036	1993.8	-0.00720621	0.00416667
-0.750036	1993.72	-0.0078329	-0.000576037
-0.750036	1993.65	-0.00983146	0.00389972
-0.750036	1993.57	-0.00865438	0.00082713
-0.750036	1993.5	-0.00704607	0.000538068
-0.750036	1993.42	-0.00894104	-0.0157459
-0.750036	1993.35	-0.00951315	-0.00140371
-0.750036	1993.27	-0.0219748	0.00384388
-0.750036	1993.2	0.00184106	-0.00211098
-0.750036	1993.12	-0.0150442	-0.00116245
-0.750036	1993.04	-0.00571429	-0.00508475
-0.750036	1992.97	-0.00870985	-0.0115965
-0.750036	1992.9	-0.00966584	-0.0137741
-0.750036	1992.82	0	0.00915395
-0.750036	1992.74	-0.0128806	-0.0116313
-0.750036	1992.67	-0.00509745	-0.00178042
-0.750036	1992.59	-0.0113703	-0.00522648
-0.750036	1992.52	-0.00141683	-0.0031135
-0.750036	1992.45	0.000278242	0.0022309
-0.750036	1992.37	0.00254022	-0.0107884
-0.750036	1992.3	0.000270416	-0.0143464
-0.750036	1992.22	-0.0127283	0.00190944
-0.750036	1992.15	-0.00598802	-0.00511853
-0.750036	1992.07	-0.00413907	-0.00657895
-0.750036	1992	-0.00427236	-0.00669165
-0.750036	1991.92	-0.00632911	-0.00438116
-0.750036	1991.85	-0.00382618	-0.00243112
-0.750036	1991.77	-0.0173639	0.00288034
-0.750036	1991.7	0.000793231	-0.00157027
-0.750036	1991.62	-0.013089	-0.0080415
-0.750036	1991.55	-0.0151113	0.00211138
-0.750036	1991.47	0.000516662	-0.00723701
-0.750036	1991.4	-0.000808407	-0.0138815
-0.750036	1991.32	-0.0170963	-0.00681878
-0.750036	1991.25	-0.00506532	-0.000798085
-0.750036	1991.17	-0.00975738	0.00261301
-0.750036	1991.1	-0.0238478	-0.00826006
-0.750036	1991.02	-0.00962567	-0.00906667
-0.750036	1990.95	-0.0158019	-0.020365
-0.750036	1990.87	-0.00982265	-0.0127027
-0.750036	1990.8	-0.000545256	-0.00885906
-0.750036	1990.72	-0.00712329	0.00594755
-0.750036	1990.65	-0.00296256	0
-0.750036	1990.57	-0.0110957	-0.00772627
-0.750036	1990.5	-0.0130897	-0.0233062
-0.750036	1990.43	-0.0127841	-0.0107924
-0.750036	1990.35	0.000584624	-0.0097561
-0.750036	1990.28	-0.00851939	0.000577034
-0.750036	1990.2	-0.00685323	-0.0105438
-0.750036	1990.13	-0.00567875	-0.0149254
-0.750036	1990.05	-0.016482	-0.00597664
-0.750036	1989.98	-0.0130719	-0.00358127
-0.750036	1989.9	-0.0133217	-0.0122235
-0.750036	1989.83	-0.0110086	-0.0155699
-0.750036	1989.75	-0.0196312	-0.00915264
-0.750036	1989.68	0.000286944	-0.00647887
-0.750036	1989.61	-0.00907341	-0.00300546
-0.750036	1989.53	-0.000542741	-0.00671501
-0.750036	1989.46	-0.017809	0.00189036
-0.750036	1989.38	-0.00690989	-0.00384933
-0.750036	1989.31	-0.00507471	-0.0186608
-0.750036	1989.23	-0.0110638	-0.00646067
-0.750036	1989.16	-0.0180934	-0.00595077
-0.750036	1989.08	-0.0165401	0.00027465
-0.750036	1989.01	-0.0129067	-0.0117836
-0.750036	1988.94	-0.00976404	-0.0242086
-0.750036	1988.86	-0.0268369	-0.00901597
-0.750036	1988.79	-0.0191099	-0.00729737
-0.750036	1988.71	-0.0145157	-0.0109747
-0.750036	1988.64	-0.0126976	-0.0104357
-0.750036	1988.56	-0.00530082	-0.00266951
-0.750036	1988.49	-0.00238095	-0.0120419
-0.750036	1988.41	-0.0131156	-0.0152391
-0.750036	1988.34	-0.00876741	-0.0146761
-0.750036	1988.27	-0.0135602	-0.00446663
-0.750036	1988.19	-0.00792184	-0.0104603
-0.750036	1988.12	-0.0145464	-0.00209809
-0.750036	1988.04	-0.0136704	-0.0204971
-0.750036	1987.97	-0.0183024	-0.00867736
-0.750036	1987.9	-0.0101306	-0.014702
-0.750036	1987.82	-0.0234272	-0.0221643
-0.750036	1987.75	-0.0199569	-0.020506
-0.750036	1987.67	-0.00514208	-0.00187919
-0.750036	1987.6	-0.00957069	-0.00274348
-0.750036	1987.52	-0.00378788	-0.0228127
-0.750036	1987.45	-0.0181663	-0.0153846
-0.750036	1987.38	-0.025396	-0.0102453
-0.750036	1987.3	-0.0159122	-0.0161204
-0.750036	1987.23	-0.0118248	-0.0228586
-0.750036	1987.15	-0.0051757	-0.0121786
-0.750036	1987.08	-0.00956807	-0.0101676
-0.750036	1987	0.00316547	-0.0214041
-0.750036	1986.93	-0.0211751	-0.0171761
-0.750036	1986.86	-0.0089803	-0.0198269
-0.750036	1986.78	0.000564175	-0.00992556
-0.750036	1986.71	-0.023336	-0.0112802
-0.750036	1986.63	-0.0172136	-0.00859522
-0.750036	1986.56	-0.0139448	-0.0149294
-0.750036	1986.49	-0.0110576	-0.0154842
-0.750036	1986.41	-0.0154286	-0.0179574
-0.750036	1986.34	-0.0214507	-0.0149917
-0.750036	1986.26	-0.0106151	-0.0107066
-0.750036	1986.19	-0.0207502	-0.0108869
-0.750036	1986.12	-0.00956175	-0.0166623
-0.750036	1986.04	-0.0140588	-0.0131919
-0.750036	1985.97	-0.00294669	-0.0121468
-0.750036	1985.9	-0.0177296	-0.01907
-0.750036	1985.82	-0.0172689	-0.0222688
-0.750036	1985.75	-0.0144553	-0.0112907
-0.750036	1985.67	-0.0231335	-0.012083
-0.750036	1985.6	-0.0109775	-0.00649351
-0.750036	1985.53	-0.0205622	-0.0200308
-0.750036	1985.45	-0.0104779	-0.0203569
-0.750036	1985.38	-0.0208602	-0.0201582
-0.750036	1985.3	-0.0132124	-0.0206791
-0.750036	1985.23	-0.0220275	-0.0167962
-0.750036	1985.16	-0.010808	-0.0150818
-0.750036	1985.08	-0.00846588	-0.0198742
-0.750036	1985.01	-0.0163977	-0.0190036
-0.750036	1984.94	-0.0249811	-0.0219475
-0.750036	1984.86	-0.0199309	-0.029672
-0.750036	1984.79	-0.0141361	-0.0139211
-0.750036	1984.71	-0.0110381	-0.0200939
-0.750036	1984.64	-0.0152573	-0.019305
-0.750036	1984.57	-0.0216302	-0.0237908
-0.750036	1984.49	-0.00896624	-0.00961039
-0.750036	1984.42	-0.0131715	-0.0203355
-0.750036	1984.35	-0.0369013	-0.0248834
-0.750036	1984.27	-0.0188383	-0.0171875
-0.750036	1984.2	-0.0166309	-0.0157838
-0.750036	1984.12	-0.0247312	-0.0190655
-0.750036	1984.05	-0.0234331	-0.0222956
-0.750036	1983.98	-0.0168295	-0.0145004
-0.750036	1983.9	-0.0201752	-0.0233402
-0.750036	1983.83	-0.0233503	-0.0265218
-0.750036	1983.76	-0.0275844	-0.0261523
-0.750036	1983.68	-0.0233841	-0.0319958
-0.750036	1983.61	-0.0168183	-0.0170705
-0.750036	1983.54	-0.00823864	-0.0189573
-0.750036	1983.46	-0.0310696	-0.0307158
-0.750036	1983.39	-0.0180707	-0.0212435
-0.750036	1983.32	-0.0189155	-0.0112388
-0.750036	1983.24	-0.0367253	-0.0216837
-0.750036	1983.17	-0.0157881	-0.00787002
-0.750036	1983.1	-0.0154653	-0.0229765
-0.750036	1983.02	-0.0324453	-0.0179969
-0.750036	1982.95	-0.0300079	-0.0246561
-0.750036	1982.87	-0.0203926	-0.0139488
-0.750036	1982.8	-0.0172015	-0.0327373
-0.750036	1982.73	-0.0296128	-0.0256862
-0.750036	1982.65	-0.017163	-0.0340657
-0.750036	1982.58	-0.0197719	-0.0235176
-0.750036	1982.51	-0.0218703	-0.017906
-0.750036	1982.43	-0.0282124	-0.0328403
-0.750036	1982.36	-0.0263672	-0.0297199
-0.750036	1982.29	-0.0206914	-0.0282006
-0.750036	1982.21	-0.0286916	-0.0314033
-0.750036	1982.14	-0.0244456	-0.0322821
-0.750036	1982.07	-0.0180316	-0.0320118
-0.750036	1981.99	-0.0276772	-0.0347187
-0.750036	1981.92	-0.0290298	-0.0314624
-0.750036	1981.85	-0.0341561	-0.0186753
-0.750036	1981.77	-0.02975	-0.0267724
-0.750036	1981.7	-0.0245445	-0.0367976
-0.750036	1981.63	-0.0197639	-0.030303
-0.750036	1981.55	-0.0304403	-0.0266667
-0.750036	1981.48	-0.0317419	-0.0216033
-0.750036	1981.41	-0.0295337	-0.0311945
-0.750036	1981.34	-0.0247629	-0.0316754
-0.750036	1981.26	-0.0343314	-0.0322333
-0.750036	1981.19	-0.0335211	-0.0384818
-0.750036	1981.12	-0.033805	-0.0249293
-0.750036	1981.04	-0.0267047	-0.0166624
-0.750036	1980.97	-0.028002	-0.0438988
-0.750036	1980.9	-0.0296221	-0.0344828
-0.750036	1980.82	-0.0216216	-0.0223958
-0.750036	1980.75	-0.0334762	-0.0339028
-0.750036	1980.68	-0.030303	-0.034295
-0.750036	1980.6	-0.0419017	-0.0324183
-0.750036	1980.53	-0.0454898	-0.0350966
-0.750036	1980.46	-0.034832	-0.0315841
-0.750036	1980.38	-0.029693	-0.033655
-0.750036	1980.31	-0.0267724	-0.0342533
-0.750036	1980.24	-0.0254126	-0.0228406
-0.750036	1980.17	-0.026462	-0.0380041
-0.750036	1980.09	-0.0244226	-0.0448801
-0.750036	1980.02	-0.0257641	-0.0384615
-0.750036	1979.95	-0.0419459	-0.0396454
-0.750036	1979.87	-0.0280188	-0.0352941
-0.750036	1979.8	-0.0248324	-0.0332103
-0.750036	1979.73	-0.0189008	-0.0268804
-0.750036	1979.66	-0.0323866	-0.0353721
-0.750036	1979.58	-0.031998	-0.0378058
-0.750036	1979.51	-0.0311663	-0.0405503
-0.750036	1979.44	-0.0299357	-0.0368652
-0.750036	1979.36	-0.028348	-0.0416266
-0.750036	1979.29	-0.0310958	-0.039297
-0.750036	1979.22	-0.026615	-0.0337805
-0.750036	1979.15	-0.0372686	-0.0534389
-0.750036	1979.07	-0.035973	-0.0402047
-0.750036	1979	-0.0249321	-0.0431411
-0.750036	1978.93	-0.0203686	-0.0372507
-0.750036	1978.85	-0.0259394	-0.0398082
-0.750036	1978.78	-0.0253968	-0.0395439
-0.750036	1978.71	-0.0354437	-0.0336175
-0.750036	1978.64	-0.0400501	-0.0343962
-0.750036	1978.56	-0.0393741	-0.0339406
-0.750036	1978.49	-0.0318634	-0.0338176
-0.750036	1978.42	-0.0348525	-0.0369201
-0.750036	1978.34	-0.0379267	-0.0539675
-0.750036	1978.27	-0.0435961	-0.0371094
-0.750036	1978.2	-0.0429864	-0.0564776
-0.750036	1978.13	-0.0277228	-0.036992
-0.750036	1978.05	-0.0372514	-0.0455446
-0.750036	1977.98	-0.0342072	-0.043146
-0.750036	1977.91	-0.0334855	-0.0410786
-0.750036	1977.84	-0.0419023	-0.0376248
-0.750036	1977.76	-0.0362506	-0.0338078
-0.750036	1977.69	-0.0364649	-0.0455994
-0.750036	1977.62	-0.0332851	-0.0463639
-0.750036	1977.55	-0.0349229	-0.0471316
-0.750036	1977.47	-0.0350167	-0.0489941
-0.750036	1977.4	-0.0442346	-0.0414689
-0.750036	1977.33	-0.0275651	-0.0399598
-0.750036	1977.26	-0.0281911	-0.0509119
-0.750036	1977.18	-0.0331109	-0.0489209
-0.750036	1977.11	-0.0470137	-0.0386898
-0.750036	1977.04	-0.0332397	-0.0439306
-0.750036	1976.97	-0.0370636	-0.0405631
-0.750036	1976.89	-0.0324414	-0.0389979
-0.750036	1976.82	-0.0319746	-0.0507369
-0.750036	1976.75	-0.041616	-0.0430185
-0.750036	1976.68	-0.0365275	-0.0427492
-0.750036	1976.6	-0.0429376	-0.0486726
-0.750036	1976.53	-0.0321521	-0.0471654
-0.750036	1976.46	-0.0486705	-0.0362216
-0.750036	1976.39	-0.0354478	-0.0503217
-0.750036	1976.31	-0.0474827	-0.0407923
-0.750036	1976.24	-0.0443279	-0.0495305
-0.750036	1976.17	-0.0423484	-0.0384157
-0.750036	1976.1	-0.0397103	-0.0572467
-0.750036	1976.02	-0.0356637	-0.048951
-0.750036	1975.95	-0.0409758	-0.038776
-0.750036	1975.88	-0.0357143	-0.0543478
-0.750036	1975.81	-0.0326087	-0.0485946
-0.750036	1975.74	-0.0357495	-0.0508557
-0.750036	1975.66	-0.0350485	-0.0469929
-0.750036	1975.59	-0.033583	-0.0450966
-0.750036	1975.52	-0.0422705	-0.0423568
-0.750036	1975.45	-0.0436765	-0.0452178
-0.750036	1975.37	-0.0459854	-0.0449684
-0.750036	1975.3	-0.0361125	-0.0350792
-0.750036	1975.23	-0.0313448	-0.0518225
-0.750036	1975.16	-0.0381261	-0.0450759
-0.750036	1975.09	-0.0431818	-0.0472519
-0.750036	1975.01	-0.0430528	-0.0455751
-0.750036	1974.94	-0.0496706	-0.0456369
-0.750036	1974.87	-0.041306	-0.0379285
-0.750036	1974.8	-0.0565249	-0.0467267
-0.750036	1974.72	-0.0344412	-0.0437766
-0.750036	1974.65	-0.0503632	-0.0438363
-0.750036	1974.58	-0.050168	-0.0450254
-0.750036	1974.51	-0.0562963	-0.0449689
-0.750036	1974.44	-0.0494949	-0.0498247
-0.750036	1974.36	-0.0478577	-0.0494343
-0.750036	1974.29	-0.0486434	-0.0444232
-0.750036	1974.22	-0.0434783	-0.0344986
-0.750036	1974.15	-0.0487059	-0.0386496
-0.750036	1974.08	-0.0474327	-0.0419564
-0.750036	1974	-0.0454327	-0.0494954
-0.750036	1973.93	-0.0431829	-0.0342995
-0.750036	1973.86	-0.0417391	-0.0428328
-0.750036	1973.79	-0.0400844	-0.0375609
-0.750036	1973.72	-0.0483114	-0.0575506
-0.750036	1973.64	-0.0559633	-0.0491988
-0.750036	1973.57	-0.0433364	-0.0439306
-0.750036	1973.5	-0.0508982	-0.044694
-0.750036	1973.43	-0.0496084	-0.0315072
-0.750036	1973.36	-0.0392814	-0.0358566
-0.750036	1973.28	-0.0442847	-0.028326
-0.750036	1973.21	-0.0496078	-0.0335247
-0.750036	1973.14	-0.0547344	-0.0484056
-0.750036	1973.07	-0.0468897	-0.0426518
-0.750036	1973	-0.0446408	-0.0474647
-0.750036	1972.93	-0.0514052	-0.0388929
-0.750036	1972.85	-0.045927	-0.037423
-0.750036	1972.78	-0.0602906	-0.0380138
-0.750036	1972.71	-0.0564366	-0.0354772
-0.750036	1972.64	-0.04382	-0.0468313
-0.750036	1972.57	-0.0498829	-0.0345788
-0.750036	1972.49	-0.0474584	-0.0451164
-0.750036	1972.42	-0.0541386	-0.0310993
-0.750036	1972.35	-0.0530663	-0.0390123
-0.750036	1972.28	-0.0495148	-0.0485414
-0.750036	1972.21	-0.053675	-0.0415578
-0.750036	1972.14	-0.0502162	-0.0432941
-0.750036	1972.06	-0.0469052	-0.0350919
-0.750036	1971.99	-0.0552606	-0.0274699
-0.750036	1971.92	-0.0441565	-0.0369223
-0.750036	1971.85	-0.0626058	-0.0371442
-0.750036	1971.78	-0.0632392	-0.0473709
-0.750036	1971.71	-0.0579816	-0.0356105
-0.750036	1971.63	-0.062455	-0.0346988
-0.750036	1971.56	-0.0529353	-0.0295203
-0.750036	1971.49	-0.0483753	-0.0306954
-0.750036	1971.42	-0.0485927	-0.0398867
-0.750036	1971.35	-0.0394737	-0.0343969
-0.750036	1971.28	-0.0583022	-0.0276753
-0.750036	1971.2	-0.0469968	-0.0296756
-0.750036	1971.13	-0.0609065	-0.0309967
-0.750036	1971.06	-0.0560345	-0.0353667
-0.750036	1970.99	-0.0510278	-0.0375443
-0.750036	1970.92	-0.0609078	-0.0265264
-0.750036	1970.85	-0.0571298	-0.0382294
-0.750036	1970.78	-0.0564552	-0.028169
-0.750036	1970.7	-0.0545822	-0.0396348
-0.750036	1970.63	-0.0431524	-0.0321267
-0.750036	1970.56	-0.0520138	-0.0276888
-0.750036	1970.49	-0.0440178	-0.027214
-0.750036	1970.42	-0.0543037	-0.0191054
-0.750036	1970.35	-0.0592626	-0.0308142
-0.750036	1970.28	-0.058207	-0.0297778
-0.750036	1970.2	-0.0430995	-0.0218281
-0.750036	1970.13	-0.0581292	-0.0198883
-0.750036	1970.06	-0.0576302	-0.0270833
-0.750036	1969.99	-0.064672	-0.0215448
-0.750036	1969.92	-0.0626305	-0.0249942
-0.750036	1969.85	-0.0494186	-0.0237514
-0.750036	1969.78	-0.0649819	-0.0344284
-0.750036	1969.7	-0.047835	-0.0206788
-0.750036	1969.63	-0.0534562	-0.0271077
-0.750036	1969.56	-0.0536551	-0.0320843
-0.750036	1969.49	-0.0624393	-0.0282064
-0.750036	1969.42	-0.0534204	-0.0294677
-0.750036	1969.35	-0.0671157	-0.0209195
-0.750036	1969.28	-0.0523027	-0.0330221
-0.750036	1969.21	-0.0584984	-0.020781
-0.750036	1969.13	-0.0523461	-0.0183962
-0.750036	1969.06	-0.0628931	-0.0313605
-0.750036	1968.99	-0.0509461	-0.0256035
-0.750036	1968.92	-0.0516083	-0.0261221
-0.750036	1968.85	-0.0586107	-0.0192077
-0.750036	1968.78	-0.0576199	-0.0285447
-0.750036	1968.71	-0.0429164	-0.0242072
-0.750036	1968.64	-0.0504522	-0.0251602
-0.750036	1968.57	-0.0430108	-0.0279886
-0.750036	1968.49	-0.0501603	-0.0321771
-0.750036	1968.42	-0.0544138	-0.0345391
-0.750036	1968.35	-0.0494026	-0.0221045
-0.750036	1968.28	-0.0508755	-0.0332937
-0.750036	1968.21	-0.0526316	-0.022365
-0.750036	1968.14	-0.0597303	-0.0242799
-0.750036	1968.07	-0.0386598	-0.0210599
-0.750036	1968	-0.0564462	-0.0313269
-0.750036	1967.93	-0.0515811	-0.0244669
-0.750036	1967.86	-0.037655	-0.0299508
-0.750036	1967.78	-0.0413053	-0.0272975
-0.750036	1967.71	-0.049278	-0.0282604
-0.750036	1967.64	-0.055698	-0.0242999
-0.750036	1967.57	-0.0563764	-0.0352304
-0.750036	1967.5	-0.0490798	-0.0153846
-0.750036	1967.43	-0.0498101	-0.0358883
-0.750036	1967.36	-0.0433988	-0.0336287
-0.750036	1967.29	-0.0439758	-0.0125871
-0.750036	1967.22	-0.0580009	-0.0154592
-0.750036	1967.15	-0.0409195	-0.0273162
-0.750036	1967.07	-0.0472736	-0.0204034
-0.750036	1967	-0.0395212	-0.0319101
-0.750036	1966.93	-0.0487468	-0.0155928
-0.750036	1966.86	-0.0427699	-0.0271125
-0.750036	1966.79	-0.0364896	-0.0309112
-0.750036	1966.72	-0.045276	-0.0218441
-0.750036	1966.65	-0.052518	-0.0328372
-0.750036	1966.58	-0.0441389	-0.0154321
-0.750036	1966.51	-0.0480905	-0.0211677
-0.750036	1966.44	-0.049873	-0.017596
-0.750036	1966.37	-0.0431589	-0.0310786
-0.750036	1966.3	-0.059831	-0.0209692
-0.750036	1966.23	-0.0481533	-0.0256652
-0.750036	1966.15	-0.0465173	-0.0211095
-0.750036	1966.08	-0.0475607	-0.0313631
-0.750036	1966.01	-0.0441248	-0.0200048
-0.750036	1965.94	-0.0399906	-0.0237
-0.750036	1965.87	-0.0508594	-0.0267543
-0.750036	1965.8	-0.0503513	-0.0232013
-0.750036	1965.73	-0.0432818	-0.0201681
-0.750036	1965.66	-0.0385784	-0.0237201
-0.750036	1965.59	-0.050334	-0.0172952
-0.750036	1965.52	-0.0348974	-0.02828
-0.750036	1965.45	-0.0384798	-0.0228612
-0.750036	1965.38	-0.0352609	-0.0215608
-0.750036	1965.31	-0.0445305	-0.0303537
-0.750036	1965.24	-0.0405756	-0.0173424
-0.750036	1965.17	-0.0350186	-0.0330806
-0.750036	1965.09	-0.0362812	-0.0237455
-0.750036	1965.02	-0.0409873	-0.0138794
-0.750036	1964.95	-0.0458136	-0.0142663
-0.750036	1964.88	-0.0409112	-0.0214187
-0.750036	1964.81	-0.0304533	-0.025956
-0.750036	1964.74	-0.0422238	-0.0244578
-0.750036	1964.67	-0.0417623	-0.0235135
-0.750036	1964.6	-0.0494322	-0.0143965
-0.750036	1964.53	-0.0341343	-0.0255034
-0.750036	1964.46	-0.0440391	-0.0188847
-0.750036	1964.39	-0.0371468	-0.0321777
-0.750036	1964.32	-0.0428148	-0.0253566
-0.750036	1964.25	-0.0373723	-0.0279446
-0.750036	1964.18	-0.045781	-0.034475
-0.750036	1964.11	-0.0374065	-0.0304603
-0.750036	1964.04	-0.04962	-0.0241287
-0.750036	1963.97	-0.0376061	-0.0298405
-0.750036	1963.9	-0.0360136	-0.0239332
-0.750036	1963.83	-0.0314554	-0.0298438
-0.750036	1963.76	-0.0379836	-0.0234775
-0.750036	1963.69	-0.0460526	-0.0289787
-0.750036	1963.62	-0.0465958	-0.03156
-0.750036	1963.55	-0.0433889	-0.0309091
-0.750036	1963.47	-0.0351953	-0.0199501
-0.750036	1963.4	-0.0428241	-0.0375836
-0.750036	1963.33	-0.035598	-0.025041
-0.750036	1963.26	-0.0411192	-0.02745
-0.750036	1963.19	-0.0326797	-0.0254319
-0.750036	1963.12	-0.0447973	-0.0261072
-0.750036	1963.05	-0.0294186	-0.0305796
-0.750036	1962.98	-0.0410517	-0.0286434
-0.750036	1962.91	-0.0264142	-0.0246971
-0.750036	1962.84	-0.0335508	-0.0118231
-0.750036	1962.77	-0.0331174	-0.0246
-0.750036	1962.7	-0.0349868	-0.0242857
-0.750036	1962.63	-0.0276177	-0.0384979
-0.750036	1962.56	-0.0342737	-0.0328057
-0.750036	1962.49	-0.040566	-0.0337917
-0.750036	1962.42	-0.0418897	-0.0269956
-0.750036	1962.35	-0.0451898	-0.0300258
-0.750036	1962.28	-0.037222	-0.0253425
-0.750036	1962.21	-0.0414365	-0.0308084
-0.750036	1962.14	-0.0464382	-0.0220005
-0.750036	1962.07	-0.0399815	-0.0291485
-0.750036	1962	-0.0307763	-0.0210912
-0.750036	1961.93	-0.0406659	-0.0246504
-0.750036	1961.86	-0.0445977	-0.0233677
-0.750036	1961.79	-0.0368749	-0.0345696
-0.750036	1961.72	-0.0299374	-0.015646
-0.750036	1961.65	-0.0307798	-0.0313275
-0.750036	1961.58	-0.0496234	-0.029137
-0.750036	1961.51	-0.0416	-0.0199313
-0.750036	1961.44	-0.0339839	-0.0189758
-0.750036	1961.37	-0.0350592	-0.0315959
-0.750036	1961.3	-0.0381039	-0.0266968
-0.750036	1961.23	-0.0375991	-0.0258562
-0.750036	1961.16	-0.0402806	-0.0196167
-0.750036	1961.09	-0.0420455	-0.0288047
-0.750036	1961.02	-0.0397637	-0.0286689
-0.750036	1960.95	-0.0396844	-0.03927
-0.750036	1960.88	-0.0356976	-0.0269321
-0.750036	1960.81	-0.0521699	-0.0299582
-0.750036	1960.74	-0.0326362	-0.0198294
-0.750036	1960.67	-0.044505	-0.0319854
-0.750036	1960.6	-0.0300279	-0.0267898
-0.750036	1960.53	-0.0477294	-0.0222118
-0.750036	1960.46	-0.0388465	-0.0278044
-0.750036	1960.39	-0.0342382	-0.0387858
-0.750036	1960.32	-0.0324404	-0.0385642
-0.750036	1960.25	-0.047942	-0.0284104
-0.750036	1960.18	-0.0412468	-0.033993
-0.750036	1960.11	-0.0415896	-0.0304417
-0.750036	1960.04	-0.0316441	-0.0258723
-0.750036	1959.97	-0.0298329	-0.0267986
-0.750036	1959.91	-0.0464886	-0.0299209
-0.750036	1959.84	-0.0377871	-0.0246402
-0.750036	1959.77	-0.0441855	-0.0293333
-0.750036	1959.7	-0.0428672	-0.0366565
-0.750036	1959.63	-0.0399429	-0.0380138
-0.750036	1959.56	-0.0353962	-0.0341016
-0.750036	1959.49	-0.0332463	-0.0409758
-0.750036	1959.42	-0.0483758	-0.0327985
-0.750036	1959.35	-0.0426902	-0.03039
-0.750036	1959.28	-0.0408643	-0.0237871
-0.750036	1959.21	-0.0376867	-0.0400938
-0.750036	1959.14	-0.0462833	-0.034184
-0.750036	1959.07	-0.0420727	-0.0345399
-0.750036	1959	-0.0439433	-0.0295899
-0.750036	1958.93	-0.0509481	-0.0364475
-0.750036	1958.86	-0.0447422	-0.0394379
-0.750036	1958.79	-0.0473481	-0.0232983
-0.750036	1958.72	-0.0595238	-0.0396536
-0.750036	1958.65	-0.0456213	-0.0353317
-0.750036	1958.58	-0.0460328	-0.0324735
-0.750036	1958.51	-0.043287	-0.0335632
-0.750036	1958.44	-0.0603722	-0.0313214
-0.750036	1958.37	-0.0510965	-0.0402428
-0.750036	1958.3	-0.0433586	-0.0334326
-0.750036	1958.24	-0.0427954	-0.0383921
-0.750036	1958.17	-0.04114	-0.0367514
-0.750036	1958.1	-0.0478687	-0.0372061
-0.750036	1958.03	-0.0418616	-0.028638
-0.750036	1957.96	-0.0476521	-0.0467823
-0.750036	1957.89	-0.0446449	-0.0344986
-0.750036	1957.82	-0.0572929	-0.0250863
-0.750036	1957.75	-0.0461969	-0.0320186
-0.750036	1957.68	-0.0526681	-0.0464637
-0.750036	1957.61	-0.0509237	-0.0293561
-0.750036	1957.54	-0.0483298	-0.0337583
-0.750036	1957.47	-0.0489865	-0.0292341
-0.750036	1957.4	-0.0432243	-0.033054
-0.750036	1957.33	-0.054871	-0.0391192
-0.750036	1957.26	-0.061521	-0.0389105
-0.750036	1957.2	-0.0418135	-0.0392621
-0.750036	1957.13	-0.0541182	-0.0378121
-0.750036	1957.06	-0.0469682	-0.029703
-0.750036	1956.99	-0.0426165	-0.0430845
-0.750036	1956.92	-0.0525415	-0.0320311
-0.750036	1956.85	-0.0511921	-0.0423194
-0.750036	1956.78	-0.0555685	-0.0335222
-0.750036	1956.71	-0.0497212	-0.0483306
-0.750036	1956.64	-0.0547686	-0.0310395
-0.750036	1956.57	-0.0553964	-0.03861
-0.750036	1956.5	-0.0528495	-0.0338401
-0.750036	1956.43	-0.0530358	-0.035328
-0.750036	1956.37	-0.045928	-0.0467091
-0.750036	1956.3	-0.0474632	-0.0472183
-0.750036	1956.23	-0.0566974	-0.041963
-0.750036	1956.16	-0.0560947	-0.0303389
-0.750036	1956.09	-0.0456471	-0.037072
-0.750036	1956.02	-0.0582524	-0.0363168
-0.750036	1955.95	-0.0642709	-0.0407125
-0.750036	1955.88	-0.0573921	-0.0392833
-0.750036	1955.81	-0.056185	-0.0338164
-0.750036	1955.74	-0.0597674	-0.0414822
-0.750036	1955.67	-0.0562296	-0.0404087
-0.750036	1955.61	-0.0537982	-0.0403712
-0.750036	1955.54	-0.0551396	-0.0428016
-0.750036	1955.47	-0.0714447	-0.0433486
-0.750036	1955.4	-0.079076	-0.0439909
-0.750036	1955.33	-0.0719263	-0.0429126
-0.750036	1955.26	-0.0815918	-0.0463068
-0.750036	1955.19	-0.0560574	-0.0411275
-0.750036	1955.12	-0.0508865	-0.046256
-0.750036	1955.05	-0.0595129	-0.0510345
-0.750036	1954.98	-0.0673186	-0.0402947
-0.750036	1954.92	-0.0690294	-0.0442066
-0.750036	1954.85	-0.0831069	-0.048057
-0.750036	1954.78	-0.0576429	-0.0540289
-0.750036	1954.71	-0.0536471	-0.0411792
-0.750036	1954.64	-0.0533365	-0.0425939
-0.750036	1954.57	-0.070899	-0.0457837
-0.750036	1954.5	-0.0621191	-0.0623097
-0.750036	1954.43	-0.0763116	-0.0452097
-0.750036	1954.37	-0.0556735	-0.0540037
-0.750036	1954.3	-0.0642824	-0.0418518
-0.750036	1954.23	-0.0568789	-0.0395727
-0.750036	1954.16	-0.0641278	-0.056297
-0.750036	1954.09	-0.0621133	-0.0772738
-0.750036	1954.02	-0.0685997	-0.0595855
-0.750036	1953.95	-0.0633753	-0.0490827
-0.750036	1953.88	-0.0721721	-0.0451058
-0.750036	1953.82	-0.0677804	-0.0524184
-0.750036	1953.75	-0.0626045	-0.0529201
-0.750036	1953.68	-0.0603642	-0.0439642
-0.750036	1953.61	-0.0674877	-0.0500982
-0.750036	1953.54	-0.0780263	-0.0539683
-0.750036	1953.47	-0.068069	-0.0523585
-0.750036	1953.4	-0.0701212	-0.0527441
-0.750036	1953.33	-0.0663049	-0.0547041
-0.750036	1953.27	-0.0746908	-0.0531864
-0.750036	1953.2	-0.0690391	-0.0561529
-0.750036	1953.13	-0.0728764	-0.049842
-0.750036	1953.06	-0.0783573	-0.0478786
-0.750036	1952.99	-0.076177	-0.0515901
-0.750036	1952.92	-0.0627358	-0.0587416
-0.750036	1952.85	-0.0759886	-0.0447261
-0.750036	1952.79	-0.08028	-0.0512459
-0.750036	1952.72	-0.068917	-0.0493506
-0.750036	1952.65	-0.0753804	-0.0534228
-0.750036	1952.58	-0.0742206	-0.0510898
-0.750036	1952.51	-0.076077	-0.0572484
-0.750036	1952.44	-0.0788564	-0.0538211
-0.750036	1952.37	-0.0748315	-0.0592059
-0.750036	1952.31	-0.0711769	-0.0609244
-0.750036	1952.24	-0.0710128	-0.0596426
-0.750036	1952.17	-0.0727951	-0.0699655
-0.750036	1952.1	-0.0742632	-0.0498596
-0.750036	1952.03	-0.0812325	-0.0609784
-0.750036	1951.96	-0.0863343	-0.0566914
-0.750036	1951.9	-0.0770668	-0.058126
-0.750036	1951.83	-0.0861144	-0.0513779
-0.750036	1951.76	-0.0742049	-0.0605846
-0.750036	1951.69	-0.0854142	-0.060272
-0.750036	1951.62	-0.0802455	-0.0572303
-0.700058	2053.68	0.0238411	0.0424735
-0.700058	2053.6	0.0365059	0.0401949
-0.700058	2053.52	0.0446429	0.0415879
-0.700058	2053.43	0.0355401	0.0407503
-0.700058	2053.35	0.0213454	0.0273058
-0.700058	2053.26	0.0320755	0.0380726
-0.700058	2053.18	0.0410193	0.0428316
-0.700058	2053.09	0.0315457	0.035474
-0.700058	2053.01	0.0279482	0.0497708
-0.700058	2052.93	0.0461538	0.0303422
-0.700058	2052.84	0.0169381	0.0353717
-0.700058	2052.76	0.0348198	0.0403409
-0.700058	2052.67	0.0430425	0.0393134
-0.700058	2052.59	0.0319662	0.0534351
-0.700058	2052.5	0.0333745	0.0420616
-0.700058	2052.42	0.0311903	0.0490724
-0.700058	2052.34	0.0236025	0.0444573
-0.700058	2052.25	0.0189655	0.0339074
-0.700058	2052.17	0.0350356	0.0303532
-0.700058	2052.08	0.0349941	0.0409652
-0.700058	2052	0.0386167	0.0388027
-0.700058	2051.91	0.0307044	0.032368
-0.700058	2051.83	0.0153212	0.0370575
-0.700058	2051.75	0.0380184	0.0387343
-0.700058	2051.66	0.0266667	0.0407938
-0.700058	2051.58	0.0294287	0.0405479
-0.700058	2051.49	0.0402194	0.0292599
-0.700058	2051.41	0.0297582	0.0403037
-0.700058	2051.33	0.0231539	0.0344828
-0.700058	2051.24	0.0331085	0.0346198
-0.700058	2051.16	0.0368451	0.0385033
-0.700058	2051.07	0.029733	0.0487665
-0.700058	2050.99	0.0461823	0.0414938
-0.700058	2050.91	0.0337662	0.0318432
-0.700058	2050.82	0.0386965	0.0203453
-0.700058	2050.74	0.0164557	0.029842
-0.700058	2050.65	0.0191327	0.041816
-0.700058	2050.57	0.0371336	0.0353443
-0.700058	2050.49	0.0164975	0.0308717
-0.700058	2050.4	0.0374435	0.0341255
-0.700058	2050.32	0.0345044	0.0446694
-0.700058	2050.23	0.0226415	0.0323547
-0.700058	2050.15	0.0322581	0.0271941
-0.700058	2050.07	0.0169722	0.0360076
-0.700058	2049.98	0.0289562	0.0376311
-0.700058	2049.9	0.0171464	0.0336566
-0.700058	2049.81	0.0187904	0.0497238
-0.700058	2049.73	0.0250597	0.0314465
-0.700058	2049.65	0.0277108	0.0307603
-0.700058	2049.56	0.0252101	0.0472973
-0.700058	2049.48	0.0383865	0.0236967
-0.700058	2049.4	0.0224985	0.0212187
-0.700058	2049.31	0.0388693	0.0277627
-0.700058	2049.23	0.0334101	0.0230316
-0.700058	2049.14	0.0354239	0.019802
-0.700058	2049.06	0.0453461	0.0290828
-0.700058	2048.98	0.0369708	0.0392049
-0.700058	2048.89	0.0169492	0.0405702
-0.700058	2048.81	0.0310209	0.0422386
-0.700058	2048.73	0.0277136	0.0347594
-0.700058	2048.64	0.0436836	0.0309735
-0.700058	2048.56	0.0231214	0.0245499
-0.700058	2048.47	0.0310976	0.0179674
-0.700058	2048.39	0.0141593	0.0283533
-0.700058	2048.31	0.026534	0.0286608
-0.700058	2048.22	0.0443293	0.0178378
-0.700058	2048.14	0.0254094	0.0345584
-0.700058	2048.06	0.0307882	0.0132718
-0.700058	2047.97	0.0377479	0.0268336
-0.700058	2047.89	0.0294118	0.0208216
-0.700058	2047.81	0.0211098	0.0416198
-0.700058	2047.72	0.0225694	0.0378788
-0.700058	2047.64	0.035628	0.0124858
-0.700058	2047.56	0.0145631	0.0340776
-0.700058	2047.47	0.0172946	0.0508575
-0.700058	2047.39	0.0207286	0.0145688
-0.700058	2047.3	-0.0180233	0.0264193
-0.700058	2047.22	0.000607533	0.0248987
-0.700058	2047.14	0.0350765	0.0290974
-0.700058	2047.05	0.0327075	0.0200669
-0.700058	2046.97	0.0262238	0.0392916
-0.700058	2046.89	0.0254813	0.0369577
-0.700058	2046.8	0.034897	0.040637
-0.700058	2046.72	0.0287638	0.0241379
-0.700058	2046.64	0.0347179	0.0177752
-0.700058	2046.55	0.0307785	0.031614
-0.700058	2046.47	0.0319559	0.0393987
-0.700058	2046.39	0.0404313	0.0446021
-0.700058	2046.3	0.0333333	0.0351891
-0.700058	2046.22	0.0310458	0.0476689
-0.700058	2046.14	0.0125	0.0256137
-0.700058	2046.05	0.0148317	0.0243644
-0.700058	2045.97	0.01	0.0229885
-0.700058	2045.89	0.0157866	0.0228891
-0.700058	2045.8	0.0281538	0.011982
-0.700058	2045.72	0.0335642	0.0346232
-0.700058	2045.64	0.0204873	0.0287657
-0.700058	2045.55	0.0308469	0.0139104
-0.700058	2045.47	0.0224535	0.0201342
-0.700058	2045.39	0.0213876	0.0366466
-0.700058	2045.31	0.0326902	0.0164835
-0.700058	2045.22	0.0359315	0.0209314
-0.700058	2045.14	0.0309633	0.0254329
-0.700058	2045.06	0.013277	0.0184255
-0.700058	2044.97	0.0257009	0.0306616
-0.700058	2044.89	0.0227027	0.00554435
-0.700058	2044.81	0.0374243	0.0250522
-0.700058	2044.72	0.0402648	0.0180947
-0.700058	2044.64	0.0328947	0.0120482
-0.700058	2044.56	0.027127	0.0367991
-0.700058	2044.47	0.0252252	0.0210061
-0.700058	2044.39	0.0134897	0.0224289
-0.700058	2044.31	0.0132565	0.0187467
-0.700058	2044.23	0.0159104	0.0282167
-0.700058	2044.14	0.017311	0.0111732
-0.700058	2044.06	0.0191119	0.0281843
-0.700058	2043.98	0.0310702	0.0238871
-0.700058	2043.89	0.0177679	0.0373732
-0.700058	2043.81	0.0123748	0.0302691
-0.700058	2043.73	0.0346715	0.0214326
-0.700058	2043.65	0.0209751	0.0361895
-0.700058	2043.56	0.0272926	0.0248576
-0.700058	2043.48	0.0201863	0.0336467
-0.700058	2043.4	0.0120925	0.0168625
-0.700058	2043.31	0.0202962	0.0183631
-0.700058	2043.23	0.0192635	0.0147992
-0.700058	2043.15	0.0155469	0.0327784
-0.700058	2043.06	0.030083	0.0244858
-0.700058	2042.98	0.0326316	0.0142227
-0.700058	2042.9	0.0131857	0.0175263
-0.700058	2042.82	0.0361944	0.0253984
-0.700058	2042.73	0.016784	0.0287474
-0.700058	2042.65	0.00912507	0.0292191
-0.700058	2042.57	0.0208659	0.0222222
-0.700058	2042.49	0.025641	0.0189715
-0.700058	2042.4	0.0186047	0.00824442
-0.700058	2042.32	0.0242066	0.0281907
-0.700058	2042.24	0.00712329	0.0390914
-0.700058	2042.15	0.0211792	0.02386
-0.700058	2042.07	0.00616592	0.0221402
-0.700058	2041.99	0.0102722	0.0182266
-0.700058	2041.91	0.00953895	0.0188295
-0.700058	2041.82	0.0214018	0.0317378
-0.700058	2041.74	0.031591	0.0169584
-0.700058	2041.66	0.0253012	0.00170358
-0.700058	2041.58	0.00986651	0.0133547
-0.700058	2041.49	0.0122087	0.0201342
-0.700058	2041.41	0.0188883	0.0223919
-0.700058	2041.33	0.0137212	0.0152471
-0.700058	2041.25	0.0296465	0.0110193
-0.700058	2041.16	0.0129944	0.0125
-0.700058	2041.08	0.0213626	0.0242066
-0.700058	2041	0.024458	0.0145153
-0.700058	2040.92	0.00724234	0.0228216
-0.700058	2040.83	0.00861574	0.0314534
-0.700058	2040.75	0.0135135	0.0119295
-0.700058	2040.67	0.0168421	0.0229475
-0.700058	2040.59	0.0189258	0.0242454
-0.700058	2040.5	0.0120361	0.0169409
-0.700058	2040.42	0.0231307	0.0127162
-0.700058	2040.34	0.0277476	0.0184426
-0.700058	2040.26	0.034778	0.0191629
-0.700058	2040.17	0.016558	0.0119389
-0.700058	2040.09	0.0221022	0.0217593
-0.700058	2040.01	0.0289133	0.0262655
-0.700058	2039.93	0.0257657	0.0117206
-0.700058	2039.84	0.026343	0.0101744
-0.700058	2039.76	0.0216272	0.0125181
-0.700058	2039.68	0.00679282	0.0161514
-0.700058	2039.6	0.029029	0.0174693
-0.700058	2039.52	0.0172329	0.0171853
-0.700058	2039.43	0.0238332	0.0131889
-0.700058	2039.35	0.00917899	0.0208232
-0.700058	2039.27	0.0120672	0.029615
-0.700058	2039.19	0.0172676	0.00344149
-0.700058	2039.1	0.00865385	0.00932401
-0.700058	2039.02	0.00394089	0.0200477
-0.700058	2038.94	0.00501756	0.0125725
-0.700058	2038.86	0.0153602	0.012109
-0.700058	2038.78	0.00910125	0.0186866
-0.700058	2038.69	0.00770501	0.0178299
-0.700058	2038.61	0.00926402	0.00631068
-0.700058	2038.53	0.0170085	0.00285578
-0.700058	2038.45	0.0128205	0.00240038
-0.700058	2038.36	0.00842993	0.00885417
-0.700058	2038.28	0.0275938	0.00316456
-0.700058	2038.2	0.00785634	0.0125918
-0.700058	2038.12	0.0238612	0.0258621
-0.700058	2038.04	0.0170807	0.0159729
-0.700058	2037.95	0	-0.000504796
-0.700058	2037.87	0.0175529	0.00499251
-0.700058	2037.79	0.00563236	0.0146169
-0.700058	2037.71	0.0226221	0.0260391
-0.700058	2037.63	0.000496524	0.0146226
-0.700058	2037.54	0.0145379	0.00791687
-0.700058	2037.46	0.00258933	0.00885827
-0.700058	2037.38	0.0150649	-0.000491884
-0.700058	2037.3	0.0171737	0.0100239
-0.700058	2037.22	0.00373483	0.00588768
-0.700058	2037.13	-0.00377715	0.0222428
-0.700058	2037.05	-0.0124309	0.017655
-0.700058	2036.97	-0.00098912	0.00996678
-0.700058	2036.89	-0.022276	-0.00188324
-0.700058	2036.81	0.0169891	0.00455373
-0.700058	2036.73	-0.0103774	-0.0050738
-0.700058	2036.64	0.0104216	0.00948938
-0.700058	2036.56	-0.00474834	-0.000909504
-0.700058	2036.48	0.00668577	0.0128736
-0.700058	2036.4	0.0118871	0.000933271
-0.700058	2036.32	0.0144422	-0.00616991
-0.700058	2036.23	0.00374181	0.00917431
-0.700058	2036.15	0.00959693	0.00792171
-0.700058	2036.07	0.000967586	-0.00185701
-0.700058	2035.99	0.0108642	0.00937207
-0.700058	2035.91	0.0138224	0.0151745
-0.700058	2035.83	0.0157563	0.0109616
-0.700058	2035.74	0.006941	-0.00336215
-0.700058	2035.66	-0.00140713	0.0088208
-0.700058	2035.58	0.00469043	0.0119157
-0.700058	2035.5	0.00708502	0.00544554
-0.700058	2035.42	0.0116959	0.0143443
-0.700058	2035.34	0.00893356	0.0104767
-0.700058	2035.25	0.0063358	0.0134062
-0.700058	2035.17	-0.000484731	-0.00369174
-0.700058	2035.09	-0.00348086	0.00668577
-0.700058	2035.01	0.00436681	0.0047824
-0.700058	2034.93	0.00356415	-0.00350701
-0.700058	2034.85	0.00511509	0.0104115
-0.700058	2034.76	-0.0113918	0.00142518
-0.700058	2034.68	0.011982	0.00331596
-0.700058	2034.6	-0.00393895	0.00372093
-0.700058	2034.52	0	0.00485437
-0.700058	2034.44	0.00190204	0.0117096
-0.700058	2034.36	0.0055918	0.000457038
-0.700058	2034.28	0.00653595	-0.000448833
-0.700058	2034.19	0.00909504	0.00043535
-0.700058	2034.11	-0.0161443	-0.000453515
-0.700058	2034.03	0.00723938	0.0128381
-0.700058	2033.95	0.00891182	0.00226142
-0.700058	2033.87	0.00272975	0.00489542
-0.700058	2033.79	0.00899281	0.000430663
-0.700058	2033.71	-0.00412277	0.00574205
-0.700058	2033.62	0.00622776	0.000865052
-0.700058	2033.54	0.0168935	0.0210857
-0.700058	2033.46	-0.0130902	0
-0.700058	2033.38	0.00589302	0.00176056
-0.700058	2033.3	-0.006539	-0.00452284
-0.700058	2033.22	-0.0111163	0.00796108
-0.700058	2033.14	-0.00368494	-0.00220751
-0.700058	2033.05	-0.00997625	-0.00451264
-0.700058	2032.97	-0.00776322	-0.00606909
-0.700058	2032.89	-0.00581114	0.0109524
-0.700058	2032.81	-0.0162016	-0.00580098
-0.700058	2032.73	-0.00452694	0.0157233
-0.700058	2032.65	0.00416474	0.00446229
-0.700058	2032.57	0.00676002	-0.00184332
-0.700058	2032.49	0.00892857	0.000494315
-0.700058	2032.41	-0.00404858	-0.00483559
-0.700058	2032.32	0.000950119	0.00416474
-0.700058	2032.24	-0.0108157	0.00440141
-0.700058	2032.16	0.0117117	-0.0061296
-0.700058	2032.08	0.000953743	0.000466853
-0.700058	2032	-0.00196271	0.00190204
-0.700058	2031.92	-0.0170683	-0.0148254
-0.700058	2031.84	-0.0115385	-0.00910332
-0.700058	2031.76	-0.00547445	-0.0182688
-0.700058	2031.67	-0.00654818	0.000901713
-0.700058	2031.59	-0.0130807	-0.00396825
-0.700058	2031.51	-0.0127215	0.00454339
-0.700058	2031.43	0.00359551	0
-0.700058	2031.35	-0.00927152	-0.0139299
-0.700058	2031.27	0.00044603	-0.00892857
-0.700058	2031.19	0.00406688	-0.00128645
-0.700058	2031.11	0	-0.00924296
-0.700058	2031.03	-0.00823938	-0.00469283
-0.700058	2030.95	0.00389779	-0.0170762
-0.700058	2030.86	-0.00692941	-0.0146077
-0.700058	2030.78	-0.00168919	-0.0093801
-0.700058	2030.7	-0.00960699	0.00552721
-0.700058	2030.62	-0.010917	-0.00464331
-0.700058	2030.54	-0.0021901	-0.00888325
-0.700058	2030.46	-0.00909485	0.00425894
-0.700058	2030.38	-0.00443066	-0.00976645
-0.700058	2030.3	0	-0.0201457
-0.700058	2030.22	-0.0168103	0.00210793
-0.700058	2030.14	0.000917852	-0.00264085
-0.700058	2030.06	-0.0181818	0.0040107
-0.700058	2029.97	-0.00527937	-0.00611354
-0.700058	2029.89	-0.00448632	-0.0166375
-0.700058	2029.81	-0.00441696	-0.00259067
-0.700058	2029.73	-0.000458716	-0.00882223
-0.700058	2029.65	-0.0047081	-0.0107865
-0.700058	2029.57	-0.0153238	-0.00284225
-0.700058	2029.49	-0.0215686	-0.00659134
-0.700058	2029.41	-0.0171429	-0.00174749
-0.700058	2029.33	-0.0258999	0.00262009
-0.700058	2029.25	-0.0021815	-0.00428816
-0.700058	2029.17	-0.0037594	-0.000907029
-0.700058	2029.09	-0.0034965	-0.00426743
-0.700058	2029.01	-0.00936422	-0.0148699
-0.700058	2028.93	-0.0131086	-0.0221319
-0.700058	2028.84	-0.000874126	0.00555793
-0.700058	2028.76	-0.0170678	-0.0103315
-0.700058	2028.68	-0.0154185	-0.00872981
-0.700058	2028.6	-0.00755892	-0.00396651
-0.700058	2028.52	-0.0004662	0.000898876
-0.700058	2028.44	-0.00572435	0.00380711
-0.700058	2028.36	-0.0270861	-0.0163866
-0.700058	2028.28	-0.0100524	0.00209118
-0.700058	2028.2	-0.0177412	0.00126529
-0.700058	2028.12	-0.0116079	-0.00466695
-0.700058	2028.04	-0.023888	-0.0100766
-0.700058	2027.96	-0.0219966	-0.0143032
-0.700058	2027.88	-0.0196239	-0.00909091
-0.700058	2027.8	-0.0151451	-0.00524405
-0.700058	2027.72	-0.00735294	0.000825083
-0.700058	2027.64	-0.0083717	-0.0072845
-0.700058	2027.56	-0.0152478	-0.00661978
-0.700058	2027.48	-0.00593975	-0.0072845
-0.700058	2027.4	-0.0177665	-0.0105691
-0.700058	2027.31	0.00167504	-0.00323232
-0.700058	2027.23	-0.0181053	0.000817327
-0.700058	2027.15	-0.0225303	-0.00212495
-0.700058	2027.07	-0.0112876	-0.00904233
-0.700058	2026.99	-0.0165217	-0.00598035
-0.700058	2026.91	-0.0179746	-0.00126689
-0.700058	2026.83	-0.0255301	-0.000834725
-0.700058	2026.75	-0.0179856	-0.00174064
-0.700058	2026.67	-0.000917431	-0.00175824
-0.700058	2026.59	-0.0122117	-0.0172414
-0.700058	2026.51	-0.0153191	-0.0169205
-0.700058	2026.43	-0.0185419	-0.00668058
-0.700058	2026.35	-0.0165146	-0.0175585
-0.700058	2026.27	-0.0138889	-0.00215983
-0.700058	2026.19	-0.0121536	-0.00369686
-0.700058	2026.11	-0.0167144	-0.000911162
-0.700058	2026.03	-0.0122807	0.00956938
-0.700058	2025.95	-0.0196653	-0.00580672
-0.700058	2025.87	-0.00985222	0.0024321
-0.700058	2025.79	-0.0146489	0.00635593
-0.700058	2025.71	-0.0163717	-0.00431965
-0.700058	2025.63	-0.0105601	-0.0135194
-0.700058	2025.55	-0.0087604	0.00552017
-0.700058	2025.47	-0.00789037	-0.00362027
-0.700058	2025.39	-0.0137672	0.00976404
-0.700058	2025.31	-0.0296474	-0.00236035
-0.700058	2025.23	-0.026727	0.00283516
-0.700058	2025.15	-0.023848	-0.00118203
-0.700058	2025.07	-0.0137097	-0.00274402
-0.700058	2024.99	-0.0241967	0.00812065
-0.700058	2024.91	-0.00839664	0.00918133
-0.700058	2024.83	-0.0123865	0.00712025
-0.700058	2024.75	-0.0211433	-0.00720789
-0.700058	2024.67	-0.0249802	-0.0128305
-0.700058	2024.59	-0.0164066	-0.00230681
-0.700058	2024.51	-0.0179128	-0.00414938
-0.700058	2024.43	-0.014544	0.00768935
-0.700058	2024.35	-0.0168627	-0.00682335
-0.700058	2024.27	-0.028135	-0.00117463
-0.700058	2024.19	-0.0075337	-0.00464037
-0.700058	2024.11	-0.0181893	-0.00879648
-0.700058	2024.03	-0.0151771	-0.00487211
-0.700058	2023.95	-0.0145103	-0.0104006
-0.700058	2023.87	-0.00842105	-0.00687146
-0.700058	2023.79	-0.0214106	-0.00885668
-0.700058	2023.71	-0.0188363	0.00414422
-0.700058	2023.63	-0.00617284	-0.00775827
-0.700058	2023.55	-0.0148392	-0.00320384
-0.700058	2023.47	-0.00924758	-0.00850202
-0.700058	2023.39	-0.00934579	0.00488998
-0.700058	2023.31	-0.00917011	-0.0030541
-0.700058	2023.23	-0.000455789	0.00131062
-0.700058	2023.15	-0.0147244	-0.00588978
-0.700058	2023.07	-0.019774	-0.00404531
-0.700058	2022.99	-0.0175781	-0.00733874
-0.700058	2022.91	-0.0187891	-0.00325733
-0.700058	2022.83	-0.0147186	0.0101095
-0.700058	2022.75	-0.00461681	0.00876424
-0.700058	2022.67	-0.0274151	-0.00255102
-0.700058	2022.59	-0.00802568	-0.00743931
-0.700058	2022.51	-0.00240288	-0.00862745
-0.700058	2022.43	-0.0172414	-0.00574933
-0.700058	2022.35	-0.0324519	-0.00279553
-0.700058	2022.27	-0.0199187	-0.000796813
-0.700058	2022.19	-0.0142857	0.000782779
-0.700058	2022.11	-0.0234873	-0.00693642
-0.700058	2022.03	-0.00927716	-0.0044927
-0.700058	2021.96	-0.0119427	0.00961169
-0.700058	2021.88	-0.00956023	0.0059546
-0.700058	2021.8	-0.0131072	-0.00336826
-0.700058	2021.72	-0.00116324	0
-0.700058	2021.64	-0.0293454	-0.00582242
-0.700058	2021.56	-0.00612792	0.00111899
-0.700058	2021.48	0.00638378	0
-0.700058	2021.4	-0.0158669	-0.00969064
-0.700058	2021.32	-0.00713481	0.000736648
-0.700058	2021.24	-0.0114761	0
-0.700058	2021.16	-0.0169355	0.00348702
-0.700058	2021.08	-0.0130418	0.00785634
-0.700058	2021	-0.0150987	-0.00114504
-0.700058	2020.92	-0.00502318	0.0119537
-0.700058	2020.84	-0.0240157	0.00656624
-0.700058	2020.76	-0.0110672	0.00464756
-0.700058	2020.68	-0.0159379	0.00513023
-0.700058	2020.6	-0.0102585	0.00669555
-0.700058	2020.52	-0.00794281	-0.00382409
-0.700058	2020.45	-0.0113924	0.000809389
-0.700058	2020.37	-0.00466299	-0.000815661
-0.700058	2020.29	-0.00985626	-0.00648036
-0.700058	2020.21	-0.00316957	0
-0.700058	2020.13	-0.000386997	0.00763068
-0.700058	2020.05	-0.00239425	-0.00153965
-0.700058	2019.97	-0.00870647	-0.00353496
-0.700058	2019.89	0.00533333	0.00379427
-0.700058	2019.81	-0.0201717	0.00545531
-0.700058	2019.73	-0.000794281	0.000787402
-0.700058	2019.65	-0.000767754	0.00682853
-0.700058	2019.57	-0.00782414	0
-0.700058	2019.49	-0.00275265	-0.00114199
-0.700058	2019.42	-0.0120289	0.0015456
-0.700058	2019.34	-0.0136476	-0.00394011
-0.700058	2019.26	-0.0186065	0.00190694
-0.700058	2019.18	-0.0173817	0.00366166
-0.700058	2019.1	-0.012806	0.0151515
-0.700058	2019.02	-0.00443131	0.0125268
-0.700058	2018.94	-0.0137649	0.0105416
-0.700058	2018.86	-0.00410754	0.00255102
-0.700058	2018.78	-0.0147438	0.0028715
-0.700058	2018.7	-0.00727802	0.0139535
-0.700058	2018.62	0.000360231	0.00628931
-0.700058	2018.54	-0.0037037	0.0143937
-0.700058	2018.47	-0.0099326	0.0179704
-0.700058	2018.39	-0.0139655	-0.0010745
-0.700058	2018.31	-0.0181213	0.00685921
-0.700058	2018.23	-0.00947867	-0.00701262
-0.700058	2018.15	-0.00647017	0.00496454
-0.700058	2018.07	-0.0088308	-0.00792284
-0.700058	2017.99	-0.0135482	0.0121646
-0.700058	2017.91	0.0094237	0.0059775
-0.700058	2017.83	-0.00689127	0.0107447
-0.700058	2017.75	-0.0159782	0.0191585
-0.700058	2017.68	-0.0105501	-0.00329188
-0.700058	2017.6	-0.00228571	-0.00444774
-0.700058	2017.52	-0.00908403	0.0139963
-0.700058	2017.44	-0.005	0.00264151
-0.700058	2017.36	0.000373832	0.000366032
-0.700058	2017.28	-0.00266059	0.00667656
-0.700058	2017.2	-0.000770416	0.00478469
-0.700058	2017.12	-0.00949487	0.00442315
-0.700058	2017.05	-0.00366898	0.00980008
-0.700058	2016.97	-0.00284322	0.0208333
-0.700058	2016.89	-0.00752475	0.0150929
-0.700058	2016.81	-0.0159942	-0.00108578
-0.700058	2016.73	0.0115232	0.00961196
-0.700058	2016.65	0.0131868	0.0120482
-0.700058	2016.57	-0.00187336	0.00755396
-0.700058	2016.49	0	0.00536604
-0.700058	2016.41	0.00278219	0.00529501
-0.700058	2016.34	-0.0136632	0.0147221
-0.700058	2016.26	0.0053267	0
-0.700058	2016.18	-0.0020957	0.00723639
-0.700058	2016.1	0.00141393	0.0142312
-0.700058	2016.02	-0.00142298	0.00938151
-0.700058	2015.94	-0.0033358	0.0133429
-0.700058	2015.86	0.00464286	0.0111227
-0.700058	2015.79	-0.00349528	0.0120358
-0.700058	2015.71	-0.00139082	0.00853534
-0.700058	2015.63	-0.00517598	-0.00369004
-0.700058	2015.55	-0.00980736	0.00719424
-0.700058	2015.47	-0.00175254	0.0308325
-0.700058	2015.39	-0.00108342	0.0126493
-0.700058	2015.31	-0.00448895	0.0141605
-0.700058	2015.24	-0.00820232	0.00435219
-0.700058	2015.16	0.00694927	0.00979399
-0.700058	2015.08	-0.00103057	-0.003663
-0.700058	2015	0.0029017	0.00175131
-0.700058	2014.92	0.00443623	-0.00141593
-0.700058	2014.84	-0.00564546	0.00143988
-0.700058	2014.76	0.00283286	0.0031348
-0.700058	2014.69	0.00913242	0.00380886
-0.700058	2014.61	0	-0.000691802
-0.700058	2014.53	0.00744945	0.0103734
-0.700058	2014.45	0.00523952	0.0159074
-0.700058	2014.37	0.00702923	0.00426591
-0.700058	2014.29	-0.0085885	0.00801165
-0.700058	2014.22	-0.00471527	0.00743363
-0.700058	2014.14	0.00379219	0.00952032
-0.700058	2014.06	0.00266565	0.0188959
-0.700058	2013.98	-0.00284495	0.00979363
-0.700058	2013.9	0.010251	0.00485942
-0.700058	2013.82	-0.00376712	0.00233333
-0.700058	2013.75	-0.00463293	0.00207684
-0.700058	2013.67	0.00329429	0
-0.700058	2013.59	0.00309	0.0113595
-0.700058	2013.51	-0.0141422	0.0285088
-0.700058	2013.43	-0.00135639	0.022906
-0.700058	2013.35	0.013149	0.0180301
-0.700058	2013.28	-0.00262381	0.00160514
-0.700058	2013.2	0.00715015	0.00568182
-0.700058	2013.12	-0.00941423	0.00133601
-0.700058	2013.04	0.0111431	0.00996564
-0.700058	2012.96	-0.000689893	0.00336022
-0.700058	2012.89	0.00723922	0.0120208
-0.700058	2012.81	0.00234506	0.00622951
-0.700058	2012.73	-0.00194363	0.0110689
-0.700058	2012.65	0.00796548	0.0224829
-0.700058	2012.57	0.00402549	0.00845254
-0.700058	2012.49	-0.0103333	0.0171799
-0.700058	2012.42	0.0103024	0.0045205
-0.700058	2012.34	0.015098	0.000312891
-0.700058	2012.26	-0.000328515	0.0096432
-0.700058	2012.18	0.000319693	0.0138495
-0.700058	2012.1	0.00303235	0.0026178
-0.700058	2012.03	-0.000346861	0.0127774
-0.700058	2011.95	-0.00102041	0.0113258
-0.700058	2011.87	0.0146813	0.0147396
-0.700058	2011.79	0.00479386	0.00249844
-0.700058	2011.71	0.0109562	0.0171966
-0.700058	2011.64	0.0135403	0.00574346
-0.700058	2011.56	0.0053286	0.0163099
-0.700058	2011.48	0.00971223	0.00963192
-0.700058	2011.4	0.00664336	0.012956
-0.700058	2011.32	0.0055325	0.01222
-0.700058	2011.25	-0.000674309	0.0116395
-0.700058	2011.17	0	-0.00135044
-0.700058	2011.09	0.00469956	0.00393701
-0.700058	2011.01	-0.00408859	0.00435511
-0.700058	2010.93	-0.000674309	0.0115588
-0.700058	2010.86	0.00611413	0.0149452
-0.700058	2010.78	-0.00245873	0.000680967
-0.700058	2010.7	0.0039356	0.00101971
-0.700058	2010.62	0.00211119	0.00443837
-0.700058	2010.55	0.00159949	0.0159134
-0.700058	2010.47	0.00223714	0.0154965
-0.700058	2010.39	0.00751174	0.00460971
-0.700058	2010.31	0.0058102	-0.00221239
-0.700058	2010.23	0.013045	0.00757326
-0.700058	2010.16	0.0106493	0.0207373
-0.700058	2010.08	0.013267	0.0119625
-0.700058	2010	-0.00520674	0.018683
-0.700058	2009.92	-0.00187559	-0.00397919
-0.700058	2009.85	-0.00462963	0.00690069
-0.700058	2009.77	0.0116719	0.0107494
-0.700058	2009.69	0.00323415	0.0267464
-0.700058	2009.61	-0.00827762	0.00987654
-0.700058	2009.54	0.00914826	0.00735971
-0.700058	2009.46	0.00670119	0.00535714
-0.700058	2009.38	0.00760456	0.0125883
-0.700058	2009.3	0.0114978	0.013269
-0.700058	2009.22	0.00826972	0.00740056
-0.700058	2009.15	-0.00423039	0.0158428
-0.700058	2009.07	0.00573797	0.0165006
-0.700058	2008.99	-0.00871731	0.00930233
-0.700058	2008.91	0.0109656	0.0119332
-0.700058	2008.84	-0.00374415	0.0122587
-0.700058	2008.76	0.0159975	0.0100979
-0.700058	2008.68	-0.00470272	0.0109114
-0.700058	2008.6	0.00207541	-0.00298805
-0.700058	2008.53	-0.00566667	0.000656383
-0.700058	2008.45	0.0100129	0.0104031
-0.700058	2008.37	0.00940734	0.0089451
-0.700058	2008.29	0.0110749	-0.00909091
-0.700058	2008.22	0.0125563	0.00994406
-0.700058	2008.14	0.0125509	0.00688525
-0.700058	2008.06	0.00102459	0.0151615
-0.700058	2007.98	0.00459318	0.000649351
-0.700058	2007.91	0.0191597	0.0122112
-0.700058	2007.83	0.0117687	0.00327332
-0.700058	2007.75	0.00701872	-0.000652529
-0.700058	2007.68	0.0103643	0.031425
-0.700058	2007.6	0.00533417	0.000924784
-0.700058	2007.52	0.004329	0.0103501
-0.700058	2007.44	0.00686427	0.0100979
-0.700058	2007.37	0.0184453	0.0112
-0.700058	2007.29	0.0166058	0.00507775
-0.700058	2007.21	0.00941558	-0.0009431
-0.700058	2007.13	0.0068534	-0.0011782
-0.700058	2007.06	0.00981267	0.00766509
-0.700058	2006.98	0.00292312	0.0138368
-0.700058	2006.9	0.00566826	0.00234329
-0.700058	2006.82	0.00717629	0.00903614
-0.700058	2006.75	0.0121043	0.007503
-0.700058	2006.67	0.00488103	0.0125411
-0.700058	2006.59	-0.00516351	0.000283768
-0.700058	2006.52	0.00535714	0.00789243
-0.700058	2006.44	0.0122771	0.0169006
-0.700058	2006.36	0.00236058	0.0139616
-0.700058	2006.28	0.00976205	0.00295508
-0.700058	2006.21	0.00240819	0.000292826
-0.700058	2006.13	0.00978358	0.010276
-0.700058	2006.05	0.0132718	0.0198694
-0.700058	2005.98	0.00118659	0.0217711
-0.700058	2005.9	0.0100088	0.017326
-0.700058	2005.82	0.0166877	0.00424242
-0.700058	2005.74	0.0122818	0.00930233
-0.700058	2005.67	0.0138714	0.00924499
-0.700058	2005.59	0.00548112	0.0114596
-0.700058	2005.51	0.0141011	0.000289687
-0.700058	2005.44	0.00269784	0.0121481
-0.700058	2005.36	0.00995775	-0.00175439
-0.700058	2005.28	0.00835476	0.0102868
-0.700058	2005.21	0.0046373	0.00126823
-0.700058	2005.13	-0.00383877	0.00758054
-0.700058	2005.05	0.015674	0.0168382
-0.700058	2004.97	0.0039804	0.00909918
-0.700058	2004.9	0.00408291	0.00668084
-0.700058	2004.82	0.0108992	0.0020564
-0.700058	2004.74	0.0161641	0.00814234
-0.700058	2004.67	0.0109522	0.0104446
-0.700058	2004.59	0.0110463	0.0081571
-0.700058	2004.51	0.0117429	0.0144305
-0.700058	2004.44	0.00820448	0.00123077
-0.700058	2004.36	0.00499532	0.00819921
-0.700058	2004.28	-0.00633094	-0.0031348
-0.700058	2004.21	0.0011534	0.00662633
-0.700058	2004.13	-0.000558036	0.00638534
-0.700058	2004.05	0.00954585	-0.00395369
-0.700058	2003.98	0.00908558	-0.000858124
-0.700058	2003.9	0.00243161	0.00117682
-0.700058	2003.82	0.00119225	0.00759124
-0.700058	2003.75	0.000558036	0.0047433
-0.700058	2003.67	0.0128571	0.00789177
-0.700058	2003.59	-0.0011065	0.00353838
-0.700058	2003.52	0.00141603	-0.00139548
-0.700058	2003.44	0.00141965	0.00502653
-0.700058	2003.36	0.0126285	0.0102975
-0.700058	2003.29	0.0072317	0.0182596
-0.700058	2003.21	-0.00470914	-0.000273373
-0.700058	2003.13	0.00484745	0.000839866
-0.700058	2003.06	0.00196353	-0.00138236
-0.700058	2002.98	0.0111079	0.0141537
-0.700058	2002.9	0.0116175	0.012873
-0.700058	2002.83	0.0058318	0.00296384
-0.700058	2002.75	0.00973164	0.00862069
-0.700058	2002.67	-0.00255247	0.00703037
-0.700058	2002.6	-0.00313123	0.00084674
-0.700058	2002.52	0.0031339	0.00481996
-0.700058	2002.44	0.00122249	0.00330927
-0.700058	2002.37	0.00252286	0.016
-0.700058	2002.29	0.00257815	0.0116462
-0.700058	2002.21	0.00271821	0.0122791
-0.700058	2002.14	-0.00700321	0.00821355
-0.700058	2002.06	0.00292141	0.0202405
-0.700058	2001.98	-0.00527395	0.00548341
-0.700058	2001.91	0.0134392	0.00683913
-0.700058	2001.83	0.013288	0.0111044
-0.700058	2001.75	0.00965732	-0.00583359
-0.700058	2001.68	0.00148456	0.0104043
-0.700058	2001.6	0.00487211	0.0127543
-0.700058	2001.53	0.0124962	0.0145314
-0.700058	2001.45	0	0.00430663
-0.700058	2001.37	0.000576369	0.0136596
-0.700058	2001.3	-0.00253165	0.00194498
-0.700058	2001.22	0.010101	0.00569638
-0.700058	2001.14	0	0.00482955
-0.700058	2001.07	-0.00329736	0.00236897
-0.700058	2000.99	0.00982143	-0.00403226
-0.700058	2000.91	-0.00799771	-0.000280584
-0.700058	2000.84	0.016488	0.00189753
[truncated: 79,741 more rows]

## Sheet: Fig3c
VTG (V)	Energy (meV)	Reflectance LCP	Reflectance RCP
-0.500084	2244.63	0.00292398	-0.00864553
-0.500084	2244.21	-0.0102639	-0.00439883
-0.500084	2243.8	0.00148588	-0.00441826
-0.500084	2243.39	-0.00296736	-0.00440529
-0.500084	2242.97	0.00149701	0.00147493
-0.500084	2242.56	0.00301659	0.00295421
-0.500084	2242.15	-0.0089955	0
-0.500084	2241.73	0	0.00597015
-0.500084	2241.32	-0.00605144	0.00149925
-0.500084	2240.91	-0.0060423	0.00451128
-0.500084	2240.5	0.00151515	-0.00148148
-0.500084	2240.08	-0.0045045	0.00445765
-0.500084	2239.67	-0.0015083	-0.00445104
-0.500084	2239.26	0	0.00149031
-0.500084	2238.85	-0.00302115	-0.00149254
-0.500084	2238.44	0.00304414	0
-0.500084	2238.02	0.00152905	0.00754148
-0.500084	2237.61	-0.00302572	-0.00149925
-0.500084	2237.2	-0.00150602	-0.0104167
-0.500084	2236.79	0	-0.00148368
-0.500084	2236.38	-0.00149925	0.00295858
-0.500084	2235.97	-0.0089955	-0.011782
-0.500084	2235.56	-0.00600601	0.00594354
-0.500084	2235.15	-0.00601504	-0.00740741
-0.500084	2234.74	0.00763359	0.00596125
-0.500084	2234.33	-0.00904977	-0.00298063
-0.500084	2233.92	-0.00452489	-0.00742942
-0.500084	2233.51	-0.00449102	-0.00295421
-0.500084	2233.1	0	0.00881057
-0.500084	2232.69	0.0105105	0
-0.500084	2232.28	-0.0119581	-0.0117647
-0.500084	2231.87	-0.00597907	-0.00294551
-0.500084	2231.46	-0.00451807	0.00296296
-0.500084	2231.05	-0.00750751	-0.00737463
-0.500084	2230.64	0.00301205	-0.00294118
-0.500084	2230.23	0.00149477	-0.00146843
-0.500084	2229.83	0	-0.0102041
-0.500084	2229.42	0.00444444	0.00292398
-0.500084	2229.01	-0.010355	-0.00723589
-0.500084	2228.6	-0.00445765	-0.00291121
-0.500084	2228.19	0	-0.00870827
-0.500084	2227.79	0.00597907	-0.00436681
-0.500084	2227.38	-0.0103704	-0.010219
-0.500084	2226.97	0.00597907	-0.00725689
-0.500084	2226.57	-0.00591716	0.00291545
-0.500084	2226.16	0.00148148	0.00729927
-0.500084	2225.75	-0.00587372	0.00436681
-0.500084	2225.35	-0.00879765	-0.00860832
-0.500084	2224.94	-0.00589971	0.00437318
-0.500084	2224.53	-0.00444444	-0.00863309
-0.500084	2224.13	-0.0103093	-0.00144509
-0.500084	2223.72	-0.00442478	-0.017192
-0.500084	2223.31	0.0103397	-0.0141844
-0.500084	2222.91	-0.00439883	0.00431034
-0.500084	2222.5	-0.00580552	0
-0.500084	2222.1	-0.00583942	-0.0156919
-0.500084	2221.69	-0.0014556	-0.00854701
-0.500084	2221.29	-0.00291545	-0.0070922
-0.500084	2220.88	-0.0101597	-0.00142045
-0.500084	2220.48	0	-0.00570613
-0.500084	2220.07	-0.00578035	-0.00284091
-0.500084	2219.67	0.00290276	0.00142045
-0.500084	2219.27	-0.00434783	0.00142857
-0.500084	2218.86	0	-0.0127479
-0.500084	2218.46	-0.00719424	0
-0.500084	2218.05	0.00289855	0
-0.500084	2217.65	0.00725689	-0.00847458
-0.500084	2217.25	-0.00574713	-0.00141844
-0.500084	2216.84	-0.00289017	-0.00280899
-0.500084	2216.44	-0.0170697	-0.00139665
-0.500084	2216.04	0.00718391	-0.0125523
-0.500084	2215.63	-0.00143885	0.00421941
-0.500084	2215.23	-0.0100575	0.00283688
-0.500084	2214.83	0.00143678	-0.00984529
-0.500084	2214.43	-0.00144509	0.00283688
-0.500084	2214.02	-0.0127298	-0.00418994
-0.500084	2213.62	-0.00142248	0.00277778
-0.500084	2213.22	-0.00853485	-0.00415512
-0.500084	2212.82	-0.00425532	-0.00835655
-0.500084	2212.42	-0.0141844	-0.0124654
-0.500084	2212.02	-0.00142653	-0.00835655
-0.500084	2211.61	0.00143266	-0.0070028
-0.500084	2211.21	-0.00568182	0
-0.500084	2210.81	-0.0056899	-0.00278552
-0.500084	2210.41	-0.00704225	0.00138504
-0.500084	2210.01	0	-0.00960219
-0.500084	2209.61	0	0
-0.500084	2209.21	0.00283286	0.00137741
-0.500084	2208.81	-0.00280505	-0.00275482
-0.500084	2208.41	-0.00846262	-0.00829876
-0.500084	2208.01	-0.00282885	-0.00692521
-0.500084	2207.61	-0.0140252	0.00417827
-0.500084	2207.21	-0.00699301	-0.00137552
-0.500084	2206.81	-0.00973574	-0.0148649
-0.500084	2206.41	-0.00417246	-0.00406504
-0.500084	2206.01	-0.00277778	0.00272109
-0.500084	2205.61	-0.0097629	-0.0108548
-0.500084	2205.22	-0.0056338	-0.00688705
-0.500084	2204.82	-0.00983146	-0.0109439
-0.500084	2204.42	0	-0.0136612
-0.500084	2204.02	-0.0041841	-0.0122616
-0.500084	2203.62	-0.00555556	-0.00947226
-0.500084	2203.22	-0.00961538	-0.00134953
-0.500084	2202.83	0.00413793	0.00807537
-0.500084	2202.43	0	-0.00269179
-0.500084	2202.03	-0.00693481	-0.00942127
-0.500084	2201.63	-0.00558659	-0.00408163
-0.500084	2201.24	-0.0125174	-0.0148448
-0.500084	2200.84	0.0013947	0.00408719
-0.500084	2200.44	-0.0177112	-0.00939597
-0.500084	2200.04	0.00412655	-0.0145695
-0.500084	2199.65	-0.00410397	-0.00534045
-0.500084	2199.25	-0.00271739	-0.0184453
-0.500084	2198.86	-0.00683995	-0.0026455
-0.500084	2198.46	-0.00685871	-0.00929615
-0.500084	2198.06	-0.00547196	-0.0146277
-0.500084	2197.67	-0.0151307	-0.0132979
-0.500084	2197.27	0	-0.00668449
-0.500084	2196.88	0	-0.00930851
-0.500084	2196.48	-0.00949796	-0.0131752
-0.500084	2196.09	-0.010929	-0.0130548
-0.500084	2195.69	0	-0.0117647
-0.500084	2195.3	-0.0148649	-0.00649351
-0.500084	2194.9	-0.00544959	-0.00130719
-0.500084	2194.51	-0.00956284	-0.00262123
-0.500084	2194.11	-0.0122616	-0.00657895
-0.500084	2193.72	-0.00271003	-0.00651042
-0.500084	2193.32	-0.00942127	-0.00777202
-0.500084	2192.93	-0.0173333	-0.00514139
-0.500084	2192.53	0.0013369	-0.00258065
-0.500084	2192.14	0.00133869	0
-0.500084	2191.75	0.00675676	-0.00775194
-0.500084	2191.35	-0.0106952	-0.00259067
-0.500084	2190.96	-0.00405954	-0.00258732
-0.500084	2190.57	-0.00538358	-0.00519481
-0.500084	2190.17	-0.00268097	-0.0179949
-0.500084	2189.78	0.00267023	-0.0179487
-0.500084	2189.39	0.0119681	-0.00383632
-0.500084	2189	0.02	-0.00382166
-0.500084	2188.6	-0.011811	0
-0.500084	2188.21	0.00803213	0.00899743
-0.500084	2187.82	-0.0145695	-0.0101781
-0.500084	2187.43	-0.00661376	0
-0.500084	2187.04	0.00665779	-0.00634518
-0.500084	2186.64	-0.00131062	-0.00630517
-0.500084	2186.25	-0.00394737	-0.00504414
-0.500084	2185.86	0.00262812	0.00633714
-0.500084	2185.47	-0.00651042	-0.0126103
-0.500084	2185.08	0.00131234	-0.0225
-0.500084	2184.69	-0.00263505	0.00126904
-0.500084	2184.3	-0.012987	-0.00376412
-0.500084	2183.91	0	-0.00125471
-0.500084	2183.52	-0.00260078	-0.00252207
-0.500084	2183.13	0.00262467	-0.00879397
-0.500084	2182.74	-0.0141935	-0.00878294
-0.500084	2182.35	-0.00259403	0.00506329
-0.500084	2181.96	-0.0012987	-0.00753769
-0.500084	2181.57	-0.00647668	-0.00251572
-0.500084	2181.18	0.0157274	-0.0149813
-0.500084	2180.79	-0.00258398	0.00628931
-0.500084	2180.4	-0.00775194	-0.00247525
-0.500084	2180.01	-0.00127877	-0.00982801
-0.500084	2179.62	-0.00897436	-0.004914
-0.500084	2179.23	0.0129199	0.00747198
-0.500084	2178.84	0.00646831	0.00124378
-0.500084	2178.45	-0.00128535	-0.0136816
-0.500084	2178.07	-0.00259067	-0.00374065
-0.500084	2177.68	-0.00764331	0.00248139
-0.500084	2177.29	0.00387097	0.00123762
-0.500084	2176.9	-0.0127065	-0.015873
-0.500084	2176.51	-0.00127877	-0.0158151
-0.500084	2176.13	-0.00634518	-0.002457
-0.500084	2175.74	-0.0102171	-0.0134804
-0.500084	2175.35	-0.0114504	-0.0123457
-0.500084	2174.97	0.0064433	-0.0111248
-0.500084	2174.58	-0.00510204	-0.0136646
-0.500084	2174.19	-0.00640205	-0.00620347
-0.500084	2173.8	-0.0115237	0
-0.500084	2173.42	-0.00632111	-0.00849515
-0.500084	2173.03	-0.00253165	-0.00485437
-0.500084	2172.65	0.00126263	0.00607533
-0.500084	2172.26	-0.0113065	-0.00850547
-0.500084	2171.87	0	-0.00490798
-0.500084	2171.49	-0.0164349	0.00248139
-0.500084	2171.1	-0.0102302	-0.00248139
-0.500084	2170.72	-0.0163934	-0.0182927
-0.500084	2170.33	-0.0176101	-0.0109756
-0.500084	2169.95	-0.01	-0.00486618
-0.500084	2169.56	-0.00873908	-0.00242718
-0.500084	2169.18	-0.00873908	-0.00483092
-0.500084	2168.79	0.00508259	-0.00363196
-0.500084	2168.41	-0.00882724	-0.013285
-0.500084	2168.02	-0.0201258	-0.0109356
-0.500084	2167.64	-0.0114213	-0.00123457
-0.500084	2167.25	-0.0175879	-0.00492005
-0.500084	2166.87	-0.00630517	-0.00970874
-0.500084	2166.48	0.00125313	-0.0225922
-0.500084	2166.1	-0.0111248	-0.0247934
-0.500084	2165.72	-0.0197775	0.0047619
-0.500084	2165.33	-0.011208	-0.00238949
-0.500084	2164.95	-0.0211443	-0.0107784
-0.500084	2164.57	-0.00252207	-0.0131737
-0.500084	2164.18	-0.00376884	-0.00843373
-0.500084	2163.8	0	-0.00841346
-0.500084	2163.42	-0.00990099	-0.0131265
-0.500084	2163.04	-0.00124224	-0.0223529
-0.500084	2162.65	-0.0110159	0
-0.500084	2162.27	0.00743494	-0.00236407
-0.500084	2161.89	-0.00494438	-0.00591017
-0.500084	2161.51	0.00374065	-0.0200708
-0.500084	2161.12	-0.00124533	-0.0130486
-0.500084	2160.74	-0.00497512	-0.00239808
-0.500084	2160.36	0.00373134	-0.00236407
-0.500084	2159.98	-0.00244798	-0.00350058
-0.500084	2159.6	-0.00611247	-0.0186263
-0.500084	2159.22	-0.00853659	-0.0115875
-0.500084	2158.84	-0.0192539	-0.00694444
-0.500084	2158.46	-0.013269	-0.00809249
-0.500084	2158.07	-0.0108827	-0.0184758
-0.500084	2157.69	-0.00606061	-0.0138728
-0.500084	2157.31	-0.001221	-0.00462963
-0.500084	2156.93	-0.002457	-0.0115607
-0.500084	2156.55	-0.0108696	-0.0138728
-0.500084	2156.17	-0.0157195	-0.00690449
-0.500084	2155.79	-0.0133011	-0.00689655
-0.500084	2155.41	-0.00838323	-0.0125714
-0.500084	2155.03	-0.0131894	-0.0102273
-0.500084	2154.65	-0.00479616	-0.00456621
-0.500084	2154.28	-0.00720288	-0.0136519
-0.500084	2153.9	-0.0131422	-0.00454545
-0.500084	2153.52	-0.0120192	-0.0124575
-0.500084	2153.14	-0.00714286	-0.010181
-0.500084	2152.76	-0.0152582	-0.0124153
-0.500084	2152.38	-0.0164319	-0.00445931
-0.500084	2152	-0.00117233	-0.00111607
-0.500084	2151.62	-0.0221445	-0.00891862
-0.500084	2151.25	-0.014068	-0.0197802
-0.500084	2150.87	-0.0175439	-0.0132597
-0.500084	2150.49	-0.0177305	-0.0055991
-0.500084	2150.11	-0.0210773	-0.0112486
-0.500084	2149.74	-0.010514	-0.0111607
-0.500084	2149.36	-0.0220418	-0.00111732
-0.500084	2148.98	-0.0126292	-0.0263736
-0.500084	2148.6	-0.0243337	-0.014333
-0.500084	2148.23	-0.0152047	-0.0144444
-0.500084	2147.85	-0.0163743	-0.00447427
-0.500084	2147.47	-0.00934579	-0.00111359
-0.500084	2147.1	-0.0173611	-0.0242291
-0.500084	2146.72	-0.0127315	-0.00987925
-0.500084	2146.34	-0.010333	-0.0130862
-0.500084	2145.97	-0.0238636	-0.02589
-0.500084	2145.59	-0.0124575	-0.010846
-0.500084	2145.22	-0.0292135	-0.0314193
-0.500084	2144.84	-0.0216895	-0.018559
-0.500084	2144.46	-0.112836	-0.0251092
-0.500084	2144.09	-0.0149425	-0.0131291
-0.500084	2143.71	-0.0091638	-0.0152339
-0.500084	2143.34	-0.0180791	-0.0194384
-0.500084	2142.96	-0.0215176	-0.0195228
-0.500084	2142.59	-0.01812	-0.0258342
-0.500084	2142.21	-0.0226501	-0.01726
-0.500084	2141.84	-0.0136986	-0.0152672
-0.500084	2141.46	-0.0193402	-0.0240437
-0.500084	2141.09	-0.0138889	-0.0119826
-0.500084	2140.72	-0.020595	-0.0163577
-0.500084	2140.34	-0.0136519	-0.0130011
-0.500084	2139.97	-0.0158371	-0.022508
-0.500084	2139.59	-0.0156951	-0.0235294
-0.500084	2139.22	-0.00899888	-0.0180659
-0.500084	2138.85	-0.0191011	-0.028754
-0.500084	2138.47	-0.0268456	-0.0151515
-0.500084	2138.1	-0.0212766	-0.0162162
-0.500084	2137.73	-0.020316	-0.0218103
-0.500084	2137.36	-0.0191441	-0.0339343
-0.500084	2136.98	-0.0234899	-0.0275132
-0.500084	2136.61	-0.0288248	-0.0233298
-0.500084	2136.24	-0.0297357	-0.015873
-0.500084	2135.86	-0.0132597	-0.0263435
-0.500084	2135.49	-0.0167224	-0.0234792
-0.500084	2135.12	-0.0355556	-0.0107643
-0.500084	2134.75	-0.0134831	-0.0182992
-0.500084	2134.38	-0.010181	-0.0248112
-0.500084	2134.01	-0.01812	-0.0237581
-0.500084	2133.63	-0.0256125	-0.0277186
-0.500084	2133.26	-0.039779	-0.0263713
-0.500084	2132.89	-0.0242558	-0.0313808
-0.500084	2132.52	-0.0317287	-0.027027
-0.500084	2132.15	-0.031556	-0.0272537
-0.500084	2131.78	-0.016538	-0.0209644
-0.500084	2131.41	-0.0286976	-0.0334378
-0.500084	2131.04	-0.0330033	-0.032839
-0.500084	2130.67	-0.0384615	-0.032735
-0.500084	2130.3	-0.0330396	-0.0345188
-0.500084	2129.93	-0.0303359	-0.0350515
-0.500084	2129.56	-0.0290323	-0.028777
-0.500084	2129.19	-0.0331906	-0.0365112
-0.500084	2128.82	-0.0374332	-0.0224033
-0.500084	2128.45	-0.0225806	-0.026694
-0.500084	2128.08	-0.0195016	-0.0399181
-0.500084	2127.71	-0.0434783	-0.0242105
-0.500084	2127.34	-0.0242291	-0.0430672
-0.500084	2126.97	-0.025247	-0.0347368
-0.500084	2126.6	-0.0186199	-0.0405405
-0.500084	2126.23	-0.0376344	-0.0299278
-0.500084	2125.86	-0.024838	-0.0404858
-0.500084	2125.5	-0.0287846	-0.0362173
-0.500084	2125.13	-0.0369198	-0.0361083
-0.500084	2124.76	-0.0285714	-0.033033
-0.500084	2124.39	-0.0359408	-0.0305188
-0.500084	2124.02	-0.0422833	-0.0472362
-0.500084	2123.66	-0.021322	-0.0284264
-0.500084	2123.29	-0.0365726	-0.0343782
-0.500084	2122.92	-0.0385819	-0.0422961
-0.500084	2122.55	-0.0322245	-0.038806
-0.500084	2122.19	-0.0273109	-0.049505
-0.500084	2121.82	-0.0292581	-0.0498534
-0.500084	2121.45	-0.0423992	-0.0558824
-0.500084	2121.09	-0.0445596	-0.0436075
-0.500084	2120.72	-0.0313152	-0.0426587
-0.500084	2120.35	-0.0488058	-0.02997
-0.500084	2119.99	-0.0292887	-0.0464886
-0.500084	2119.62	-0.0310559	-0.0454097
-0.500084	2119.25	-0.0482546	-0.0431373
-0.500084	2118.89	-0.0310238	-0.0380117
-0.500084	2118.52	-0.0432099	-0.0380488
-0.500084	2118.16	-0.0430769	-0.0458537
-0.500084	2117.79	-0.0465116	-0.0389105
-0.500084	2117.42	-0.0397149	-0.0512077
-0.500084	2117.06	-0.0515152	-0.0516252
-0.500084	2116.69	-0.054326	-0.0250723
-0.500084	2116.33	-0.0447316	-0.0456708
-0.500084	2115.96	-0.0465808	-0.0489182
-0.500084	2115.6	-0.0519608	-0.0545113
-0.500084	2115.23	-0.0537634	-0.0507996
-0.500084	2114.87	-0.0397219	-0.0554511
-0.500084	2114.51	-0.0551724	-0.0464015
-0.500084	2114.14	-0.0390782	-0.0620884
-0.500084	2113.78	-0.0506958	-0.0587121
-0.500084	2113.41	-0.041206	-0.0529301
-0.500084	2113.05	-0.0554455	-0.0571161
-0.500084	2112.69	-0.0457711	-0.0433962
-0.500084	2112.32	-0.0397614	-0.0461394
-0.500084	2111.96	-0.0523763	-0.0469043
-0.500084	2111.6	-0.0488759	-0.0377358
-0.500084	2111.23	-0.0477118	-0.0513539
-0.500084	2110.87	-0.0377541	-0.047486
-0.500084	2110.51	-0.0368932	-0.0436803
-0.500084	2110.14	-0.0547025	-0.0589862
-0.500084	2109.78	-0.053898	-0.0418216
-0.500084	2109.42	-0.0489914	-0.0439158
-0.500084	2109.06	-0.0458453	-0.0539799
-0.500084	2108.7	-0.037464	-0.0415129
-0.500084	2108.33	-0.0398058	-0.0574818
-0.500084	2107.97	-0.0435624	-0.0407785
-0.500084	2107.61	-0.0423077	-0.0572727
-0.500084	2107.25	-0.0310982	-0.0422406
-0.500084	2106.89	-0.0536398	-0.0508629
-0.500084	2106.52	-0.0354746	-0.0505415
-0.500084	2106.16	-0.0468004	-0.035649
-0.500084	2105.8	-0.0558184	-0.0390554
-0.500084	2105.44	-0.047259	-0.0355839
-0.500084	2105.08	-0.0345158	-0.0193015
-0.500084	2104.72	-0.0431925	-0.0303867
-0.500084	2104.36	-0.0461828	-0.043956
-0.500084	2104	-0.0348728	-0.0359779
-0.500084	2103.64	-0.0275142	-0.0401826
-0.500084	2103.28	-0.0328947	-0.0459874
-0.500084	2102.92	-0.0362117	-0.0498664
-0.500084	2102.56	-0.027959	-0.0301151
-0.500084	2102.2	-0.0187441	-0.0426288
-0.500084	2101.84	-0.0288372	-0.0364444
-0.500084	2101.48	-0.0290262	-0.0126013
-0.500084	2101.12	-0.0263902	-0.0483729
-0.500084	2100.76	-0.028972	-0.0355556
-0.500084	2100.4	-0.0396679	-0.0265252
-0.500084	2100.04	-0.0131579	-0.0292035
-0.500084	2099.68	-0.0111524	-0.0208696
-0.500084	2099.33	-0.0292505	-0.0202465
-0.500084	2098.97	-0.0147601	-0.0470383
-0.500084	2098.61	-0.0192661	-0.0168589
-0.500084	2098.25	-0.0276753	-0.0272169
-0.500084	2097.89	-0.00744186	-0.00361664
-0.500084	2097.53	-0.0176416	-0.0243463
-0.500084	2097.18	-0.0111628	-0.0270758
-0.500084	2096.82	-0.00927644	-0.0268817
-0.500084	2096.46	-0.0238751	-0.0276292
-0.500084	2096.1	-0.0155109	-0.0143369
-0.500084	2095.75	-0.00459559	0
-0.500084	2095.39	0.00183318	-0.0200174
-0.500084	2095.03	-0.00183655	-0.00526778
-0.500084	2094.67	-0.00369344	-0.00789474
-0.500084	2094.32	-0.00461255	-0.019214
-0.500084	2093.96	-0.0129271	0.0044405
-0.500084	2093.6	0.00183993	0.00175901
-0.500084	2093.25	-0.0162896	-0.00874126
-0.500084	2092.89	-0.00816697	-0.00260643
-0.500084	2092.54	0	-0.00259291
-0.500084	2092.18	-0.002693	-0.0102916
-0.500084	2091.82	-0.0036036	-0.00944206
-0.500084	2091.47	0.010989	0.00434028
-0.500084	2091.11	0.00635209	0
-0.500084	2090.76	0.00729927	0.00694444
-0.500084	2090.4	0.00818182	0.0122699
-0.500084	2090.05	0.0118505	0.00519481
-0.500084	2089.69	0	0.0261097
-0.500084	2089.34	0.0180505	0.0207433
-0.500084	2088.98	0.0258929	0.00763359
-0.500084	2088.63	0.0134168	0.00512383
-0.500084	2088.27	0.00797166	0.0145548
-0.500084	2087.92	0.00713649	0.00687876
-0.500084	2087.56	0.0225023	0.00599829
-0.500084	2087.21	0.00708592	0.00683177
-0.500084	2086.85	0.0288548	0.000854701
-0.500084	2086.5	0.016919	-0.00085034
-0.500084	2086.15	0.024	-0.000848176
-0.500084	2085.79	0.00438212	-0.0116764
-0.500084	2085.44	0.0104895	0.0220713
-0.500084	2085.09	0.0230906	0.004971
-0.500084	2084.73	0.0273369	0.013256
-0.500084	2084.38	0.0175285	0.00412541
-0.500084	2084.03	0.00608167	0.00412882
-0.500084	2083.67	0.0156114	0.0124275
-0.500084	2083.32	0.0261097	0.0181518
-0.500084	2082.97	0.0111492	0.00738916
-0.500084	2082.62	0.0207792	0.00488599
-0.500084	2082.26	0.0163371	0.0146461
-0.500084	2081.91	0.0222412	0.0177276
-0.500084	2081.56	0.0213675	0.0290323
-0.500084	2081.21	0.0367208	0.0217042
-0.500084	2080.85	0.0211685	0.023539
-0.500084	2080.5	0.0188195	-0.00238095
-0.500084	2080.15	0.0135364	0.00796813
-0.500084	2079.8	0.0152801	0.00642055
-0.500084	2079.45	0.0260723	0.00717131
-0.500084	2079.1	0.0202361	0.0168404
-0.500084	2078.75	0.0125628	0.020934
-0.500084	2078.4	0.0320946	0.0151154
-0.500084	2078.04	0.0100083	0.0237906
-0.500084	2077.69	0.030176	0.0224
-0.500084	2077.34	0.0208333	0.019154
-0.500084	2076.99	0.0275	0.0197628
-0.500084	2076.64	0.0150125	0.0318725
-0.500084	2076.29	0.00737101	0.0404441
-0.500084	2075.94	0.0188834	0.0353774
-0.500084	2075.59	0.0279835	0.0257009
-0.500084	2075.24	0.0286885	0.0195312
-0.500084	2074.89	0.0426579	0.0394945
-0.500084	2074.54	0.0220049	0.0273865
-0.500084	2074.19	-0.000806452	0.0411067
-0.500084	2073.84	0.0188989	0.0257813
-0.500084	2073.5	0.0343418	0.0273224
-0.500084	2073.15	0.0178427	0.0256211
-0.500084	2072.8	0.0144928	0.0255418
-0.500084	2072.45	0.0402299	0.029595
-0.500084	2072.1	0.0331984	0.0309837
-0.500084	2071.75	0.0351307	0.028749
-0.500084	2071.4	0.033579	0.00385505
-0.500084	2071.05	0.048242	0.0381917
-0.500084	2070.71	0.0456026	0.0383112
-0.500084	2070.36	0.0283172	0.0425039
-0.500084	2070.01	0.0352564	0.0409583
-0.500084	2069.66	0.0296474	0.0451362
-0.500084	2069.32	0.0377207	0.0405199
-0.500084	2068.97	0.0360577	0.0296804
-0.500084	2068.62	0.0375699	0.0452801
-0.500084	2068.27	0.0396825	0.0430438
-0.500084	2067.93	0.0367119	0.046815
-0.500084	2067.58	0.0475806	0.0349014
-0.500084	2067.23	0.0417001	0.0416345
-0.500084	2066.89	0.0369478	0.047729
-0.500084	2066.54	0.0285714	0.0283091
-0.500084	2066.19	0.0583533	0.0348485
-0.500084	2065.85	0.044374	0.0365575
-0.500084	2065.5	0.0322835	0.0527927
-0.500084	2065.15	0.0332805	0.0333081
-0.500084	2064.81	0.048761	0.0242792
-0.500084	2064.46	0.036859	0.0503876
-0.500084	2064.12	0.0409639	0.0385208
-0.500084	2063.77	0.0310263	0.0570988
-0.500084	2063.42	0.0369478	0.0369231
-0.500084	2063.08	0.0417001	0.034981
-0.500084	2062.73	0.0562599	0.0458992
-0.500084	2062.39	0.0313234	0.0374251
-0.500084	2062.04	0.0322074	0.0363086
-0.500084	2061.7	0.0361635	0.0696442
-0.500084	2061.35	0.0470958	0.0411985
-0.500084	2061.01	0.050513	0.03386
-0.500084	2060.66	0.0368627	0.0605144
-0.500084	2060.32	0.0567376	0.0351008
-0.500084	2059.98	0.043239	0.0367041
-0.500084	2059.63	0.0603654	0.0460282
-0.500084	2059.29	0.037325	0.051263
-0.500084	2058.94	0.0482866	0.0483871
-0.500084	2058.6	0.033411	0.0314557
-0.500084	2058.26	0.0344558	0.0406681
-0.500084	2057.91	0.052673	0.0532151
-0.500084	2057.57	0.0422535	0.0502216
-0.500084	2057.23	0.0496454	0.0396707
-0.500084	2056.88	0.0409127	0.0516605
-0.500084	2056.54	0.0616601	0.0514328
-0.500084	2056.2	0.0522214	0.0455213
-0.500084	2055.86	0.0478395	0.041185
-0.500084	2055.51	0.0277136	0.0553532
-0.500084	2055.17	0.0410959	0.0452586
-0.500084	2054.83	0.0460725	0.042796
-0.500084	2054.49	0.0509893	0.0338028
-0.500084	2054.14	0.0351533	0.0526316
-0.500084	2053.8	0.0436391	0.0435699
-0.500084	2053.46	0.0369276	0.0493305
-0.500084	2053.12	0.0321637	0.0564854
-0.500084	2052.78	0.0416667	0.0377747
-0.500084	2052.44	0.033406	0.0424949
-0.500084	2052.09	0.0506146	0.0690362
-0.500084	2051.75	0.0326473	0.0617368
-0.500084	2051.41	0.0388967	0.0495315
-0.500084	2051.07	0.0411056	0.0549966
-0.500084	2050.73	0.0333333	0.048
-0.500084	2050.39	0.0298507	0.0405316
-0.500084	2050.05	0.0405117	0.0480641
-0.500084	2049.71	0.0464286	0.0484728
-0.500084	2049.37	0.0326937	0.0449141
-0.500084	2049.03	0.0393535	0.0437862
-0.500084	2048.69	0.0464462	0.0423077
-0.500084	2048.35	0.0384078	0.0596536
-0.500084	2048.01	0.0524843	0.0445293
-0.500084	2047.67	0.0394366	0.0324221
-0.500084	2047.33	0.0249307	0.0437262
-0.500084	2046.99	0.042273	0.0547771
-0.500084	2046.65	0.0534083	0.0359621
-0.500084	2046.31	0.0525578	0.0416667
-0.500084	2045.97	0.0353186	0.0584833
-0.500084	2045.63	0.0412655	0.0521628
-0.500084	2045.29	0.0521262	0.043257
-0.500084	2044.95	0.0438356	0.0309539
-0.500084	2044.62	0.0386703	0.0452806
-0.500084	2044.28	0.0544588	0.0411653
-0.500084	2043.94	0.0558964	0.0464824
-0.500084	2043.6	0.0422819	0.0535264
-0.500084	2043.26	0.0324718	0.035514
-0.500084	2042.92	0.0448461	0.0523364
-0.500084	2042.59	0.0260247	0.0550743
-0.500084	2042.25	0.0452163	0.0580685
-0.500084	2041.91	0.0266407	0.047532
-0.500084	2041.57	0.0366559	0.0408768
-0.500084	2041.24	0.0334836	0.0370588
-0.500084	2040.9	0.0341935	0.0376471
-0.500084	2040.56	0.0419626	0.0504695
-0.500084	2040.22	0.041052	0.0517952
-0.500084	2039.89	0.0171975	0.0478972
-0.500084	2039.55	0.0438993	0.0375587
-0.500084	2039.21	0.0452489	0.0186372
-0.500084	2038.88	0.0335052	0.0395047
-0.500084	2038.54	0.0262148	0.032162
-0.500084	2038.2	0.0398458	0.0275449
-0.500084	2037.87	0.0310278	0.0463132
-0.500084	2037.53	0.0409623	0.0261081
-0.500084	2037.2	0.047526	0.0286062
-0.500084	2036.86	0.0372511	0.0314961
-0.500084	2036.52	0.0481696	0.0479078
-0.500084	2036.19	0.0473146	0.0342342
-0.500084	2035.85	0.0215054	0.0319905
-0.500084	2035.52	0.0404551	0.0335294
-0.500084	2035.18	0.0562224	0.0358191
-0.500084	2034.85	0.0368981	0.0244328
-0.500084	2034.51	0.0265268	0.0352805
-0.500084	2034.18	0.0234423	0.0253749
-0.500084	2033.84	0.036783	0.0201265
-0.500084	2033.51	0.0355362	0.0261324
-0.500084	2033.17	0.0241785	0.00459506
-0.500084	2032.84	0.0289409	0.029877
-0.500084	2032.51	0.023676	0.0265174
-0.500084	2032.17	0.0198142	0.0240752
-0.500084	2031.84	0.0370138	0.0253687
-0.500084	2031.5	0.0187032	0.0340909
-0.500084	2031.17	0.0263323	0.0414913
-0.500084	2030.84	0.0156348	0.029132
-0.500084	2030.5	0.0435881	0.0219715
-0.500084	2030.17	0.0191832	0.0510992
-0.500084	2029.84	0.021512	0.0252644
-0.500084	2029.5	0.0293219	0.0383721
-0.500084	2029.17	0.0348198	0.0255963
-0.500084	2028.84	0.0369249	0.0166189
-0.500084	2028.5	0.0113772	0.0428986
-0.500084	2028.17	0.0267315	0.00578035
-0.500084	2027.84	0.0225198	0.0146113
-0.500084	2027.51	0.0103281	0.00870575
-0.500084	2027.17	0.0209102	0.0117925
-0.500084	2026.84	0.0191358	0.016637
-0.500084	2026.51	0.0184275	0.0217647
-0.500084	2026.18	0.0209231	0.0170488
-0.500084	2025.85	0.0116493	0.0181181
-0.500084	2025.51	0.0190301	0.0279883
-0.500084	2025.18	0.0206561	0.0213503
-0.500084	2024.85	0.025563	0.029036
-0.500084	2024.52	0.0283474	0.0270893
-0.500084	2024.19	0.0251346	0.0172315
-0.500084	2023.86	0.0191847	0.0168116
-0.500084	2023.53	0.0293238	0.0144092
-0.500084	2023.19	0.0227409	0.00634371
-0.500084	2022.86	0.0210716	0.00516944
-0.500084	2022.53	0.0149522	0.0202899
-0.500084	2022.2	0.00237954	-0.00850822
-0.500084	2021.87	0.0182593	0.010274
-0.500084	2021.54	0.0188679	-0.0011383
-0.500084	2021.21	0.0188221	-0.00114877
-0.500084	2020.88	-0.0078219	0.0210403
-0.500084	2020.55	0.0169389	0.00575705
-0.500084	2020.22	0.0161677	-0.00287853
-0.500084	2019.89	0.00951249	0.0127536
-0.500084	2019.56	0.0118203	0.00342075
-0.500084	2019.23	0.016969	-0.00393922
-0.500084	2018.9	0.00873108	0.00509626
-0.500084	2018.57	0.00234604	0.0027933
-0.500084	2018.25	0.000585823	-0.00055371
-0.500084	2017.92	0.00475059	-0.00939227
-0.500084	2017.59	-0.00294638	0
-0.500084	2017.26	0.00718133	-0.0244038
-0.500084	2016.93	0.00239664	-0.0167785
-0.500084	2016.6	0.0143113	-0.0257848
-0.500084	2016.27	0.00176887	-0.00562114
-0.500084	2015.94	-0.000579039	0.0011325
-0.500084	2015.62	0.017331	-0.0143965
-0.500084	2015.29	-0.00569476	-0.0183333
-0.500084	2014.96	0.004	-0.0141767
-0.500084	2014.63	-0.000573066	-0.0152589
-0.500084	2014.3	-0.00465116	-0.0158383
-0.500084	2013.98	-0.00873108	-0.0191361
-0.500084	2013.65	-0.00116482	-0.0187845
-0.500084	2013.32	0.00177515	-0.0215589
-0.500084	2012.99	0.00407925	-0.0189521
-0.500084	2012.67	-0.0183276	-0.0200893
-0.500084	2012.34	-0.00851305	-0.0280837
-0.500084	2012.01	-0.0140607	-0.0115005
-0.500084	2011.69	-0.00337268	-0.0232181
-0.500084	2011.36	-0.00499168	-0.0405477
-0.500084	2011.03	-0.0150838	-0.0240128
-0.500084	2010.71	-0.0162102	-0.0268962
-0.500084	2010.38	-0.0146976	-0.0336538
-0.500084	2010.05	-0.0102447	-0.0362162
-0.500084	2009.73	-0.0130608	-0.0338059
-0.500084	2009.4	-0.0299097	-0.0472826
-0.500084	2009.08	-0.0272525	-0.0426106
-0.500084	2008.75	-0.021464	-0.0393531
-0.500084	2008.43	-0.0241493	-0.0607676
-0.500084	2008.1	-0.0277778	-0.0801467
-0.500084	2007.77	-0.0226145	-0.0725091
-0.500084	2007.45	-0.0419426	-0.0658524
-0.500084	2007.12	-0.033683	-0.0770449
-0.500084	2006.8	-0.0252951	-0.0754818
-0.500084	2006.47	-0.0462046	-0.0797218
-0.500084	2006.15	-0.0243228	-0.0880637
-0.500084	2005.82	-0.0538043	-0.0832891
-0.500084	2005.5	-0.0455531	-0.0796414
-0.500084	2005.18	-0.0520386	-0.0905759
-0.500084	2004.85	-0.0402393	-0.101397
-0.500084	2004.53	-0.0590146	-0.0805018
-0.500084	2004.2	-0.0517711	-0.0977522
-0.500084	2003.88	-0.0644457	-0.100529
-0.500084	2003.56	-0.0527192	-0.110407
-0.500084	2003.23	-0.0713896	-0.103153
-0.500084	2002.91	-0.0647795	-0.0925926
-0.500084	2002.58	-0.0773391	-0.113326
-0.500084	2002.26	-0.0787062	-0.107499
-0.500084	2001.94	-0.061102	-0.105346
-0.500084	2001.61	-0.0828819	-0.100158
-0.500084	2001.29	-0.0828338	-0.114693
-0.500084	2000.97	-0.0862637	-0.111996
-0.500084	2000.65	-0.0919478	-0.0928495
-0.500084	2000.32	-0.0798898	-0.0799136
-0.500084	2000	-0.0883797	-0.0795091
-0.500084	1999.68	-0.0976794	-0.0749866
-0.500084	1999.36	-0.0981233	-0.0846923
-0.500084	1999.03	-0.094124	-0.0780255
-0.500084	1998.71	-0.0972973	-0.0787278
-0.500084	1998.39	-0.095943	-0.0754219
-0.500084	1998.07	-0.0954719	-0.0535045
-0.500084	1997.74	-0.102229	-0.0609626
-0.500084	1997.42	-0.0986914	-0.0560598
-0.500084	1997.1	-0.101796	-0.0630965
-0.500084	1996.78	-0.109081	-0.0512273
-0.500084	1996.46	-0.0915989	-0.0506937
-0.500084	1996.14	-0.107296	-0.0494944
-0.500084	1995.82	-0.0864806	-0.038441
-0.500084	1995.5	-0.0832877	-0.0343716
-0.500084	1995.17	-0.080574	-0.0276723
-0.500084	1994.85	-0.0800221	-0.0374332
-0.500084	1994.53	-0.0742358	-0.0167749
-0.500084	1994.21	-0.0752334	-0.0161987
-0.500084	1993.89	-0.0603401	-0.0135428
-0.500084	1993.57	-0.0479868	0.00708061
-0.500084	1993.25	-0.0584989	-0.021692
-0.500084	1992.93	-0.0486457	-0.0183387
-0.500084	1992.61	-0.0294772	-0.00971398
-0.500084	1992.29	-0.0387978	0.00974553
-0.500084	1991.97	-0.0283998	0.00107239
-0.500084	1991.65	-0.0247253	-0.0112843
-0.500084	1991.33	-0.0270563	0.00429876
-0.500084	1991.01	-0.0265583	0.00431965
-0.500084	1990.69	-0.0229885	0.00430339
-0.500084	1990.37	-0.0192944	0.00482574
-0.500084	1990.06	-0.0120746	0.00270124
-0.500084	1989.74	-0.0138198	0.0136017
-0.500084	1989.42	-0.00605061	0.0266594
-0.500084	1989.1	-0.0131579	0.0206186
-0.500084	1988.78	0.0148678	0.0206972
-0.500084	1988.46	-0.013587	0.0107239
-0.500084	1988.14	0.00662617	0.0144695
-0.500084	1987.82	0.00662252	0.0276723
-0.500084	1987.51	0.00995575	0.0150376
-0.500084	1987.19	0.0094392	0.023446
-0.500084	1986.87	0.00547345	0.024377
-0.500084	1986.55	0.00708833	0.0352686
-0.500084	1986.24	0.00877193	0.0140845
-0.500084	1985.92	-0.00433839	0.0257926
-0.500084	1985.6	0.00542005	0.0224479
-0.500084	1985.28	0.0119565	0.0267523
-0.500084	1984.97	0.0147622	0.0214707
-0.500084	1984.65	0.01298	0.0207889
-0.500084	1984.33	0.0244432	0.0202343
-0.500084	1984.01	0.0221382	0.00632911
-0.500084	1983.7	0.0242981	0.0184502
-0.500084	1983.38	0.0161638	0.0253432
-0.500084	1983.06	0.0212303	0.00525486
-0.500084	1982.75	0.0168387	0.0276743
-0.500084	1982.43	0.0287419	0.0356194
-0.500084	1982.11	0.0306781	0.0121758
-0.500084	1981.8	0.0263299	0.0157315
-0.500084	1981.48	0.0251606	0.0273684
-0.500084	1981.17	0.0106781	0.0267857
-0.500084	1980.85	0.00795756	0.0273973
-0.500084	1980.53	0.0279871	0.0253566
-0.500084	1980.22	0.00962052	0.0204724
-0.500084	1979.9	0.0230934	0.00683491
-0.500084	1979.59	0.0122275	0.0228453
-0.500084	1979.27	0.023219	0.0223725
-0.500084	1978.96	0.0283271	0.0233766
-0.500084	1978.64	0.0238727	0.0264935
-0.500084	1978.33	0.0184502	0.0187305
-0.500084	1978.01	0.00943396	0.0211558
-0.500084	1977.7	0.00937012	0.014359
-0.500084	1977.38	0.0288109	0.0172852
-0.500084	1977.07	0.0183342	0.0282341
-0.500084	1976.75	0.0225722	0.0204708
-0.500084	1976.44	0.00725013	0.0252838
-0.500084	1976.13	0.0229885	0.0207469
-0.500084	1975.81	0.0160788	0.015361
-0.500084	1975.5	0.0156087	0.0138533
-0.500084	1975.18	0.0244664	0.0111449
-0.500084	1974.87	0.00566718	0.022108
-0.500084	1974.56	0.0177546	0.0229592
-0.500084	1974.24	0.00361944	0.014433
-0.500084	1973.93	0.0155039	0.0167683
-0.500084	1973.62	0.0130208	0.0167258
-0.500084	1973.3	0.0207147	0.020929
-0.500084	1972.99	0.0104439	0.0163432
-0.500084	1972.68	0.00567888	0.0194672
-0.500084	1972.37	0.00776398	0.0127291
-0.500084	1972.05	0.0180599	0.0235054
-0.500084	1971.74	0.00826446	0.0202737
-0.500084	1971.43	0.00664622	0.0106114
-0.500084	1971.11	0	0.0191629
-0.500084	1970.8	-0.000507099	-0.00401204
-0.500084	1970.49	-0.00407332	0.0101266
-0.500084	1970.18	0.0101885	0.0170085
-0.500084	1969.87	-0.00352467	0.00498753
-0.500084	1969.55	-0.0130522	0.0135747
-0.500084	1969.24	-0.0131512	0.002003
-0.500084	1968.93	0.00254065	-0.00100251
-0.500084	1968.62	-0.00354251	0.00809717
-0.500084	1968.31	-0.00354072	0.0136295
-0.500084	1968	0.0050813	0.0132047
-0.500084	1967.69	-0.00809717	-0.011011
-0.500084	1967.37	0.00305655	-0.0100402
-0.500084	1967.06	-0.00607595	-0.00402212
-0.500084	1966.75	0.00357873	0.0116044
-0.500084	1966.44	-0.00101368	-0.013993
-0.500084	1966.13	0	0.00049975
-0.500084	1965.82	-0.0150527	0.00755668
-0.500084	1965.51	-0.0085902	-0.00752634
-0.500084	1965.2	-0.0185185	-0.0175
-0.500084	1964.89	-0.00707786	0.00810537
-0.500084	1964.58	-0.020572	0.00250627
-0.500084	1964.27	-0.0244755	-0.0153314
-0.500084	1963.96	-0.00710299	-0.012987
-0.500084	1963.65	-0.0176145	-0.0155544
-0.500084	1963.34	-0.00855561	-0.0129805
-0.500084	1963.03	0.00357325	-0.0193261
-0.500084	1962.72	-0.0210421	0.000506842
-0.500084	1962.41	-0.014007	-0.02134
-0.500084	1962.1	-0.0200602	-0.00650976
-0.500084	1961.79	-0.0155388	-0.0244024
-0.500084	1961.48	-0.0341709	-0.0175791
-0.500084	1961.18	-0.025	-0.0205617
-0.500084	1960.87	-0.0301205	-0.02
-0.500084	1960.56	-0.0256539	-0.0242057
-0.500084	1960.25	-0.0486216	-0.0197468
-0.500084	1959.94	-0.0357323	-0.0167598
-0.500084	1959.63	-0.03125	-0.0218053
-0.500084	1959.32	-0.0277358	-0.0192016
-0.500084	1959.02	-0.0291604	-0.0290145
-0.500084	1958.71	-0.0287443	-0.0257316
-0.500084	1958.4	-0.0479798	-0.0383848
-0.500084	1958.09	-0.0278905	-0.0305918
-0.500084	1957.78	-0.044422	-0.0389282
-0.500084	1957.48	-0.049049	-0.0277078
-0.500084	1957.17	-0.0555556	-0.0257967
-0.500084	1956.86	-0.0564436	-0.0414141
-0.500084	1956.55	-0.0524458	-0.0422607
-0.500084	1956.25	-0.0579637	-0.0413265
-0.500084	1955.94	-0.0616541	-0.0297379
-0.500084	1955.63	-0.0441624	-0.046946
-0.500084	1955.33	-0.0546914	-0.0458207
-0.500084	1955.02	-0.0695348	-0.0486703
-0.500084	1954.71	-0.0689655	-0.046146
-0.500084	1954.41	-0.0559194	-0.052605
-0.500084	1954.1	-0.0703085	-0.0547739
-0.500084	1953.79	-0.0615229	-0.0574479
-0.500084	1953.49	-0.0641875	-0.0371517
-0.500084	1953.18	-0.0628192	-0.0598074
-0.500084	1952.88	-0.0759816	-0.0476679
-0.500084	1952.57	-0.072449	-0.0615069
-0.500084	1952.26	-0.0838384	-0.0648101
-0.500084	1951.96	-0.077665	-0.0611197
-0.500084	1951.65	-0.0935143	-0.0764137
-0.500084	1951.35	-0.0811771	-0.0775428
-0.500084	1951.04	-0.0940344	-0.070922
-0.500084	1950.74	-0.0905852	-0.0749367
-0.500084	1950.43	-0.0920716	-0.0805711
-0.500084	1950.13	-0.0851282	-0.0757421
-0.500084	1949.82	-0.0983274	-0.0898933
-0.500084	1949.52	-0.106061	-0.0813835
-0.500084	1949.21	-0.0962513	-0.0995956
-0.500084	1948.91	-0.116162	-0.0884774
-0.500084	1948.6	-0.118481	-0.0989346
-0.500084	1948.3	-0.119939	-0.112056
-0.500084	1947.99	-0.123163	-0.114704
-0.500084	1947.69	-0.127702	-0.108806
-0.500084	1947.39	-0.123795	-0.112569
-0.500084	1947.08	-0.140508	-0.116524
-0.500084	1946.78	-0.141848	-0.108464
-0.500084	1946.47	-0.147813	-0.124685
-0.500084	1946.17	-0.149547	-0.115148
-0.500084	1945.87	-0.154001	-0.12532
-0.500084	1945.56	-0.163673	-0.1368
-0.500084	1945.26	-0.160101	-0.144008
-0.500084	1944.96	-0.169331	-0.151892
-0.500084	1944.65	-0.183459	-0.151561
-0.500084	1944.35	-0.184723	-0.149523
-0.500084	1944.05	-0.188839	-0.151256
-0.500084	1943.74	-0.197225	-0.168979
-0.500084	1943.44	-0.200791	-0.159377
-0.500084	1943.14	-0.209637	-0.175972
-0.500084	1942.84	-0.203398	-0.17992
-0.500084	1942.53	-0.21587	-0.183724
-0.500084	1942.23	-0.227318	-0.19803
-0.500084	1941.93	-0.23335	-0.19634
-0.500084	1941.63	-0.228487	-0.192442
-0.500084	1941.33	-0.244226	-0.197323
-0.500084	1941.02	-0.251714	-0.212954
-0.500084	1940.72	-0.259332	-0.222222
-0.500084	1940.42	-0.260442	-0.222444
-0.500084	1940.12	-0.263494	-0.245486
-0.500084	1939.82	-0.278023	-0.243902
-0.500084	1939.52	-0.288293	-0.249142
-0.500084	1939.21	-0.298929	-0.25368
-0.500084	1938.91	-0.294695	-0.264936
-0.500084	1938.61	-0.316248	-0.270349
-0.500084	1938.31	-0.320718	-0.286747
-0.500084	1938.01	-0.322957	-0.281704
-0.500084	1937.71	-0.324878	-0.292352
-0.500084	1937.41	-0.338476	-0.308061
-0.500084	1937.11	-0.339923	-0.292969
-0.500084	1936.81	-0.351727	-0.313669
-0.500084	1936.51	-0.343076	-0.320655
-0.500084	1936.21	-0.356322	-0.322362
-0.500084	1935.91	-0.36211	-0.338432
-0.500084	1935.61	-0.36234	-0.340486
-0.500084	1935.31	-0.367816	-0.342788
-0.500084	1935.01	-0.354277	-0.356426
-0.500084	1934.71	-0.352997	-0.355587
-0.500084	1934.41	-0.362778	-0.366964
-0.500084	1934.11	-0.352046	-0.360399
-0.500084	1933.81	-0.340942	-0.354715
-0.500084	1933.51	-0.354627	-0.353957
-0.500084	1933.21	-0.330175	-0.356184
-0.500084	1932.91	-0.325203	-0.349547
-0.500084	1932.61	-0.323681	-0.342016
-0.500084	1932.31	-0.300285	-0.34579
-0.500084	1932.01	-0.275273	-0.341417
-0.500084	1931.72	-0.270321	-0.337742
-0.500084	1931.42	-0.247286	-0.324017
-0.500084	1931.12	-0.229787	-0.325843
-0.500084	1930.82	-0.212836	-0.298812
-0.500084	1930.52	-0.198781	-0.289151
-0.500084	1930.22	-0.170892	-0.276748
-0.500084	1929.93	-0.164646	-0.271876
-0.500084	1929.63	-0.135363	-0.250235
-0.500084	1929.33	-0.106224	-0.232767
-0.500084	1929.03	-0.105141	-0.209906
-0.500084	1928.74	-0.060207	-0.194093
-0.500084	1928.44	-0.0510539	-0.168794
-0.500084	1928.14	-0.00889513	-0.147502
-0.500084	1927.84	-0.0130233	-0.138863
-0.500084	1927.55	0.00649351	-0.106842
-0.500084	1927.25	0.036676	-0.0866698
-0.500084	1926.95	0.0627929	-0.0709253
-0.500084	1926.65	0.0600559	-0.0464571
-0.500084	1926.36	0.0738318	-0.0251423
-0.500084	1926.06	0.106253	-0.0140713
-0.500084	1925.76	0.105409	0.00703235
-0.500084	1925.47	0.1295	0.0442436
-0.500084	1925.17	0.1396	0.0503324
-0.500084	1924.88	0.158142	0.0635593
-0.500084	1924.58	0.169093	0.0825036
-0.500084	1924.28	0.170322	0.0890347
-0.500084	1923.99	0.181775	0.107496
-0.500084	1923.69	0.182576	0.120584
-0.500084	1923.4	0.19879	0.135785
-0.500084	1923.1	0.19972	0.149458
-0.500084	1922.8	0.214052	0.166826
-0.500084	1922.51	0.216304	0.165491
-0.500084	1922.21	0.217493	0.191218
-0.500084	1921.92	0.222171	0.18431
-0.500084	1921.62	0.222687	0.190702
-0.500084	1921.33	0.215741	0.203879
-0.500084	1921.03	0.219963	0.196403
-0.500084	1920.74	0.226617	0.202933
-0.500084	1920.44	0.227252	0.212565
-0.500084	1920.15	0.233943	0.201977
-0.500084	1919.85	0.23447	0.230402
-0.500084	1919.56	0.230769	0.222798
-0.500084	1919.26	0.248237	0.227035
-0.500084	1918.97	0.238498	0.243218
-0.500084	1918.68	0.237162	0.235043
-0.500084	1918.38	0.241604	0.229633
-0.500084	1918.09	0.23772	0.228261
-0.500084	1917.79	0.248949	0.228302
-0.500084	1917.5	0.250933	0.224846
-0.500084	1917.21	0.249768	0.232285
-0.500084	1916.91	0.242508	0.224905
-0.500084	1916.62	0.243052	0.250356
-0.500084	1916.33	0.244382	0.24156
-0.500084	1916.03	0.237808	0.230841
-0.500084	1915.74	0.225627	0.238658
-0.500084	1915.45	0.230449	0.216
-0.500084	1915.15	0.218014	0.241216
-0.500084	1914.86	0.21875	0.232176
-0.500084	1914.57	0.235675	0.237176
-0.500084	1914.28	0.228191	0.236842
-0.500084	1913.98	0.217132	0.234103
-0.500084	1913.69	0.214024	0.234824
-0.500084	1913.4	0.217872	0.236656
-0.500084	1913.11	0.209537	0.228679
-0.500084	1912.81	0.20439	0.223315
-0.500084	1912.52	0.194064	0.215356
-0.500084	1912.23	0.19264	0.216191
-0.500084	1911.94	0.201455	0.201576
-0.500084	1911.65	0.193182	0.214822
-0.500084	1911.35	0.178169	0.215824
-0.500084	1911.06	0.195672	0.205581
-0.500084	1910.77	0.198202	0.214286
-0.500084	1910.48	0.169128	0.206181
-0.500084	1910.19	0.18862	0.199723
-0.500084	1909.9	0.182593	0.201746
-0.500084	1909.61	0.17975	0.204797
-0.500084	1909.32	0.18697	0.20955
-0.500084	1909.02	0.183764	0.181276
-0.500084	1908.73	0.164753	0.197706
-0.500084	1908.44	0.169469	0.210138
-0.500084	1908.15	0.153509	0.197267
-0.500084	1907.86	0.176575	0.197997
-0.500084	1907.57	0.16498	0.18112
-0.500084	1907.28	0.156373	0.19147
-0.500084	1906.99	0.160526	0.200182
-0.500084	1906.7	0.153374	0.199818
-0.500084	1906.41	0.145627	0.180957
-0.500084	1906.12	0.154752	0.183986
-0.500084	1905.83	0.143601	0.191644
-0.500084	1905.54	0.141566	0.181412
-0.500084	1905.25	0.135006	0.17967
-0.500084	1904.96	0.140404	0.17935
-0.500084	1904.67	0.115856	0.196087
-0.500084	1904.38	0.141813	0.190816
-0.500084	1904.1	0.114443	0.181217
-0.500084	1903.81	0.130416	0.166154
-0.500084	1903.52	0.127912	0.165206
-0.500084	1903.23	0.122785	0.158675
-0.500084	1902.94	0.101119	0.167322
-0.500084	1902.65	0.109159	0.167101
-0.500084	1902.36	0.117351	0.174219
-0.500084	1902.07	0.0973597	0.163644
-0.500084	1901.79	0.101282	0.14383
-0.500084	1901.5	0.106551	0.16043
-0.500084	1901.21	0.0912439	0.156829
-0.500084	1900.92	0.0888252	0.150855
-0.500084	1900.63	0.0987805	0.147221
-0.500084	1900.34	0.08	0.153652
-0.500084	1900.06	0.0809944	0.142198
-0.500084	1899.77	0.0938759	0.142497
-0.500084	1899.48	0.0742376	0.143218
-0.500084	1899.19	0.0933494	0.135813
-0.500084	1898.91	0.0701824	0.140226
-0.500084	1898.62	0.0736758	0.146341
-0.500084	1898.33	0.0609516	0.128184
-0.500084	1898.04	0.0542453	0.139851
-0.500084	1897.76	0.0664557	0.135691
-0.500084	1897.47	0.070528	0.133224
-0.500084	1897.18	0.0810704	0.126841
-0.500084	1896.9	0.0756863	0.106349
-0.500084	1896.61	0.0533697	0.107071
-0.500084	1896.32	0.0471551	0.110753
-0.500084	1896.04	0.0400308	0.107977
-0.500084	1895.75	0.0497259	0.1154
-0.500084	1895.47	0.0560062	0.099681
-0.500084	1895.18	0.0666667	0.0989273
-0.500084	1894.89	0.0341127	0.10004
-0.500084	1894.61	0.035249	0.0798898
-0.500084	1894.32	0.0520231	0.086444
-0.500084	1894.04	0.0476373	0.0963665
-0.500084	1893.75	0.0384909	0.0771629
-0.500084	1893.46	0.0463602	0.0827127
-0.500084	1893.18	0.0386973	0.0917574
-0.500084	1892.89	0.0433625	0.0704334
-0.500084	1892.61	0.0338919	0.0596668
-0.500084	1892.32	0.0378788	0.0661538
-0.500084	1892.04	0.0334093	0.0613426
-0.500084	1891.75	0.0261463	0.0628131
-0.500084	1891.47	0.0342335	0.0599924
-0.500084	1891.18	0.0254173	0.055407
-0.500084	1890.9	0.0159212	0.0437429
-0.500084	1890.61	0.0434617	0.0585774
-0.500084	1890.33	0.0269041	0.0431818
-0.500084	1890.04	0.0269764	0.0362127
-0.500084	1889.76	0.0184766	0.0383011
-0.500084	1889.48	0.0192453	0.0373726
-0.500084	1889.19	0.0101427	0.044884
-0.500084	1888.91	0.0347461	0.0265918
-0.500084	1888.62	0.0241509	0.0234114
-0.500084	1888.34	0.0176758	0.0378987
-0.500084	1888.06	0.0115931	0.0257367
-0.500084	1887.77	0.0142589	0.0330454
-0.500084	1887.49	0.0234227	0.0393701
-0.500084	1887.21	0.00860135	0.0293027
-0.500084	1886.92	0.0174573	0.0165041
-0.500084	1886.64	0.00789771	0.0226261
-0.500084	1886.36	0.0109641	0.0352456
-0.500084	1886.07	0.0286369	0.0291807
-0.500084	1885.79	0.0201139	0.0174591
-0.500084	1885.51	0.0117291	0.0160688
-0.500084	1885.22	0.0117335	0.0200594
-0.500084	1884.94	0.0178233	0.0115028
-0.500084	1884.66	0.0247713	0.0159792
-0.500084	1884.38	0.0254077	0.0170877
-0.500084	1884.09	0.0196597	0.0156833
-0.500084	1883.81	0.011035	0.0189944
-0.500084	1883.53	0.0120892	0.0171642
-0.500084	1883.25	0.0155894	0.00334324
-0.500084	1882.97	0.0240275	-0.00295421
-0.500084	1882.68	0.0140684	0.00335071
-0.500084	1882.4	0.0221121	0.0100148
-0.500084	1882.12	0.0125858	0.0093423
-0.500084	1881.84	0.0147951	0.00372439
-0.500084	1881.56	0.0136519	0.0126913
-0.500084	1881.28	-0.00112655	0.021237
-0.500084	1880.99	0.0102157	0.0275605
-0.500084	1880.71	0.0271096	0.00779799
-0.500084	1880.43	0.00264851	0.0051756
-0.500084	1880.15	0.0108452	0.00184434
-0.500084	1879.87	0.00836502	0.00887246
-0.500084	1879.59	0.0224591	0.00334076
-0.500084	1879.31	0.0180859	-0.00368596
-0.500084	1879.03	0.0113679	0.00296187
-0.500084	1878.75	0.0113679	0.00740466
-0.500084	1878.47	0.0127964	-0.00884304
-0.500084	1878.19	0.011355	-0.00037037
-0.500084	1877.91	0.0178843	0.0014733
-0.500084	1877.63	0.00562641	0.00845899
-0.500084	1877.35	0.0204856	0.00220832
-0.500084	1877.07	0.016129	-0.000732332
-0.500084	1876.79	0.0112909	-0.0029553
-0.500084	1876.51	0.0131728	0.0029304
-0.500084	1876.23	0.0132175	0.00699816
-0.500084	1875.95	0.0229755	0.00847145
-0.500084	1875.67	0.0253117	0.0133432
-0.500084	1875.39	0.0060015	0.0103359
-0.500084	1875.11	-0.00519866	0.00110173
-0.500084	1874.83	0.00261292	-0.000734754
-0.500084	1874.55	0.016003	0.00769231
-0.500084	1874.27	0.0270068	0.0103055
-0.500084	1873.99	0.00818757	-0.00434153
-0.500084	1873.71	0.0320755	0.013583
-0.500084	1873.43	0.0121996	0.00471698
-0.500084	1873.16	0.0277257	0.0116874
-0.500084	1872.88	0.0125647	0.00946832
-0.500084	1872.6	0.0145143	0.015068
-0.500084	1872.32	0.0052064	0.0106111
-0.500084	1872.04	0.0143911	-0.00861759
-0.500084	1871.76	0.00367377	0.0130766
-0.500084	1871.49	0.0194424	0.0072648
-0.500084	1871.21	0.00661036	0.0065123
-0.500084	1870.93	0.0125046	-0.002886
-0.500084	1870.65	0.0114054	0.0190991
-0.500084	1870.37	0.00810015	0.00827636
-0.500084	1870.1	0.00766144	0.00106838
-0.500084	1869.82	0.0101929	-0.0039356
-0.500084	1869.54	0.0123907	0.0205479
-0.500084	1869.26	0.0109131	0.0136641
-0.500084	1868.99	0.0124451	0.0118364
-0.500084	1868.71	0.0168129	0.0126035
-0.500084	1868.43	0.00834543	0.00862069
-0.500084	1868.16	0.0222709	0.0140187
-0.500084	1867.88	0.0112319	0.0150646
-0.500084	1867.6	0.0220615	0.00994671
-0.500084	1867.32	0.00787966	0.0164051
-0.500084	1867.05	0.00470333	0.0103387
-0.500084	1866.77	0.0180636	-0.00457908
-0.500084	1866.5	0.0206821	0.00919053
-0.500084	1866.22	0.00933908	0.010989
-0.500084	1865.94	0.024531	0.022135
-0.500084	1865.67	0.0103534	0.00140795
-0.500084	1865.39	0.00827934	0.00851366
-0.500084	1865.11	0.00932234	0.0137518
-0.500084	1864.84	-0.00354736	0.0031881
-0.500084	1864.56	-0.00213371	0.00702247
-0.500084	1864.29	0.0270563	0.00420757
-0.500084	1864.01	0.0110793	0.0118964
-0.500084	1863.74	0.0254572	0.00808436
-0.500084	1863.46	0.00812147	0.0158507
-0.500084	1863.19	0.00465116	0.00280014
-0.500084	1862.91	0.0164168	0.00766818
-0.500084	1862.63	0.0178317	0.00522648
-0.500084	1862.36	0.0135569	0.00453911
-0.500084	1862.08	0.0114001	0.00876885
-0.500084	1861.81	0.0114245	0.00595447
-0.500084	1861.53	0.0110635	0.0199301
-0.500084	1861.26	0.0132569	0.00770578
-0.500084	1860.99	0.0143215	0.0125874
-0.500084	1860.71	0.0135135	0.00592334
-0.500084	1860.44	0.0263909	0.0135652
-0.500084	1860.16	0.0164168	0.0114943
-0.500084	1859.89	0.00959829	0.00732473
-0.500084	1859.61	0.0222143	0.0129597
-0.500084	1859.34	0.0313966	0.00941423
-0.500084	1859.07	0.00533808	0.0149565
-0.500084	1858.79	0.0273578	0.00174277
-0.500084	1858.52	0.032781	-0.00626305
-0.500084	1858.24	0.0227027	0.00768425
-0.500084	1857.97	0.0126081	0
-0.500084	1857.7	0.0103387	0.0130007
-0.500084	1857.42	0.0132664	0.00912281
-0.500084	1857.15	0.025198	0.0172718
-0.500084	1856.88	0.00936937	0.00735809
-0.500084	1856.6	0.015896	0.0239944
-0.500084	1856.33	0.0240964	0.014841
-0.500084	1856.06	-0.0018031	0.0105263
-0.500084	1855.79	0.0148175	0.0180339
-0.500084	1855.51	0.0145402	0.0201271
-0.500084	1855.24	0.0134155	0.0134561
-0.500084	1854.97	0.00799709	0.0208333
-0.500084	1854.7	0.0300366	0.0207811
-0.500084	1854.42	0.0252009	0.00818797
-0.500084	1854.15	0.0231533	0.00638751
-0.500084	1853.88	0.00545455	0.00679056
-0.500084	1853.61	0.0187638	0.00494001
-0.500084	1853.33	0.0128582	0.0161175
-0.500084	1853.06	0.022443	0.0142602
-0.500084	1852.79	0.0114223	0.0186916
-0.500084	1852.52	0.0236862	0.0238957
-0.500084	1852.25	0.0267758	0.0194946
-0.500084	1851.98	0.0156658	0.0111631
-0.500084	1851.7	0.0223714	0.0144509
-0.500084	1851.43	0.0179171	0.0147801
-0.500084	1851.16	0.0186498	0.0119263
-0.500084	1850.89	0.0044843	0.011285
-0.500084	1850.62	0.0156541	0.00799419
-0.500084	1850.35	0.00935279	0.0124178
-0.500084	1850.08	0.00787697	0.0141921
-0.500084	1849.81	0.0177761	0.00366703
-0.500084	1849.53	0.0224164	0.010279
-0.500084	1849.26	0.0212766	0.0237125
-0.500084	1848.99	0.0204003	0.0196296
-0.500084	1848.72	0.0296496	0.0153214
-0.500084	1848.45	0.0182997	0.0160568
-0.500084	1848.18	0.00990854	0.013016
-0.500084	1847.91	0.0149885	0.00441826
-0.500084	1847.64	-0.000382555	0.0172349
-0.500084	1847.37	0.0115429	0.0149757
-0.500084	1847.1	0.0215883	0.0207312
-0.500084	1846.83	0.0208012	0.00828625
-0.500084	1846.56	0.0135135	0.0181474
-0.500084	1846.29	0.0108653	0.0139781
-0.500084	1846.02	0.0175029	0.0179732
-0.500084	1845.75	0.0178295	0.0141114
-0.500084	1845.48	0.0226651	0.015739
-0.500084	1845.21	0.0366286	0.01881
-0.500084	1844.95	-0.0015674	0.0211051
-0.500084	1844.68	0.020222	0.0150289
-0.500084	1844.41	0.0134867	0.0146323
-0.500084	1844.14	0.0105882	0.0188679
-0.500084	1843.87	0.0246325	0.013209
-0.500084	1843.6	0.0103421	0.0165385
-0.500084	1843.33	0.0166468	0.0146888
-0.500084	1843.06	0.0154762	0.017878
-0.500084	1842.79	0.0199362	0.00701208
-0.500084	1842.53	0.0244489	0.0114039
-0.500084	1842.26	0.0244391	0.0070395
-0.500084	1841.99	0.013562	0.0209818
-0.500084	1841.72	0.0156438	0.0199609
-0.500084	1841.45	0.0197501	0.0090694
-0.500084	1841.19	0.0229376	0.0231736
-0.500084	1840.92	0.0192616	0.0316581
-0.500084	1840.65	0.0205231	0.0161417
-0.500084	1840.38	0.0271916	0.0177375
-0.500084	1840.11	0.0271255	0.0234779
-0.500084	1839.85	0.0267531	0.0182467
-0.500084	1839.58	0.0141471	0.00435127
-0.500084	1839.31	0.0194884	0.0111111
-0.500084	1839.04	0.0126427	0.019984
-0.500084	1838.78	0.00365705	0.020934
-0.500084	1838.51	0.00605816	0.0185709
-0.500084	1838.24	0.0291222	0.0229192
-0.500084	1837.98	0.0245902	0.00765512
-0.500084	1837.71	0.00981194	0.00688538
-0.500084	1837.44	0.0167964	0.0231613
-0.500084	1837.18	0.0147541	0.00726392
-0.500084	1836.91	0.023198	0.0137931
-0.500084	1836.64	0.0353577	0.00646987
-0.500084	1836.38	0.0247831	0.00810045
-0.500084	1836.11	0.00700742	0.021329
-0.500084	1835.84	0.0202563	0.0254516
-0.500084	1835.58	0.0153846	0.0213377
-0.500084	1835.31	0.0166459	0.0272502
-0.500084	1835.05	0.0154812	0.0313661
-0.500084	1834.78	0.00330169	0.0123203
-0.500084	1834.51	0.0317528	0.0210744
-0.500084	1834.25	0.0184564	0.0169913
-0.500084	1833.98	0.00875365	0.0165085
-0.500084	1833.72	0.0171333	0.0194698
-0.500084	1833.45	0.0202361	0.0144033
-0.500084	1833.19	0.0364098	0.0212766
-0.500084	1832.92	0.0199575	0.0267447
-0.500084	1832.66	0.0203304	0.010046
-0.500084	1832.39	0.0313978	0.0205365
-0.500084	1832.13	0.0243902	0.0236686
-0.500084	1831.86	0.027909	0.00755034
-0.500084	1831.6	0.0345423	0.0157113
-0.500084	1831.33	0.0150473	0.0302901
-0.500084	1831.07	0.0129646	0.0135192
-0.500084	1830.8	0.0198618	0.0148305
-0.500084	1830.54	0.0150602	0.0290847
-0.500084	1830.27	0.0138348	0.0230967
-0.500084	1830.01	0.0247396	0.00512164
-0.500084	1829.75	0.0168758	0.0301594
-0.500084	1829.48	0.0148731	0.0238095
-0.500084	1829.22	0.0166084	0.0269097
-0.500084	1828.95	0.0115146	0.00516351
-0.500084	1828.69	0.0205174	0.0103986
-0.500084	1828.43	0.0105634	0.0183166
-0.500084	1828.16	0.0174107	0.0144168
-0.500084	1827.9	0.0120267	0.000865801
-0.500084	1827.63	0.0227679	0.020605
-0.500084	1827.37	0.0268577	0.00783972
-0.500084	1827.11	0.0297565	0.0310559
-0.500084	1826.84	0.0290513	0.0193067
-0.500084	1826.58	0.024069	0.0175516
-0.500084	1826.32	0.00724966	0.0294774
-0.500084	1826.06	0.0150273	0.0254011
-0.500084	1825.79	0.0127273	0.0231111
-0.500084	1825.53	0.0159963	0.0178094
-0.500084	1825.27	0.000913242	0.00536433
-0.500084	1825	0.0203609	0.0129349
-0.500084	1824.74	0.0161887	0.013022
-0.500084	1824.48	0.0177736	0.00179372
-0.500084	1824.22	0.019052	0.0166817
-0.500084	1823.95	0.0177322	0.0232029
-0.500084	1823.69	0.0206573	0.0126754
-0.500084	1823.43	0.0230805	0.0306216
-0.500084	1823.17	0.0136599	0.0150479
-0.500084	1822.91	0.0236967	0.0142071
-0.500084	1822.64	0.0185538	0.0293713
-0.500084	1822.38	0.0311303	0.0281885
-0.500084	1822.12	0.0302013	0.0204746
-0.500084	1821.86	0.00475285	0.0273275
-0.500084	1821.6	0.0284612	0.0184843
-0.500084	1821.34	0.0409357	0.0214753
-0.500084	1821.08	0.0144161	0.0382617
-0.500084	1820.81	0.0164014	0.0196998
-0.500084	1820.55	0.0287945	0.0268488
-0.500084	1820.29	0.0303475	0.0339783
-0.500084	1820.03	0.0221457	0.0184136
-0.500084	1819.77	0.0151515	0.0214082
-0.500084	1819.51	0.0226601	0.0184572
-0.500084	1819.25	0.020287	0.0252742
-0.500084	1818.99	0.0178394	0.0172911
-0.500084	1818.73	0.0346038	0.0222437
-0.500084	1818.47	0.0229084	0.0197876
-0.500084	1818.21	0.0242057	0.0207729
-0.500084	1817.95	0.0343608	0.0243427
-0.500084	1817.69	0.0150981	0.0155794
-0.500084	1817.43	0.0135747	0.0244858
-0.500084	1817.17	0.00505561	0.0196078
-0.500084	1816.91	0.022449	0.0190616
-0.500084	1816.65	0.0148338	0.0181462
-0.500084	1816.39	0.020155	0.0108321
-0.500084	1816.13	0.0242019	0.0153086
-0.500084	1815.87	0.0170015	0.00593472
-0.500084	1815.61	0.022869	0.0381718
-0.500084	1815.35	0.0282871	0.009
-0.500084	1815.09	0.0303983	0.0135068
-0.500084	1814.83	0.0262329	0.0195881
-0.500084	1814.57	0.0252101	0.0202122
-0.500084	1814.31	0.0141807	0.037188
-0.500084	1814.05	0.0298667	0.0157761
-0.500084	1813.79	0.023367	0.0163683
-0.500084	1813.53	0.0343348	0.0216272
-0.500084	1813.27	0.0164456	0.0232318
-0.500084	1813.02	0.0252146	0.034914
-0.500084	1812.76	0.0235925	0.0253755
-0.500084	1812.5	0.0248783	0.0144404
-0.500084	1812.24	0.0183288	0.0197505
-0.500084	1811.98	0.0135428	0.0167102
-0.500084	1811.72	0.0201855	0.0386039
-0.500084	1811.47	0.0162866	0.0216931
-0.500084	1811.21	0.0148108	0.0237844
-0.500084	1810.95	0.0265634	0.0152471
-0.500084	1810.69	0.0350584	0.0089568
-0.500084	1810.43	0.0253444	0.0197018
-0.500084	1810.18	0.0255698	0.0273899
-0.500084	1809.92	0.0171555	0.0240128
-0.500084	1809.66	0.0206704	0.0107296
-0.500084	1809.4	0.0286356	0.0146262
-0.500084	1809.15	0.0151345	0.0295728
-0.500084	1808.89	0.0278409	0.0273224
-0.500084	1808.63	0.0373778	0.0196292
-0.500084	1808.37	0.0295455	0.0325427
-0.500084	1808.12	0.0215542	0.0347682
-0.500084	1807.86	0.0171625	0.0197802
-0.500084	1807.6	0.0332188	0.0259525
-0.500084	1807.35	0.0271833	0.00275634
-0.500084	1807.09	0.00971984	0.0189415
-0.40003	2244.63	0.00438596	-0.0129683
-0.40003	2244.21	-0.00439883	-0.00146628
-0.40003	2243.8	-0.00148588	-0.00147275
-0.40003	2243.39	-0.00296736	-0.00293686
-0.40003	2242.97	0.00149701	0.00442478
-0.40003	2242.56	0.00452489	-0.00590842
-0.40003	2242.15	-0.00749625	-0.00595238
-0.40003	2241.73	0.00911854	-0.00149254
-0.40003	2241.32	-0.00453858	0.00749625
-0.40003	2240.91	-0.00453172	0.00150376
-0.40003	2240.5	-0.0030303	-0.00148148
-0.40003	2240.08	-0.0015015	-0.00445765
-0.40003	2239.67	-0.00452489	-0.00445104
-0.40003	2239.26	-0.0060241	0.00447094
-0.40003	2238.85	-0.00302115	0.00597015
-0.40003	2238.44	0.00456621	-0.00149031
-0.40003	2238.02	0.00917431	0.00452489
-0.40003	2237.61	-0.00302572	-0.0029985
-0.40003	2237.2	-0.0060241	-0.00744048
-0.40003	2236.79	-0.0015083	-0.00445104
-0.40003	2236.38	-0.00449775	-0.00295858
-0.40003	2235.97	0	-0.00294551
-0.40003	2235.56	0	0.00594354
-0.40003	2235.15	-0.0075188	0
-0.40003	2234.74	0.00916031	0.00149031
-0.40003	2234.33	-0.00452489	0.00447094
-0.40003	2233.92	0.0015083	-0.00594354
-0.40003	2233.51	-0.00149701	-0.00443131
-0.40003	2233.1	0.00149477	0
-0.40003	2232.69	0.0045045	0.00737463
-0.40003	2232.28	-0.0104634	0.00294118
-0.40003	2231.87	-0.00747384	-0.00589102
-0.40003	2231.46	-0.00753012	0.00888889
-0.40003	2231.05	-0.0105105	-0.00294985
-0.40003	2230.64	-0.00301205	-0.00441176
-0.40003	2230.23	-0.00597907	0.00146843
-0.40003	2229.83	-0.00297619	-0.0058309
-0.40003	2229.42	-0.00296296	-0.00146199
-0.40003	2229.01	-0.00443787	-0.00868307
-0.40003	2228.6	0	-0.00582242
-0.40003	2228.19	-0.00297619	0
-0.40003	2227.79	0	-0.00582242
-0.40003	2227.38	0	-0.00145985
-0.40003	2226.97	0	-0.00435414
-0.40003	2226.57	-0.00147929	0.00145773
-0.40003	2226.16	0.00444444	0
-0.40003	2225.75	-0.010279	0.00291121
-0.40003	2225.35	-0.0131965	-0.00573888
-0.40003	2224.94	-0.00294985	0.00145773
-0.40003	2224.53	0.00148148	-0.00431655
-0.40003	2224.13	-0.00589102	-0.00433526
-0.40003	2223.72	0.00147493	-0.0157593
-0.40003	2223.31	0.00590842	-0.0113475
-0.40003	2222.91	-0.00146628	0.00574713
-0.40003	2222.5	-0.00870827	-0.00431034
-0.40003	2222.1	-0.00145985	-0.0085592
-0.40003	2221.69	-0.0014556	-0.00569801
-0.40003	2221.29	-0.0058309	-0.0141844
-0.40003	2220.88	-0.00435414	-0.0113636
-0.40003	2220.48	-0.00145138	0
-0.40003	2220.07	-0.0130058	-0.00284091
-0.40003	2219.67	-0.00290276	0.00426136
-0.40003	2219.27	-0.0057971	-0.00285714
-0.40003	2218.86	-0.0101156	-0.00424929
-0.40003	2218.46	-0.0143885	-0.00285307
-0.40003	2218.05	0.00144928	-0.00142248
-0.40003	2217.65	0.011611	-0.00423729
-0.40003	2217.25	-0.00574713	0.0070922
-0.40003	2216.84	0.00144509	-0.011236
-0.40003	2216.44	-0.0142248	-0.00698324
-0.40003	2216.04	0.00143678	-0.0083682
-0.40003	2215.63	0.0028777	0
-0.40003	2215.23	-0.0100575	-0.00425532
-0.40003	2214.83	-0.00862069	-0.00703235
-0.40003	2214.43	0	-0.00283688
-0.40003	2214.02	-0.0141443	0.00418994
-0.40003	2213.62	-0.00284495	-0.00833333
-0.40003	2213.22	-0.00142248	-0.00554017
-0.40003	2212.82	-0.00425532	-0.00278552
-0.40003	2212.42	-0.00425532	-0.0152355
-0.40003	2212.02	0	-0.0125348
-0.40003	2211.61	-0.00143266	-0.0070028
-0.40003	2211.21	-0.00142045	0.00140449
-0.40003	2210.81	-0.0056899	-0.00278552
-0.40003	2210.41	-0.0084507	-0.0110803
-0.40003	2210.01	-0.00422535	-0.00137174
-0.40003	2209.61	-0.00423729	-0.00549451
-0.40003	2209.21	0.00283286	-0.00137741
-0.40003	2208.81	-0.00981767	-0.00964187
-0.40003	2208.41	-0.0141044	-0.00691563
-0.40003	2208.01	-0.00141443	-0.0110803
-0.40003	2207.61	-0.0112202	0.0111421
-0.40003	2207.21	-0.0013986	-0.00825309
-0.40003	2206.81	-0.00834492	-0.00945946
-0.40003	2206.41	-0.00417246	0.00271003
-0.40003	2206.01	-0.00833333	-0.00952381
-0.40003	2205.61	-0.0083682	-0.0189959
-0.40003	2205.22	-0.0028169	0.00275482
-0.40003	2204.82	-0.00702247	0
-0.40003	2204.42	-0.00701262	-0.0150273
-0.40003	2204.02	-0.0013947	-0.00408719
-0.40003	2203.62	-0.00972222	-0.0067659
-0.40003	2203.22	-0.0164835	-0.00944669
-0.40003	2202.83	-0.0110345	-0.0013459
-0.40003	2202.43	-0.00417246	0.00403769
-0.40003	2202.03	-0.00554785	-0.00807537
-0.40003	2201.63	-0.0153631	-0.00544218
-0.40003	2201.24	0	-0.00944669
-0.40003	2200.84	0.0027894	0
-0.40003	2200.44	-0.0163488	0
-0.40003	2200.04	0.00412655	-0.013245
-0.40003	2199.65	0	-0.00400534
-0.40003	2199.25	-0.0163043	-0.0158103
-0.40003	2198.86	0.00410397	-0.00132275
-0.40003	2198.46	-0.00274348	-0.00664011
-0.40003	2198.06	-0.0123119	-0.0119681
-0.40003	2197.67	-0.00825309	-0.0159574
-0.40003	2197.27	-0.0110957	-0.0106952
-0.40003	2196.88	0	-0.00398936
-0.40003	2196.48	-0.0108548	-0.00922266
-0.40003	2196.09	0.00546448	-0.0117493
-0.40003	2195.69	0.00546448	-0.00653595
-0.40003	2195.3	-0.00810811	-0.00909091
-0.40003	2194.9	-0.00681199	-0.0104575
-0.40003	2194.51	-0.00136612	-0.0078637
-0.40003	2194.11	-0.00408719	-0.00789474
-0.40003	2193.72	0.00677507	-0.0078125
-0.40003	2193.32	-0.0013459	0.00259067
-0.40003	2192.93	-0.004	-0.0128535
-0.40003	2192.53	-0.0160428	-0.0103226
-0.40003	2192.14	0.00401606	-0.0012987
-0.40003	2191.75	0.0027027	0.0155039
-0.40003	2191.35	-0.013369	-0.00388601
-0.40003	2190.96	-0.00405954	0
-0.40003	2190.57	-0.00942127	-0.00779221
-0.40003	2190.17	0.00268097	-0.00899743
-0.40003	2189.78	-0.00801068	-0.0102564
-0.40003	2189.39	0.00265957	0.00255754
-0.40003	2189	0.00266667	-0.00254777
-0.40003	2188.6	-0.00918635	-0.00127714
-0.40003	2188.21	0.00803213	-0.00385604
-0.40003	2187.82	-0.00927152	-0.0101781
-0.40003	2187.43	-0.00396825	-0.00255102
-0.40003	2187.04	-0.00133156	-0.00634518
-0.40003	2186.64	-0.00917431	0.00504414
-0.40003	2186.25	-0.0144737	-0.0100883
-0.40003	2185.86	-0.00525624	-0.00126743
-0.40003	2185.47	-0.0169271	-0.0075662
-0.40003	2185.08	0	-0.0125
-0.40003	2184.69	0.00790514	0.00126904
-0.40003	2184.3	-0.0142857	-0.00376412
-0.40003	2183.91	0	-0.00627353
-0.40003	2183.52	-0.0104031	-0.00504414
-0.40003	2183.13	0.00262467	0.00125628
-0.40003	2182.74	-0.00258065	0
-0.40003	2182.35	0.00129702	0
-0.40003	2181.96	-0.00519481	-0.00753769
-0.40003	2181.57	-0.00518135	-0.0163522
-0.40003	2181.18	0	-0.00873908
-0.40003	2180.79	-0.00904393	0.00503145
-0.40003	2180.4	0.00516796	0
-0.40003	2180.01	-0.011509	-0.0110565
-0.40003	2179.62	-0.00769231	0.004914
-0.40003	2179.23	-0.00258398	0
-0.40003	2178.84	0.00258732	-0.011194
-0.40003	2178.45	-0.00771208	-0.00870647
-0.40003	2178.07	-0.00388601	-0.00124688
-0.40003	2177.68	-0.00636943	-0.00620347
-0.40003	2177.29	0.00645161	-0.00247525
-0.40003	2176.9	-0.00635324	-0.014652
-0.40003	2176.51	0.00127877	-0.0182482
-0.40003	2176.13	-0.00507614	-0.0036855
-0.40003	2175.74	-0.00510856	-0.00735294
-0.40003	2175.35	-0.0101781	-0.017284
-0.40003	2174.97	0	-0.0173053
-0.40003	2174.58	-0.0102041	-0.0111801
-0.40003	2174.19	0	-0.00496278
-0.40003	2173.8	0.00384123	-0.00123305
-0.40003	2173.42	-0.00252845	-0.0182039
-0.40003	2173.03	-0.00506329	-0.0109223
-0.40003	2172.65	-0.00505051	-0.0121507
-0.40003	2172.26	-0.00502513	-0.00243013
-0.40003	2171.87	-0.0089172	-0.0110429
-0.40003	2171.49	-0.0214918	0.0136476
-0.40003	2171.1	-0.00255754	-0.00992556
-0.40003	2170.72	-0.0100883	-0.0231707
-0.40003	2170.33	-0.0100629	-0.0109756
-0.40003	2169.95	-0.0125	0
-0.40003	2169.56	-0.011236	-0.00485437
-0.40003	2169.18	-0.00374532	-0.0108696
-0.40003	2168.79	0.0114358	-0.0157385
-0.40003	2168.41	-0.0075662	-0.013285
-0.40003	2168.02	-0.0100629	-0.0145808
-0.40003	2167.64	0.00380711	-0.00246914
-0.40003	2167.25	-0.0163317	0.00246002
-0.40003	2166.87	0.00882724	-0.0109223
-0.40003	2166.48	0.00501253	-0.0214031
-0.40003	2166.1	-0.00494438	-0.0224321
-0.40003	2165.72	-0.00741656	0.00119048
-0.40003	2165.33	-0.00249066	-0.00358423
-0.40003	2164.95	-0.0136816	-0.00359281
-0.40003	2164.57	-0.0037831	-0.0203593
-0.40003	2164.18	-0.0163317	-0.00963855
-0.40003	2163.8	-0.0188442	-0.0144231
-0.40003	2163.42	-0.00866337	-0.00954654
-0.40003	2163.04	-0.00124224	-0.0176471
-0.40003	2162.65	-0.0146879	0.00237812
-0.40003	2162.27	0.0086741	0
-0.40003	2161.89	-0.00865266	-0.0177305
-0.40003	2161.51	-0.0074813	-0.0247934
-0.40003	2161.12	-0.00996264	-0.0106762
-0.40003	2160.74	-0.0161692	0.00239808
-0.40003	2160.36	-0.00621891	0.0035461
-0.40003	2159.98	-0.0134639	-0.0140023
-0.40003	2159.6	-0.00122249	-0.00698487
-0.40003	2159.22	0.0109756	-0.01854
-0.40003	2158.84	-0.0216606	-0.0219907
-0.40003	2158.46	-0.0193004	-0.0104046
-0.40003	2158.07	-0.00725514	-0.0138568
-0.40003	2157.69	-0.0109091	-0.00578035
-0.40003	2157.31	0.001221	-0.00810185
-0.40003	2156.93	-0.0036855	-0.0115607
-0.40003	2156.55	-0.0169082	-0.00924855
-0.40003	2156.17	-0.00483676	-0.018412
-0.40003	2155.79	-0.00241838	-0.00229885
-0.40003	2155.41	-0.00958084	-0.0125714
-0.40003	2155.03	-0.00479616	-0.0147727
-0.40003	2154.65	-0.0131894	-0.010274
-0.40003	2154.28	-0.0132053	-0.0136519
-0.40003	2153.9	-0.0155317	-0.0125
-0.40003	2153.52	0	-0.0169875
-0.40003	2153.14	-0.0119048	-0.0192308
-0.40003	2152.76	-0.0152582	-0.00677201
-0.40003	2152.38	-0.00821596	-0.00445931
-0.40003	2152	-0.0128957	-0.00223214
-0.40003	2151.62	-0.0151515	-0.00780379
-0.40003	2151.25	-0.0164127	-0.0362637
-0.40003	2150.87	-0.0140351	-0.0209945
-0.40003	2150.49	-0.0070922	-0.00895857
-0.40003	2150.11	-0.0187354	0.00337458
-0.40003	2149.74	-0.0116822	-0.0133929
-0.40003	2149.36	-0.0278422	-0.0145251
-0.40003	2148.98	-0.032147	-0.0351648
-0.40003	2148.6	-0.0104287	-0.0132304
-0.40003	2148.23	0.00116959	-0.0166667
-0.40003	2147.85	-0.0116959	-0.00111857
-0.40003	2147.47	-0.0046729	-0.0155902
-0.40003	2147.1	-0.0127315	-0.0220264
-0.40003	2146.72	-0.0104167	-0.0164654
-0.40003	2146.34	-0.00918485	-0.0207197
-0.40003	2145.97	-0.0170455	-0.0226537
-0.40003	2145.59	-0.0101925	-0.0281996
-0.40003	2145.22	-0.0359551	-0.0270856
-0.40003	2144.84	-0.010274	-0.0229258
-0.40003	2144.46	-0.104555	-0.010917
-0.40003	2144.09	-0.0103448	-0.0185996
-0.40003	2143.71	-0.0206186	-0.0239391
-0.40003	2143.34	-0.0237288	-0.0205184
-0.40003	2142.96	-0.00906002	-0.0173536
-0.40003	2142.59	-0.01812	-0.0172228
-0.40003	2142.21	-0.01812	-0.0237325
-0.40003	2141.84	-0.0228311	-0.0261723
-0.40003	2141.46	-0.0273038	-0.0229508
-0.40003	2141.09	-0.0104167	-0.0196078
-0.40003	2140.72	-0.0160183	-0.0207197
-0.40003	2140.34	-0.0147895	-0.0238353
-0.40003	2139.97	-0.0124434	-0.0160772
-0.40003	2139.59	-0.0302691	-0.0256684
-0.40003	2139.22	-0.0258718	-0.0276302
-0.40003	2138.85	-0.0168539	-0.0223642
-0.40003	2138.47	-0.0290828	-0.0151515
-0.40003	2138.1	-0.0324748	-0.0183784
-0.40003	2137.73	-0.0282167	-0.0130862
-0.40003	2137.36	-0.0146396	-0.0413574
-0.40003	2136.98	-0.0134228	-0.0296296
-0.40003	2136.61	-0.0266075	-0.0254507
-0.40003	2136.24	-0.0297357	-0.0243386
-0.40003	2135.86	-0.0198895	-0.0295047
-0.40003	2135.49	-0.0189521	-0.0192102
-0.40003	2135.12	-0.03	-0.0118407
-0.40003	2134.75	-0.0202247	-0.0269107
-0.40003	2134.38	-0.0169683	-0.030205
-0.40003	2134.01	-0.01812	-0.0215983
-0.40003	2133.63	-0.0412027	-0.0341151
-0.40003	2133.26	-0.0287293	-0.0379747
-0.40003	2132.89	-0.0121279	-0.0345188
-0.40003	2132.52	-0.0306346	-0.022869
-0.40003	2132.15	-0.0217628	-0.0188679
-0.40003	2131.78	-0.0220507	-0.0314465
-0.40003	2131.41	-0.0209713	-0.0229885
-0.40003	2131.04	-0.0374037	-0.0381356
-0.40003	2130.67	-0.0263736	-0.031679
-0.40003	2130.3	-0.0220264	-0.0345188
-0.40003	2129.93	-0.0314193	-0.0391753
-0.40003	2129.56	-0.0354839	-0.0226105
-0.40003	2129.19	-0.0342612	-0.0446247
-0.40003	2128.82	-0.0417112	-0.0376782
-0.40003	2128.45	-0.0225806	-0.0297741
-0.40003	2128.08	-0.0368364	-0.035824
-0.40003	2127.71	-0.0369565	-0.0189474
-0.40003	2127.34	-0.0220264	-0.0430672
-0.40003	2126.97	-0.0186608	-0.0210526
-0.40003	2126.6	-0.033954	-0.031185
-0.40003	2126.23	-0.0376344	-0.0257998
-0.40003	2125.86	-0.0269978	-0.0404858
-0.40003	2125.5	-0.0298507	-0.0362173
-0.40003	2125.13	-0.0400844	-0.0351053
-0.40003	2124.76	-0.0412698	-0.038038
-0.40003	2124.39	-0.0401691	-0.0305188
-0.40003	2124.02	-0.038055	-0.0512563
-0.40003	2123.66	-0.0255864	-0.0345178
-0.40003	2123.29	-0.045977	-0.0455005
-0.40003	2122.92	-0.0375391	-0.0292044
-0.40003	2122.55	-0.037422	-0.0348259
-0.40003	2122.19	-0.0220588	-0.0336634
-0.40003	2121.82	-0.0438871	-0.054741
-0.40003	2121.45	-0.0392968	-0.0509804
-0.40003	2121.09	-0.0435233	-0.0287413
-0.40003	2120.72	-0.0417537	-0.0396825
-0.40003	2120.35	-0.0373832	-0.026973
-0.40003	2119.99	-0.0282427	-0.0435213
-0.40003	2119.62	-0.0393375	-0.0424482
-0.40003	2119.25	-0.0410678	-0.0401961
-0.40003	2118.89	-0.0279214	-0.0516569
-0.40003	2118.52	-0.0246914	-0.0419512
-0.40003	2118.16	-0.0389744	-0.035122
-0.40003	2117.79	-0.0475228	-0.0505837
-0.40003	2117.42	-0.0397149	-0.0512077
-0.40003	2117.06	-0.0575758	-0.043021
-0.40003	2116.69	-0.0492958	-0.0395371
-0.40003	2116.33	-0.0487078	-0.0494767
-0.40003	2115.96	-0.0525273	-0.0413923
-0.40003	2115.6	-0.0637255	-0.0545113
-0.40003	2115.23	-0.0557185	-0.046096
-0.40003	2114.87	-0.0397219	-0.056391
-0.40003	2114.51	-0.053202	-0.0492424
-0.40003	2114.14	-0.0420842	-0.0555033
-0.40003	2113.78	-0.0516899	-0.0464015
-0.40003	2113.41	-0.0331658	-0.0444234
-0.40003	2113.05	-0.0594059	-0.0599251
-0.40003	2112.69	-0.0358209	-0.054717
-0.40003	2112.32	-0.0437376	-0.0480226
-0.40003	2111.96	-0.0620757	-0.0478424
-0.40003	2111.6	-0.0488759	-0.0433962
-0.40003	2111.23	-0.06037	-0.0532213
-0.40003	2110.87	-0.0571152	-0.0456238
-0.40003	2110.51	-0.0339806	-0.0520446
-0.40003	2110.14	-0.0508637	-0.0488479
-0.40003	2109.78	-0.0346487	-0.035316
-0.40003	2109.42	-0.0432277	-0.0512351
-0.40003	2109.06	-0.0487106	-0.0548948
-0.40003	2108.7	-0.0326609	-0.0424354
-0.40003	2108.33	-0.0368932	-0.0538321
-0.40003	2107.97	-0.03485	-0.0407785
-0.40003	2107.61	-0.0442308	-0.0518182
-0.40003	2107.25	-0.0291545	-0.0330579
-0.40003	2106.89	-0.0383142	-0.0435967
-0.40003	2106.52	-0.0460211	-0.0433213
-0.40003	2106.16	-0.0286533	-0.0283364
-0.40003	2105.8	-0.0454115	-0.0544959
-0.40003	2105.44	-0.0311909	-0.0346715
-0.40003	2105.08	-0.033557	-0.0441176
-0.40003	2104.72	-0.0544601	-0.0322284
-0.40003	2104.36	-0.0442978	-0.0457875
-0.40003	2104	-0.0433553	-0.0369004
-0.40003	2103.64	-0.0294118	-0.026484
-0.40003	2103.28	-0.0319549	-0.0459874
-0.40003	2102.92	-0.0269266	-0.0436331
-0.40003	2102.56	-0.0335508	-0.0425155
-0.40003	2102.2	-0.0243674	-0.0435169
-0.40003	2101.84	-0.0381395	-0.0186667
-0.40003	2101.48	-0.0290262	-0.0171017
-0.40003	2101.12	-0.0160226	-0.0404573
-0.40003	2100.76	-0.0271028	-0.0302222
-0.40003	2100.4	-0.0442804	-0.0274094
-0.40003	2100.04	-0.0037594	-0.0150442
-0.40003	2099.68	-0.017658	-0.0269565
-0.40003	2099.33	-0.0274223	-0.0114437
-0.40003	2098.97	-0.0110701	-0.0278746
-0.40003	2098.61	-0.0330275	-0.0212955
-0.40003	2098.25	-0.0119926	-0.0272169
-0.40003	2097.89	-0.00930233	-0.000904159
-0.40003	2097.53	-0.0167131	-0.00901713
-0.40003	2097.18	-0.012093	-0.0117329
-0.40003	2096.82	-0.0102041	-0.0107527
-0.40003	2096.46	-0.020202	-0.0196078
-0.40003	2096.1	-0.0109489	-0.00985663
-0.40003	2095.75	-0.00183824	-0.0141844
-0.40003	2095.39	-0.0119157	-0.0200174
-0.40003	2095.03	-0.00367309	-0.00877963
-0.40003	2094.67	0.000923361	-0.0122807
-0.40003	2094.32	-0.0101476	-0.0200873
-0.40003	2093.96	-0.00461681	-0.00888099
-0.40003	2093.6	-0.00367985	-0.00439754
-0.40003	2093.25	-0.00633484	-0.00174825
-0.40003	2092.89	-0.00725953	0.00608167
-0.40003	2092.54	-0.00543478	-0.00259291
-0.40003	2092.18	-0.005386	0.00857633
-0.40003	2091.82	-0.0036036	-0.00343348
-0.40003	2091.47	0.0155678	0.00868056
-0.40003	2091.11	-0.00181488	0.00258844
-0.40003	2090.76	0.0118613	0.0078125
-0.40003	2090.4	-0.00181818	0.0113935
-0.40003	2090.05	0.0227894	0.000865801
-0.40003	2089.69	0.0207394	0.0226284
-0.40003	2089.34	0.0225632	0.00432152
-0.40003	2088.98	0.0223214	-0.00678541
-0.40003	2088.63	0.0107335	0.0145175
-0.40003	2088.27	0.023915	0.0171233
-0.40003	2087.92	0.0196253	0.0146174
-0.40003	2087.56	0.0207021	0.00942588
-0.40003	2087.21	0.0124004	0.00341588
-0.40003	2086.85	0.0306583	0.0034188
-0.40003	2086.5	0.00890472	0.00340136
-0.40003	2086.15	0.0168889	0.0101781
-0.40003	2085.79	0.00788782	-0.00166806
-0.40003	2085.44	0.00786713	0.0254669
-0.40003	2085.09	0.0319716	-0.0024855
-0.40003	2084.73	0.0352734	0.0041425
-0.40003	2084.38	0.0157756	0.000825083
-0.40003	2084.03	0.00781929	-0.00165153
-0.40003	2083.67	0.0104076	0.004971
-0.40003	2083.32	0.0226284	0.00907591
-0.40003	2082.97	-0.0025729	0.0229885
-0.40003	2082.62	0.0277056	0.00977199
-0.40003	2082.26	0.0292347	0.0179007
-0.40003	2081.91	0.0307956	0.00725222
-0.40003	2081.56	0.0128205	0.016129
-0.40003	2081.21	0.029889	0.0152733
-0.40003	2080.85	0.00508044	0.0324675
-0.40003	2080.5	0.0402053	0
-0.40003	2080.15	0.0270728	0.00956175
-0.40003	2079.8	0.0424448	0.0232745
-0.40003	2079.45	0.0185029	0.0135458
-0.40003	2079.1	0.0126476	0.0224539
-0.40003	2078.75	0.0150754	0.0305958
-0.40003	2078.4	0.0320946	0.0190931
-0.40003	2078.04	0.0108424	0.0214116
-0.40003	2077.69	0.0125733	0.02
-0.40003	2077.34	0.02	0.0303272
-0.40003	2076.99	0.0316667	0.0237154
-0.40003	2076.64	0.0250209	0.0334661
-0.40003	2076.29	0.01638	0.0229976
-0.40003	2075.94	0.0238095	0.0298742
-0.40003	2075.59	0.0246914	0.021028
-0.40003	2075.24	0.0303279	0.0242187
-0.40003	2074.89	0.0369155	0.0387046
-0.40003	2074.54	0.0244499	0.0344288
-0.40003	2074.19	0.00887097	0.0379447
-0.40003	2073.84	0.0304026	0.0265625
-0.40003	2073.5	0.0171709	0.0359094
-0.40003	2073.15	0.026764	0.0263975
-0.40003	2072.8	0.020934	0.0394737
-0.40003	2072.45	0.0353038	0.0451713
-0.40003	2072.1	0.0291498	0.024787
-0.40003	2071.75	0.0351307	0.025641
-0.40003	2071.4	0.044226	0.0185042
-0.40003	2071.05	0.0310711	0.0374123
-0.40003	2070.71	0.0309446	0.0297107
-0.40003	2070.36	0.0315534	0.0347759
-0.40003	2070.01	0.0344551	0.0363215
-0.40003	2069.66	0.03125	0.0560311
-0.40003	2069.32	0.0401284	0.0382263
-0.40003	2068.97	0.0336538	0.0312024
-0.40003	2068.62	0.0303757	0.0429777
-0.40003	2068.27	0.0380952	0.0422752
-0.40003	2067.93	0.0383081	0.0460476
-0.40003	2067.58	0.0467742	0.0311077
-0.40003	2067.23	0.0408982	0.0470316
-0.40003	2066.89	0.0297189	0.0484988
-0.40003	2066.54	0.031746	0.027544
-0.40003	2066.19	0.0479616	0.019697
-0.40003	2065.85	0.0364501	0.0441736
-0.40003	2065.5	0.0275591	0.0497322
-0.40003	2065.15	0.048336	0.0484481
-0.40003	2064.81	0.0319744	0.0288316
-0.40003	2064.46	0.0432692	0.0589147
-0.40003	2064.12	0.0522088	0.03698
-0.40003	2063.77	0.0214797	0.0493827
-0.40003	2063.42	0.0345382	0.0507692
-0.40003	2063.08	0.0433039	0.0486692
-0.40003	2062.73	0.0475436	0.0436418
-0.40003	2062.39	0.0242756	0.0479042
-0.40003	2062.04	0.0408484	0.0574887
-0.40003	2061.7	0.033805	0.0590462
-0.40003	2061.35	0.044741	0.0456929
-0.40003	2061.01	0.0378848	0.0368698
-0.40003	2060.66	0.025098	0.0635401
-0.40003	2060.32	0.0433412	0.0321135
-0.40003	2059.98	0.0424528	0.0389513
-0.40003	2059.63	0.0484512	0.0460282
-0.40003	2059.29	0.0326594	0.0594354
-0.40003	2058.94	0.0451713	0.042522
-0.40003	2058.6	0.044289	0.024872
-0.40003	2058.26	0.0336727	0.0428468
-0.40003	2057.91	0.0455975	0.0473023
-0.40003	2057.57	0.0391236	0.049483
-0.40003	2057.23	0.0472813	0.0583832
-0.40003	2056.88	0.0346184	0.0553506
-0.40003	2056.54	0.0679842	0.0433505
-0.40003	2056.2	0.0498831	0.0499266
-0.40003	2055.86	0.033179	0.0404624
-0.40003	2055.51	0.0515781	0.0589949
-0.40003	2055.17	0.0388128	0.0747126
-0.40003	2054.83	0.0415408	0.0456491
-0.40003	2054.49	0.0585997	0.0422535
-0.40003	2054.14	0.0441286	0.0462304
-0.40003	2053.8	0.0325444	0.0435699
-0.40003	2053.46	0.0384047	0.0584919
-0.40003	2053.12	0.0263158	0.0606695
-0.40003	2052.78	0.0438596	0.0467033
-0.40003	2052.44	0.0472041	0.0589445
-0.40003	2052.09	0.0542299	0.0512645
-0.40003	2051.75	0.0312278	0.0671642
-0.40003	2051.41	0.0318246	0.0448461
-0.40003	2051.07	0.0354359	0.0523139
-0.40003	2050.73	0.0382979	0.0593333
-0.40003	2050.39	0.0319829	0.0405316
-0.40003	2050.05	0.0412225	0.0614152
-0.40003	2049.71	0.0514286	0.0564409
-0.40003	2049.37	0.039801	0.0561427
-0.40003	2049.03	0.0274069	0.0315518
-0.40003	2048.69	0.0422238	0.0352564
-0.40003	2048.35	0.0335196	0.0423348
-0.40003	2048.01	0.0384885	0.0451654
-0.40003	2047.67	0.05	0.0451367
-0.40003	2047.33	0.0401662	0.0418251
-0.40003	2046.99	0.028413	0.0522293
-0.40003	2046.65	0.0470836	0.0403785
-0.40003	2046.31	0.0553609	0.0397727
-0.40003	2045.97	0.0373961	0.0424165
-0.40003	2045.63	0.0467675	0.0502545
-0.40003	2045.29	0.0397805	0.0458015
-0.40003	2044.95	0.0363014	0.0442198
-0.40003	2044.62	0.0345997	0.0459184
-0.40003	2044.28	0.0551396	0.0493984
-0.40003	2043.94	0.0572597	0.0370603
-0.40003	2043.6	0.0395973	0.0358942
-0.40003	2043.26	0.0351226	0.035514
-0.40003	2042.92	0.0515395	0.0442368
-0.40003	2042.59	0.0292778	0.0550743
-0.40003	2042.25	0.0386632	0.0507335
-0.40003	2041.91	0.0389864	0.0517977
-0.40003	2041.57	0.0379421	0.0248815
-0.40003	2041.24	0.0289762	0.0288235
-0.40003	2040.9	0.0380645	0.0417647
-0.40003	2040.56	0.0393802	0.0387324
-0.40003	2040.22	0.0468249	0.0370806
-0.40003	2039.89	0.033121	0.0286215
-0.40003	2039.55	0.0309877	0.0428404
-0.40003	2039.21	0.0465417	0.0244613
-0.40003	2038.88	0.0399485	0.0300708
-0.40003	2038.54	0.0332481	0.0363311
-0.40003	2038.2	0.0398458	0.0371257
-0.40003	2037.87	0.0323206	0.0560634
-0.40003	2037.53	0.0429129	0.0285367
-0.40003	2037.2	0.0507812	0.0322581
-0.40003	2036.86	0.0250482	0.0284676
-0.40003	2036.52	0.0436737	0.0333535
-0.40003	2036.19	0.0549872	0.0288288
-0.40003	2035.85	0.0430108	0.0308057
-0.40003	2035.52	0.0372946	0.0305882
-0.40003	2035.18	0.0536955	0.0452143
-0.40003	2034.85	0.0375235	0.0314136
-0.40003	2034.51	0.0197409	0.0213997
-0.40003	2034.18	0.0425663	0.0155709
-0.40003	2033.84	0.0311721	0.0201265
-0.40003	2033.51	0.0386534	0.0301974
-0.40003	2033.17	0.017359	0.0160827
-0.40003	2032.84	0.0203202	0.0351494
-0.40003	2032.51	0.0330218	0.0353565
-0.40003	2032.17	0.0340557	0.0270112
-0.40003	2031.84	0.0401506	0.0265487
-0.40003	2031.5	0.0255611	0.0370813
-0.40003	2031.17	0.0250784	0.0420926
-0.40003	2030.84	0.028768	0.0255648
-0.40003	2030.5	0.0360076	0.0267221
-0.40003	2030.17	0.0136139	0.0237671
-0.40003	2029.84	0.0221266	0.0276146
-0.40003	2029.5	0.0232132	0.022093
-0.40003	2029.17	0.0274893	0.0255963
-0.40003	2028.84	0.035109	0.0166189
-0.40003	2028.5	0.0269461	0.0208696
-0.40003	2028.17	0.0176185	0.0150289
-0.40003	2027.84	0.0304321	0.0157802
-0.40003	2027.51	0.0176185	0.012188
-0.40003	2027.17	0.0221402	0.0212264
-0.40003	2026.84	0.0160494	0.0190137
-0.40003	2026.51	0.0116708	0.02
-0.40003	2026.18	0.0104615	0.021164
-0.40003	2025.85	0.0171674	0.0216248
-0.40003	2025.51	0.0208717	0.0221574
-0.40003	2025.18	0.00789793	0.00865551
-0.40003	2024.85	0.0298235	0.0203252
-0.40003	2024.52	0.0229192	0.0190202
-0.40003	2024.19	0.0257331	0.00861574
-0.40003	2023.86	0.00779376	0.0057971
-0.40003	2023.53	0.0125673	0.0132565
-0.40003	2023.19	0.0143627	0.0161476
-0.40003	2022.86	0.0114389	0.00229753
-0.40003	2022.53	0.00358852	0.0208696
-0.40003	2022.2	-0.00416419	-0.00737379
-0.40003	2021.87	0.0273889	0.00285388
-0.40003	2021.54	0.0103469	0.00170746
-0.40003	2021.21	0.0194293	0.000574383
-0.40003	2020.88	0.00120337	0.030976
-0.40003	2020.55	0.0199637	0.00633276
-0.40003	2020.22	0.0107784	0.00230282
-0.40003	2019.89	0.0112961	0.0104348
-0.40003	2019.56	0.0165485	0.0171038
-0.40003	2019.23	0.00819193	0.00619021
-0.40003	2018.9	0.00814901	0.0107588
-0.40003	2018.57	0.00527859	-0.00167598
-0.40003	2018.25	0	0.0127353
-0.40003	2017.92	0.00653207	-0.00994475
-0.40003	2017.59	-0.00353565	-0.00278862
-0.40003	2017.26	0.0185518	-0.00831947
-0.40003	2016.93	0.0125824	-0.0128635
-0.40003	2016.6	0.0125224	-0.0044843
-0.40003	2016.27	-0.00294811	-0.010118
-0.40003	2015.94	0.00579039	0.00736127
-0.40003	2015.62	-0.00635471	-0.013289
-0.40003	2015.29	-0.0113895	0
-0.40003	2014.96	-0.00514286	-0.0147219
-0.40003	2014.63	-0.00114613	-0.0185286
-0.40003	2014.3	-0.00290698	-0.00873839
-0.40003	2013.98	0.00174622	-0.0218699
-0.40003	2013.65	-0.00873617	-0.00939227
-0.40003	2013.32	0	-0.0199005
-0.40003	2012.99	0.00291375	-0.0211817
-0.40003	2012.67	0.000572738	-0.0139509
-0.40003	2012.34	-0.00340522	-0.0269824
-0.40003	2012.01	-0.00337458	-0.0257393
-0.40003	2011.69	0.00449691	-0.0151188
-0.40003	2011.36	-0.0110926	-0.0405477
-0.40003	2011.03	-0.0206704	-0.0202775
-0.40003	2010.71	-0.020123	-0.0225928
-0.40003	2010.38	-0.0192199	-0.0523504
-0.40003	2010.05	-0.0119522	-0.0448649
-0.40003	2009.73	-0.0210108	-0.0305344
-0.40003	2009.4	-0.018623	-0.0478261
-0.40003	2009.08	-0.0216908	-0.0544768
-0.40003	2008.75	-0.0275179	-0.0576819
-0.40003	2008.43	-0.0263447	-0.0644989
-0.40003	2008.1	-0.0315904	-0.0701938
-0.40003	2007.77	-0.0253723	-0.0699009
-0.40003	2007.45	-0.0320088	-0.0541689
-0.40003	2007.12	-0.0425179	-0.0738786
-0.40003	2006.8	-0.0264193	-0.0701285
-0.40003	2006.47	-0.0539054	-0.0770465
-0.40003	2006.15	-0.0326147	-0.0885942
-0.40003	2005.82	-0.0456522	-0.0838196
-0.40003	2005.5	-0.0444685	-0.0817511
-0.40003	2005.18	-0.0531116	-0.0837696
-0.40003	2004.85	-0.0386079	-0.100362
-0.40003	2004.53	-0.0541419	-0.0904339
-0.40003	2004.2	-0.0626703	-0.0857292
-0.40003	2003.88	-0.0595303	-0.0984127
-0.40003	2003.56	-0.054939	-0.115689
[truncated: 73,041 more rows]
